# Supplementary material for: A volcano reawakens after more than 100,000 years of “silent” magma reservoir growth
Source: Sci Adv. 2026 Apr 22;12(17):eaec9565. doi: 10.1126/sciadv.aec9565 (PMC13101864; doi:10.1126/sciadv.aec9565)
Supplement: Supplementary file 2 — Tables S1 to S3 [file sciadv.aec9565_tables_s1_to_s3.zip]

Archive with 3 entries (3 files):
- aec9565_table_s1.xlsx
- aec9565_table_s2.xlsx
- aec9565_table_s3.xlsx
