# Supplementary material for: A volcano reawakens after more than 100,000 years of “silent” magma reservoir growth
Source: Sci Adv. 2026 Apr 22;12(17):eaec9565. doi: 10.1126/sciadv.aec9565 (PMC13101864; doi:10.1126/sciadv.aec9565)
Supplement: Supplementary file 2 — Tables S1 to S3 [file sciadv.aec9565_tables_s1_to_s3.zip › aec9565_table_s1.xlsx]

## Sheet: Geochemical Data Overview
Overview of ages and geochemical data
											Bulk-rock XRF data (normalized to anhydrous composition)											Bulk-rock LA-ICP-MS data (averages of 3 measurements per unit)
	Coordinate N	Coordinate E	Internal Code	Unit	Eruption Age (ka)	2 SE	No. zircons dated	Dating method	zircon eHf (weighted mean)	2 SE	SiO2	TiO2	Al2O3	Fe2O3	MnO	MgO	CaO	Na2O	K2O	P2O5	Total	Be	Na	Mg	Al	Si	P	K	Ca	Sc	Ti	V	Cr	Mn	Fe	Co	Ni	Cu	Zn	Ga	Ge	As	Se	Rb	Sr	Y	Zr	Nb	Mo
	37.6189	23.3356	14.1	Mavri Petra	40.9	3.7	39	U-Th	3.1	1.35	60.606	0.553576	18.0568	5.18739	0.111116	3.12725	6.31557	3.7469	2.14223	0.153159	100	2.27735	25631.8	16869.9	95639.4	255134	566.733	21952	45168.6	14.9308	3226.49	96.3675	31.6489	814.999	29579.2	14.3558	22.5509	15.7794	49.4416	14.5073	3.0821	10.4634	6.11827	78.1838	355.402	16.8885	127.052	7.328	2.8288
	37.6086	23.3497	13.2	Choni	32.5	2.4	55	U-Th	1.54	1.44	63.236	0.470397	16.5268	4.69688	0.107461	3.29582	6.20337	3.16403	2.19485	0.10442	100	1.54629	21780.1	18349.1	88312.1	262634	374.214	18933.7	44311	13.941	2705.21	90.2974	83.4564	774.622	25859.9	14.2648	12.9107	10.151	40.5781	13.6382	2.38601	3.48163	4.1213	61.859	286.157	15.5018	107.078	6.77836	1.42767
	37.6083	23.3747	d5.2	Malia (662 m)	86.1	13	42	U-Th	1.6	0.49	61.6566	0.58922	17.4922	5.55851	0.117243	2.76472	6.34113	3.30384	2.05826	0.118245	100	1.72423	23119.3	15076.9	93734	260265	442.776	18378.9	45311.6	16.3128	3476.05	90.2281	25.6876	862.934	31499.1	11.9562	16.9238	9.90822	59.74	15.3545	2.9206	3.50809	6.52707	58.9536	265.055	22.9708	139.394	7.73216	4.06389
	37.5961	23.3367	9.1	Malisa (629 m)	112.9	13.7	42	U-Th	0.93	0.57	60.5399	0.609341	17.939	6.04438	0.12507	2.99768	6.50864	3.26283	1.82602	0.147082	100	1.56954	22589.5	16518.1	95097.6	253484	528.037	16396	46526.5	15.6621	3486.39	108.704	24.5081	933.548	33511.1	12.9942	10.6494	10.4781	59.107	15.1755	3.03317	2.80731	7.99157	49.5644	285.846	19.897	125.902	7.09454	2.1345
	37.6306	23.3803	12.1	Malisa (680 m)	145.3	10.6	54	U-Th & U-Pb	0.95	1.35	59.3158	0.631158	18.4566	6.77169	0.146037	2.64766	6.88972	3.39985	1.56239	0.179045	100	1.20221	23454	14687.1	99142	245520	645.589	13928.8	49242.4	12.9248	3591.55	104.439	7.07657	1073.17	37276.8	14.002	9.74703	8.23234	64.3296	15.373	2.7334	1.6747	7.24423	35.6933	320.2	22.3086	137.87	6.8912	2.38863
	37.605	23.3753	d5.1 C	Chiroma	337.3	8.7	40	U-Pb	-2.22	0.57	61.7481	0.643293	16.8659	5.58322	0.116234	3.49903	6.72051	2.97097	1.73849	0.11423	100	1.20706	20701.7	18802.9	89397.7	260129	423.302	16654.8	48027.4	19.3345	3795.85	111.548	67.7301	845.548	31544	15.0564	19.5417	9.53521	56.0201	14.1951	3.1465	2.53686	7.81297	48.8741	250.234	21.0225	139.056	8.18404	3.19329
	37.6083	23.3819	d5.1 M	Malia (594 m)	138.1	15.1	42	U-Th	0.49	0.87	64.6493	0.43865	17.0679	4.37134	0.105114	2.00424	5.3487	3.5092	2.39135	0.114211	100	1.59496	24688.3	10812.9	90096	276620	434.682	21838.9	38236.1	11.0417	2595.18	75.5023	8.10965	793.617	25366.8	10.2872	9.3431	7.46766	53.7208	14.5691	2.3222	3.53077	5.76963	68.1129	255.635	17.5988	126.353	7.50073	2.8645
	37.6169	23.3597	PI	Profitis Ilias, lower ridge	168.1	14.7	40	U-Th	0.33	0.46	60.799	0.599691	17.6354	5.6476	0.116102	3.08932	6.90351	3.31344	1.78696	0.109035	100	1.6167	22996.3	16644	93043.5	254981	421.032	17434.9	49313.8	17.8352	3522.55	121.34	19.3833	855.835	32297.7	16.3733	19.4069	17.7832	146.044	14.5368	2.90897	1.65956	7.41013	48.4064	270.619	17.9724	113.276	6.77853	2.72446
	37.59	23.3564	N2	Chelona	154.4	15.7	46	U-Th	0.96	0.6	61.997	0.539541	17.7978	5.86663	0.132625	2.19233	6.03945	3.49044	1.77436	0.1698	100	0.863188	23779.3	11576.4	93930.9	256479	602.47	17607	43167.5	10.6978	3160.55	82.8476	6.09888	955.378	32951.3	10.4773	8.7363	8.46257	59.1742	14.4689	2.98177	2.01413	6.18027	43.7655	289.899	20.9029	139.665	7.05281	2.38147
	37.5972	23.3711	d7K	Chionessa	332.4	15.1	39	U-Pb	-5.26	0.31	61.3383	0.635756	16.8141	5.65904	0.115408	3.63738	6.95282	2.91355	1.82426	0.109334	100	1.08623	20339.2	19560	89973.9	260540	403.003	15846.2	49671.2	19.8193	3741.48	120.16	72.3336	847.88	31724.3	17.3612	39.3226	7.73024	54.474	14.4635	3.6625	2.44304	8.8586	49.332	247.609	20.5045	136.142	7.78775	6.8686
	37.6139	23.3981	11.1	Tsonaka	307.1	6.4	38	U-Pb	-6.48	0.53	62.3367	0.634634	17.2667	5.28493	0.111463	2.76648	6.35738	3.26254	1.84466	0.134558	100	1.09967	22604.9	15124.1	92912.7	292063	491.293	14338.3	45454.5	17.2868	3755.69	113.388	29.748	842.902	33091.9	9.74414	9.5354	11.5876	46.6116	14.9262	3.3158	1.447	6.6004	40.1779	261.636	21.113	143.226	8.0927	3.26112
	37.6269	23.3764	12.2	Procheliotis	328.8	11	38	U-Pb	-4.86	0.43	61.4216	0.698337	17.1987	5.82547	0.118887	3.31185	6.9474	2.80434	1.55752	0.11589	100	1.17585	19405	17915.3	92735.5	287658	414.755	11969.5	49671.2	20.8602	4119.65	127.378	53.3806	868.922	35824.7	13.8585	11.172	9.19356	48.6014	14.2608	3.24137	1.6047	8.41117	42.2564	247.784	22.1884	150.185	8.78244	3.71622
	37.5816	23.3475	P1	Akri Pounda pumice	356.4	7.4	20	U-Pb	-2.73	0.62	62.2317	0.727369	17.1023	5.52333	0.109715	2.8729	6.60118	2.95113	1.76153	0.118858	100	1.1051	20240.6	15446.5	92975.5	291211	427.606	13464.4	47169.8	19.9831	4308.54	109.826	33.4562	804.513	33829.7	8.88222	14.3303	7.23235	45.8645	14.0253	3.32483	1.73204	7.98213	47.2628	250.068	24.194	167.72	9.65778	3.26845
	37.5972	23.3711	Pd2	Panagitsa pumice	334.2	5.9	27	U-Pb	-3.33	0.52	61.5414	0.681345	18.1274	5.66911	0.114231	2.68494	6.5122	2.87297	1.67708	0.119286	100	1.32592	19847.6	14567.8	98514.1	285874	443.428	12883.2	46526.5	19.0662	4033.8	119.818	12.8203	834.184	35109.5	11.6575	9.70913	6.29734	52.3919	15.0976	3.33183	1.74015	7.48947	48.9957	259.413	22.7569	154.982	8.26302	2.9888
	37.5883	23.3998	7.1	Tsonaka	400.9	5.6	39	U-Pb	0.89	0.98	65.4038	0.464257	16.6578	4.28227	0.100925	1.98218	5.2017	3.42238	2.36569	0.119092	100	1.49566	24155.1	10764.3	89324.3	312764	422.665	18412.1	37164.1	10.9731	2766.08	69.6335	19.046	750.977	27014.8	9.11927	7.3656	8.0756	42.7463	13.7624	2.2386	2.63817	4.58377	75.6438	256.715	16.3735	126.074	8.68491	2.46616
	37.5986	23.3789	D2d2	Loutses	393.3	4.9	55	U-Pb	1.5	1	63.1415	0.516466	17.2986	4.90643	0.110382	2.45777	5.96873	3.41678	2.06181	0.121521	100	1.2371	24077.1	13422.9	94239.1	299371	440.49	16201.5	42667.2	13.9205	3053.43	97.5609	18.4567	833.623	30952.1	10.4692	9.3408	17.0839	52.5654	14.1548	3.33513	1.56027	7.3885	66.5594	278.958	16.4574	116.504	6.83589	2.9877
	37.5875	23.3747	D2d1	Ag. Panteleimon	446	7.6	47	U-Pb	1.66	0.54	64.3548	0.480402	15.9598	4.44623	0.0944724	3.32362	5.86935	3.37286	1.96382	0.134673	100	1.70908	23321.6	17995	86603.6	300097	485.253	15202.7	41952.5	13.1595	2854.14	87.9213	81.1975	696.859	27742.5	12.5901	43.2929	22.3648	43.1428	15.2678	3.61803	2.30895	8.17693	50.1476	541.28	15.6396	126.166	6.30006	2.88509
	37.6022	23.4003	13.1	Kossona Vouno	473.9	9.3	38	U-Pb	1.01	0.92	63.7806	0.493457	16.7876	4.65619	0.112561	2.53965	5.88933	3.54968	2.07534	0.115576	100	1.20234	24554.9	13639.6	90268.6	298766	417.067	16061.6	42095.4	13.9519	2910.21	98.1481	23.8718	832.253	28803.2	9.20426	10.1758	13.4301	42.9794	13.6978	3.25253	1.61597	7.78123	63.2056	261.799	16.244	115.106	7.12864	3.87425
	37.5819	23.3481	BA2	Akri Pounda	358.9	7.5	39	U-Pb	-2.11	0.73	61.6797	0.608897	17.0266	5.25002	0.110619	3.40179	6.42082	3.31075	2.03912	0.151735	100	0.95479	22651	18227.5	92242.7	288928	546.205	15724.4	45883.3	16.9513	3573.28	104.847	53.3939	830.539	32883.2	14.0477	13.4558	12.0923	44.3618	14.4982	3.4783	1.67343	9.087	62.3471	295.282	18.647	134.952	8.74975	3.16175
	37.6286	23.3686	7.2 KP	Karadima	153.5	2.4	39	U-Pb/U-Th	0.97	1.15	60.115	0.63725	18.1229	6.25573	0.125839	2.85706	6.63928	3.34733	1.74061	0.159061	100	1.41086	23076.9	15421.9	98159.9	283053	573.804	13390.5	47455.6	15.2022	3736.36	114.561	10.1299	921.985	39162.4	14.9595	9.1056	12.5966	50.5987	15.1051	3.01563	1.4674	8.25953	42.6849	293.182	19.5431	124.986	6.34296	2.34843
	37.6192	23.4125	2.1	Stous Nekrous	351	10	28	U-Pb	-2.64	0.73	61.7137	0.645427	17.0706	5.35544	0.111593	3.19497	6.58497	3.20401	1.98856	0.130694	100	1.23736	22141.3	17362.4	92624.5	291847	470.325	15245	47026.8	18.1324	3702.69	114.817	24.5365	827.732	33635.2	12.3853	7.2302	10.7548	47.2654	14.3054	3.24807	1.69574	8.48387	52.5419	265.443	21.3418	142.913	7.80135	2.21773
	37.6236	23.3972	2.2	Ag. Theodori	419.4	6.4	41	U-Pb	1.27	0.82	64.3743	0.497075	16.8127	4.5151	0.102042	2.40556	5.4163	3.44113	2.32271	0.113155	100	0.942561	23618.9	13107.5	91001.2	303370	407.62	17564.5	38736.4	11.7051	2860.67	83.4663	23.9969	744.122	28693	11.4646	8.32287	9.87793	40.8909	14.1447	3.36553	1.88167	7.5891	74.7271	262.777	14.8804	114.44	7.33234	2.45444
	37.6025	23.3317	2.3	Malia Vgethi	98.9	17.2	55	U-Th	1.39	0.49	59.3532	0.575456	17.789	6.26284	0.133337	3.3605	7.3917	3.35148	1.66922	0.113287	100	1.51446	21725.3	16884.9	87331.9	260604	370.897	11999.5	48051.2	15.7255	3114.59	122.803	22.8041	919.345	35664.3	11.953	7.8945	12.1645	53.5913	13.5213	2.99633	2.05633	8.84767	45.5696	233.883	17.8708	97.8121	5.37408	2.49473
	37.6019	23.3631	d7C	Chelona+ or Tsouka	161.1	12	32	U-Pb	0.9	0.5	60.0442	0.601249	18.4965	6.55321	0.146277	2.43122	6.58852	3.34016	1.6151	0.183603	100	1.61627	23547.7	13392.8	101052	288428	688.831	12636.3	47098.3	11.8086	3599.91	92.1311	6.8989	1086.35	40898	12.139	10.2302	6.38381	58.2528	16.2846	3.69433	1.84017	10.0149	36.0787	310.973	22.5628	145.07	7.16662	3.23235
	37.6008	23.4031	1.3	Kossona Vouno pumice	337	7.6	19	U-Pb	-2.86	0.55	61.6117	0.647819	17.5002	5.5591	0.105271	2.817	6.24235	3.6126	1.80175	0.102234	100	1.75698	25247.6	15445.4	95924.3	305385	354.846	14029.1	44596.9	17.954	3881.25	117.518	20.1192	800.211	35098.5	10.8793	9.40617	8.05577	43.8407	15.3679	2.7856	1.64043	7.85617	53.3531	252.826	20.6722	149.68	8.6348	2.36373
	37.6176	23.339	OB21 meth 8	M. Gljati	51.4	6.5	39	U-Th	2.33	0.61	60.4391	0.598965	17.0768	5.62234	0.121045	3.73049	6.70966	3.52596	2.05985	0.115828	100	1.66769	24621.5	19813.2	93067	293677	426.252	15602.1	47098.3	16.1621	3470.6	109.884	53.6403	884.676	34827.3	17.4738	31.326	10.0542	42.6917	14.5934	2.3773	3.57304	6.53473	64.3101	286.426	16.5306	113.799	7.16143	2.55345
	37.6198	23.3559	OB21 meth 7	Pikesa	68.4	5.1	73	U-Th	1.6	0.77	60.8306	0.532676	17.4231	5.19892	0.114652	3.56944	6.69954	3.40101	2.11244	0.117696	100	2.40912	24623.4	19979.5	97607.7	300184	407.774	16459.3	47884.5	17.077	3296.41	104.057	31.8075	865.449	34173.8	17.6347	6.32427	11.7035	36.2841	15.2587	2.27237	4.74119	6.60427	70.1791	316.656	18.0163	117.718	6.93821	6.6042
	37.6235	23.3627	OB21 meth 6	Ag. Ioannis	277.8	4.8	55	U-Pb	-4.6	1	60.5176	0.660583	17.893	5.8067	0.121475	3.06599	6.91303	3.21055	1.69362	0.117459	100	1.38582	22724.4	16837	98689.7	291518	398.71	13241.6	49385.3	19.239	3975.75	79.8011	5.67834	904.323	37375.6	15.7843	6.70317	7.56075	47.1057	15.5106	2.70963	1.3671	7.28263	50.88	273.491	22.2176	127.847	8.14583	5.46812
	37.6278	23.3564	OB21 meth 4	Palea Loutra	65.1	5.8	51	U-Th	0.72	0.74	62.0562	0.52282	17.0734	5.11718	0.113042	3.00672	6.5948	3.44476	1.96613	0.104968	100	1.79326	24050.8	16569.6	94155.5	299605	356.362	15286.1	47098.3	16.2162	3160.89	111.302	14.2887	832.708	32538.5	14.8281	5.72243	13.2354	37.5368	14.3914	2.4416	1.20647	6.95187	64.0255	272.365	17.1192	111.714	6.71894	5.79379
	37.6128	23.3634	OB21 meth 3	Profitis Ilias, upper dome	17.3	4	47	U-Th			61.9794	0.511653	16.2044	5.21457	0.115403	3.94514	6.66476	3.14038	2.11095	0.11336	100	1.87381	21227.8	21381.7	92243.2	305728	395.3	16161.8	47598.6	16.7628	3073.97	103.553	78.834	839.785	32754.2	16.4958	5.45453	8.66274	37.3344	14.4994	2.2162	1.83781	6.4979	61.754	299.611	17.6875	124.164	6.87878	5.70261
	37.6223	23.32	MSc (scoria sample)	Agios Andreas	2.2		54	U-Th ilmenite			55.3977	0.768935	17.4629	7.06206	0.134564	5.79332	9.04106	3.04438	1.1878	0.107246	100
	Colour Legend
	Explosive deposit
	Dacite
	Andesite
	Basaltic Andesite
[truncated: 29 more columns]

## Sheet: Bulk-rock XRF data
Bulk-rock XRF: Major Oxides Data
		Bulk-rock XRF													Errors wt%											Bulk-rock XRF anhydrous
	Sample	SiO2	TiO2	Al2O3	Fe2O3	MnO	MgO	CaO	Na2O	K2O	P2O5	LOI	Total		SiO2	TiO2	Al2O3	Fe2O3	MnO	MgO	CaO	Na2O	K2O	P2O5		SiO2	TiO2	Al2O3	Fe2O3	MnO	MgO	CaO	Na2O	K2O	P2O5	Total
	Mavri Petra	60.2975	0.550758	17.9649	5.16099	0.11055	3.11133	6.28342	3.72782	2.13132	0.15238	0.405111	99.896		0.308132	0.0140902	0.104826	0.041379	0.00259306	0.0632715	0.0475595	0.0732516	0.019943	0.00827701		60.606	0.553576	18.0568	5.18739	0.111116	3.12725	6.31557	3.7469	2.14223	0.153159	100
	Choni	61.6882	0.458883	16.1222	4.58191	0.104831	3.21515	6.05153	3.08658	2.14113	0.101864	1.24675	98.799		0.313122	0.0140515	0.101787	0.0411015	0.00259066	0.0633781	0.0474498	0.072362	0.0199855	0.00822737		63.236	0.470397	16.5268	4.69688	0.107461	3.29582	6.20337	3.16403	2.19485	0.10442	100
	Malia (662 m)	60.8604	0.58161	17.2663	5.48672	0.115729	2.72902	6.25923	3.26117	2.03168	0.116718	1.08449	99.793		0.310155	0.0141317	0.10365	0.0415855	0.0025953	0.0630214	0.0475721	0.0726097	0.0198188	0.0082265		61.6566	0.58922	17.4922	5.55851	0.117243	2.76472	6.34113	3.30384	2.05826	0.118245	100
	Malisa (629 m)	59.9789	0.603695	17.7728	5.98837	0.123911	2.9699	6.44833	3.23259	1.8091	0.145719	0.870701	99.944		0.308062	0.0141341	0.104642	0.0419235	0.00259853	0.063183	0.0477274	0.0725095	0.0195842	0.0082769		60.5399	0.609341	17.939	6.04438	0.12507	2.99768	6.50864	3.26283	1.82602	0.147082	100
	Malisa (680 m)	58.9827	0.627613	18.353	6.73366	0.145216	2.63279	6.85103	3.38076	1.55362	0.178039	0.536578	99.975		0.305688	0.014137	0.10567	0.0424909	0.00277912	0.0629465	0.0480373	0.0726973	0.0193529	0.00833374		59.3158	0.631158	18.4566	6.77169	0.146037	2.64766	6.88972	3.39985	1.56239	0.179045	100
	Chiroma	61.1383	0.63694	16.6993	5.52808	0.115086	3.46448	6.65414	2.94163	1.72133	0.113101	0.786684	99.7991		0.31034	0.0141387	0.102437	0.0415975	0.00259491	0.0635478	0.0479055	0.0722259	0.0195165	0.00822671		61.7481	0.643293	16.8659	5.58322	0.116234	3.49903	6.72051	2.97097	1.73849	0.11423	100
	Malia (594 m)	62.9991	0.427453	16.6323	4.25976	0.102431	1.95309	5.21217	3.41963	2.33031	0.111295	1.49254	98.9401		0.315405	0.0140522	0.102619	0.0409138	0.00259099	0.062518	0.0468436	0.0727308	0.0202073	0.00822671		64.6493	0.43865	17.0679	4.37134	0.105114	2.00424	5.3487	3.5092	2.39135	0.114211	100
	Profitis Ilias, lower ridge	59.7835	0.589675	17.3408	5.55327	0.114163	3.03772	6.78822	3.25811	1.75711	0.107214	0.721175	99.051		0.307483	0.0141323	0.10367	0.0416082	0.00259454	0.0632462	0.0480004	0.0725974	0.0195424	0.00822708		60.799	0.599691	17.6354	5.6476	0.116102	3.08932	6.90351	3.31344	1.78696	0.109035	100
	Chelona	61.2466	0.533011	17.5824	5.79563	0.131019	2.16579	5.96635	3.44819	1.75288	0.167745	0.739331	99.529		0.310498	0.0140891	0.104214	0.0417732	0.00277277	0.0626343	0.0473337	0.0727655	0.0195394	0.00833307		61.997	0.539541	17.7978	5.86663	0.132625	2.19233	6.03945	3.49044	1.77436	0.1698	100
	Chionessa	60.1659	0.623604	16.4927	5.55087	0.113202	3.56785	6.81992	2.85785	1.78939	0.107244	0.691552	98.7801		0.308222	0.0141366	0.102016	0.0416063	0.00259416	0.0636351	0.0480225	0.0720333	0.0195665	0.00822708		61.3383	0.635756	16.8141	5.65904	0.115408	3.63738	6.95282	2.91355	1.82426	0.109334	100
	Tsonaka	61.9264	0.630457	17.153	5.25015	0.110729	2.74827	6.31554	3.24107	1.83251	0.133673	0.243175	99.585		0.311273	0.0141372	0.103156	0.0414141	0.00259306	0.06302	0.0475741	0.0724998	0.0195935	0.00827691		62.3367	0.634634	17.2667	5.28493	0.111463	2.76648	6.35738	3.26254	1.84466	0.134558	100
	Procheliotis	61.4548	0.698713	17.2079	5.82861	0.118951	3.31364	6.95115	2.80585	1.55836	0.115952	0.0410341	100.095		0.31006	0.0141898	0.103188	0.041769	0.00259608	0.0634294	0.0480864	0.0719244	0.0193086	0.0082266		61.4216	0.698337	17.1987	5.82547	0.118887	3.31185	6.9474	2.80434	1.55752	0.11589	100
	Akri Pounda pumice	59.2574	0.692605	16.2849	5.25935	0.104471	2.7356	6.28568	2.81008	1.67734	0.113177	3.21647	98.4371		0.309589	0.0141934	0.102441	0.0415337	0.00259201	0.0630459	0.0477226	0.0719801	0.0195158	0.00822655		62.2317	0.727369	17.1023	5.52333	0.109715	2.8729	6.60118	2.95113	1.76153	0.118858	100
	Panagitsa pumice	59.4947	0.658685	17.5245	5.48057	0.110432	2.59565	6.29562	2.77742	1.6213	0.115319	2.24778	98.922		0.308813	0.014144	0.104647	0.041615	0.00259379	0.0629496	0.0476843	0.0719436	0.0194182	0.0082265		61.5414	0.681345	18.1274	5.66911	0.114231	2.68494	6.5122	2.87297	1.67708	0.119286	100
	Tsonaka	63.7943	0.452832	16.2478	4.17689	0.0984418	1.9334	5.07369	3.33816	2.30748	0.116161	1.57803	99.1172		0.317832	0.0140515	0.102025	0.0408898	0.0025897	0.0625178	0.0467572	0.0726489	0.0201952	0.00822655		65.4038	0.464257	16.6578	4.28227	0.100925	1.98218	5.2017	3.42238	2.36569	0.119092	100
	Loutses	62.0319	0.50739	16.9946	4.8202	0.108442	2.41458	5.86383	3.35673	2.02558	0.119386	0.505433	98.748		0.311856	0.0140878	0.102905	0.0411636	0.00259235	0.0627712	0.0472623	0.0726045	0.0198031	0.00822641		63.1415	0.516466	17.2986	4.90643	0.110382	2.45777	5.96873	3.41678	2.06181	0.121521	100
	Ag. Panteleimon	63.8034	0.476286	15.8231	4.40814	0.0936629	3.29514	5.81906	3.34397	1.94699	0.133519	0.356851	99.5001		0.315436	0.0140516	0.100623	0.0409407	0.00241985	0.0633867	0.04723	0.0726596	0.0197334	0.00827691		64.3548	0.480402	15.9598	4.44623	0.0944724	3.32362	5.86935	3.37286	1.96382	0.134673	100
	Kossona Vouno	63.2892	0.489656	16.6583	4.62032	0.111693	2.52008	5.84396	3.52233	2.05935	0.114685	0.272436	99.502		0.314181	0.0140873	0.102166	0.041048	0.00259343	0.0628367	0.0472419	0.0728206	0.0198758	0.00822665		63.7806	0.493457	16.7876	4.65619	0.112561	2.53965	5.88933	3.54968	2.07534	0.115576	100
	Akri Pounda	62.3377	0.615393	17.2082	5.30603	0.1118	3.43809	6.48933	3.34607	2.06087	0.153353	1.08522	102.152		0.313255	0.0141358	0.103547	0.0414588	0.00259379	0.06354	0.0477647	0.0727535	0.0198917	0.00827707		61.6797	0.608897	17.0266	5.25002	0.110619	3.40179	6.42082	3.31075	2.03912	0.151735	100
	Karadima	59.1312	0.626822	17.8263	6.15335	0.12378	2.8103	6.53063	3.29255	1.71212	0.156458	0.969553	99.333		0.306492	0.0141373	0.104765	0.0420636	0.00259853	0.0630864	0.0477898	0.0726332	0.0195122	0.00827717		60.115	0.63725	18.1229	6.25573	0.125839	2.85706	6.63928	3.34733	1.74061	0.159061	100
	Stous Nekrous	60.2452	0.630069	16.6644	5.228	0.108937	3.11894	6.42828	3.12777	1.94124	0.127584	1.84855	99.469		0.309835	0.0141387	0.102741	0.0414425	0.00259306	0.0633325	0.0477585	0.0724513	0.0197535	0.00827698		61.7137	0.645427	17.0706	5.35544	0.111593	3.19497	6.58497	3.20401	1.98856	0.130694	100
	Ag. Theodori	62.8802	0.485538	16.4224	4.41031	0.0996735	2.34973	5.29059	3.36127	2.26881	0.110529	1.3	98.979		0.314743	0.0140873	0.102066	0.0409927	0.0025897	0.0627576	0.0468935	0.0727035	0.0201426	0.00822682		64.3743	0.497075	16.8127	4.5151	0.102042	2.40556	5.4163	3.44113	2.32271	0.113155	100
	Malia Vgethi	58.7807	0.569905	17.6174	6.20244	0.132051	3.32809	7.3204	3.31915	1.65312	0.112194	0.711579	99.747		0.305508	0.014092	0.104264	0.0420825	0.0027732	0.0634453	0.0484867	0.0726485	0.0194224	0.00822677		59.3532	0.575456	17.789	6.26284	0.133337	3.3605	7.3917	3.35148	1.66922	0.113287	100
	Chelona+ or Tsouka	59.1224	0.592018	18.2125	6.4526	0.144031	2.3939	6.48737	3.28888	1.5903	0.180784	0.662252	99.127		0.306133	0.0141325	0.105469	0.0422742	0.00277864	0.0627659	0.0477453	0.0726214	0.0193786	0.00833399		60.0442	0.601249	18.4965	6.55321	0.146277	2.43122	6.58852	3.34016	1.6151	0.183603	100
	Kossona Vouno pumice	58.5818	0.615962	16.6396	5.28572	0.100094	2.67847	5.93537	3.43495	1.71314	0.0972064	3.71074	98.7931		0.308794	0.0141384	0.103309	0.0415594	0.00259066	0.0630298	0.0474671	0.0729994	0.0195499	0.00822761		61.6117	0.647819	17.5002	5.5591	0.105271	2.817	6.24235	3.6126	1.80175	0.102234	100
	M. Gljati	57.6517	0.571341	16.2892	5.36305	0.115463	3.55844	6.40022	3.36335	1.96486	0.110486	0.443914	95.8321		0.267975	0.0100411	0.101524	0.0657483	0.0028565	0.0761179	0.0482811	0.0558338	0.0226652	0.00758651		60.4391	0.598965	17.0768	5.62234	0.121045	3.73049	6.70966	3.52596	2.05985	0.115828	100
	Pikesa	59.3844	0.520012	17.0089	5.07532	0.111926	3.48458	6.54027	3.32016	2.06222	0.114898	0.936442	98.5591		0.272305	0.0100316	0.103059	0.0656503	0.00285554	0.0760968	0.0484351	0.0558048	0.0227444	0.00763638		60.8306	0.532676	17.4231	5.19892	0.114652	3.56944	6.69954	3.40101	2.11244	0.117696	100
	Ag. Ioannis	60.0748	0.655749	17.762	5.76421	0.120586	3.04355	6.86244	3.18706	1.68123	0.1166	0.340818	99.609		0.273023	0.0101113	0.104325	0.065918	0.00285819	0.0758188	0.0486425	0.055563	0.0224075	0.00763637		60.5176	0.660583	17.893	5.8067	0.121475	3.06599	6.91303	3.21055	1.69362	0.117459	100
	Palea Loutra	61.2685	0.516184	16.8567	5.05223	0.111607	2.96856	6.51109	3.40104	1.94117	0.103635	0.347361	99.078		0.27379	0.0100308	0.102218	0.0656378	0.00285493	0.0757596	0.0484046	0.0558797	0.0226489	0.00758664		62.0562	0.52282	17.0734	5.11718	0.113042	3.00672	6.5948	3.44476	1.96613	0.104968	100
	Profitis Ilias, upper dome	60.0118	0.49541	15.6899	5.04902	0.111739	3.81989	6.45318	3.04069	2.04394	0.109761	1.09282	97.9182		0.273192	0.00998139	0.100476	0.0656473	0.00285523	0.0762905	0.0484401	0.0554311	0.0227466	0.00758649		61.9794	0.511653	16.2044	5.21457	0.115403	3.94514	6.66476	3.14038	2.11095	0.11336	100
	Agios Andreas	53.9739	0.749172	17.0141	6.88055	0.131105	5.64442	8.80869	2.96613	1.15727	0.10449	1.40845	98.8383		0.261562	0.0101965	0.103266	0.0664534	0.00286279	0.077727	0.0506684	0.0555551	0.0220678	0.00758661		55.3977	0.768935	17.4629	7.06206	0.134564	5.79332	9.04106	3.04438	1.1878	0.107246	100

## Sheet: Bulk-rock LA-ICP-MS Trace Elem.
Bulk-rock LA-ICP-MS: Trace Element Data
	Data (ppm)
	Sample	Be	Na	Mg	Al	Si	P	K	Ca	Sc	Ti	V	Cr	Mn	Fe	Co	Ni	Cu	Zn	Ga	Ge	As	Se	Rb	Sr	Y	Zr	Nb	Mo	Sn	Sb	Te	Cs	Ba	La	Ce	Pr	Nd	Sm	Eu	Gd	Tb	Dy	Ho	Er	Tm	Yb	Lu	Hf
	Mavri Petra	2.34517	25498.6	16869.2	96140.6	253792	569.507	22065.3	45168.6	15.0901	3208.45	94.387	29.1092	818.12	29509.5	14.4826	25.6367	15.8406	52.669	14.6553	3.4167	9.62071	5.8582	77.5219	356.436	17.3937	127.959	7.59963	2.12836	2.49737	0.54836	2.1394	5.3365	459.972	22.4247	40.1959	4.24157	17.3532	2.69917	1.0703	2.90319	0.482257	2.72048	0.622751	1.86177	0.230621	2.05076	0.324298	3.49913
	Mavri Petra	2.32977	25739	16751.5	94670.6	258328	568.66	22003.1	45168.6	14.3667	3232	97.0264	30.2731	816.198	29707.3	14.4901	24.6549	14.8173	48.037	14.7909	2.7397	11.0389	6.6861	77.7479	353.749	16.1791	124.618	7.48446	3.85844	2.22851	0.37837	2.5043	5.39434	455.717	22.6032	40.9324	4.23362	17.1412	3.54821	0.900514	2.99586	0.514616	2.90589	0.595755	1.87562	0.194396	1.88128	0.309194	3.07092
	Mavri Petra	2.15711	25657.8	16989	96106.8	253281	562.034	21787.6	45168.6	15.3355	3239.03	97.6892	35.5642	810.679	29520.7	14.0947	17.3609	16.6803	47.6187	14.0757	3.0899	10.7305	5.8105	79.2817	356.02	17.0926	128.578	6.89992	2.4996	2.79794	0.30599	2.393	5.56395	462.104	22.4452	40.6324	4.42455	16.355	3.74346	0.937002	2.89633	0.515156	2.9026	0.607943	1.67893	0.290384	1.55688	0.363931	3.59469
	Choni	1.60021	21896.4	18389.5	88757.2	258814	381.734	19050.6	44311	13.9156	2705.98	90.8646	85.6385	779.975	25992.8	14.3636	9.63017	9.55943	43.7541	13.6054	3.35084	3.47433	4.6291	60.902	288.312	15.9456	109.105	6.84448	1.5914	1.18879	1.52196	0.85229	3.07187	395.096	22.0388	37.0619	3.91046	14.0355	2.9648	0.891767	2.59296	0.420888	2.41426	0.57268	1.88462	0.258961	2.08987	0.267826	3.11198
	Choni	2.03912	21538.5	18270.8	88123.7	262160	370.348	18673.3	44311	13.8698	2685.97	88.7299	78.8653	768.482	25531.7	13.2977	12.8854	9.87798	39.287	12.8887	2.03647	3.47227	4.1576	61.2039	283.874	15.7522	106.708	6.63274	1.5022	1.23134	1.51918	1.2453	3.0922	391.642	20.8483	37.2572	3.8125	12.8086	2.42212	0.733931	2.69037	0.48799	2.70337	0.498005	2.03426	0.270042	1.42985	0.296361	3.13904
	Choni	0.999536	21905.4	18386.9	88055.3	266928	370.559	19077.3	44311	14.0376	2723.69	91.2976	85.8654	775.411	26055.3	15.1332	16.2164	11.0155	38.6931	14.4205	1.7707	3.49829	3.5772	63.4712	286.284	14.8075	105.422	6.85788	1.1894	1.18598	1.14959	1.118	3.01481	393.114	20.9802	36.2908	3.92269	14.1532	2.67125	0.733231	2.64209	0.424068	2.47001	0.528007	1.90883	0.237787	2.10488	0.275065	2.81516
	Malia (662 m)	1.1844	23127.2	15143.2	93845.4	260829	445.34	18662.5	45311.6	16.0636	3479.06	89.3139	27.5048	865.686	31547.3	12.7549	25.8844	10.5626	61.8856	15.4776	3.3853	4.48391	6.5976	58.4353	263.938	22.7544	137.966	7.88531	5.27652	1.51155	0.39767	2.9235	2.53581	385.692	24.4527	44.2204	5.13558	18.8079	4.22811	0.966564	4.1037	0.643982	4.0575	0.690076	2.25871	0.293074	2.31795	0.422341	3.79971
	Malia (662 m)	1.68368	23220.5	15225.2	93796.8	260211	448.368	18401.1	45311.6	15.9544	3497.72	89.8754	24.7686	870.291	31668.1	11.3833	13.8647	9.73814	59.2695	15.2087	2.903	3.753	7.491	59.539	265.392	22.365	140.493	7.33754	3.69426	1.47261	0.27235	2.0884	2.37222	389.79	23.7468	45.3859	4.90657	19.4168	4.24928	1.02417	4.22701	0.546793	4.21106	0.711872	2.34447	0.319806	2.84041	0.433056	3.75658
	Malia (662 m)	2.3046	23010.3	14862.3	93559.6	259757	434.619	18073.2	45311.6	16.9205	3451.37	91.4948	24.7894	852.824	31281.9	11.7302	11.0224	9.42394	58.0648	15.3772	2.4735	2.28736	5.4926	58.8866	265.836	23.793	139.724	7.97361	3.22089	1.44805	0.28901	1.7007	2.6057	401.395	23.9141	45.0853	5.21569	19.1854	3.82554	0.977181	3.9213	0.582037	3.66314	0.82552	2.68832	0.345778	2.53133	0.421501	3.67678
	Malisa (629 m)	1.53531	22299.4	16319.3	95698.6	250184	524.247	16196.1	46526.5	16.0432	3447.34	108.698	24.3145	912.704	32920.7	12.9732	15.1654	10.6265	57.0433	14.8275	3.2235	2.37583	8.0179	48.0647	286.975	20.0124	126.535	7.33067	2.2685	1.72768	0.3923	2.2492	2.3172	377.446	21.8841	40.1612	4.51494	17.2374	3.64441	1.09022	2.80923	0.532793	3.43165	0.779453	2.26741	0.335294	2.53384	0.352934	3.69096
	Malisa (629 m)	1.37045	22741.5	16634.2	94571.6	255779	530.356	16620.1	46526.5	15.5229	3505.66	109.153	23.5734	944.317	33741.5	12.5086	7.89	10.5674	59.9927	15.9669	2.8261	3.29951	7.9651	49.8412	285.526	19.5782	125.624	7.02735	1.8329	1.56271	0.37341	1.806	2.31354	383.976	21.1485	39.8532	4.24125	17.3566	3.64298	1.08094	3.43482	0.461289	3.27828	0.70514	2.43162	0.357326	2.1416	0.327787	2.94956
	Malisa (629 m)	1.80285	22727.6	16600.8	95022.7	254488	529.509	16371.8	46526.5	15.4201	3506.17	108.262	25.6363	943.624	33871.1	13.5008	8.8928	10.2404	60.2849	14.7321	3.0499	2.7466	7.9917	50.7873	285.036	20.1004	125.548	6.9256	2.3021	1.85257	0.27854	2.8621	2.23005	393.459	21.0407	39.6895	4.48771	16.3092	3.50675	1.03752	3.35464	0.573945	3.51113	0.669035	2.35794	0.321953	2.81989	0.33041	3.24729
	Malisa (680 m)	1.0178	23495.4	14637.8	99343.1	243874	649.454	14015.6	49242.4	12.9672	3616.63	105.008	5.6661	1068.49	36832	13.5507	12.1594	8.6511	62.0259	14.7411	2.618	1.5137	8.2127	35.421	321.669	22.3535	139.638	6.67385	2.4198	1.68202	0.40184	1.72	1.11386	371.616	20.2441	38.2901	4.43038	18.9834	4.37128	1.15218	4.1503	0.714461	3.56823	0.793684	1.86646	0.421624	2.59518	0.380869	3.61178
	Malisa (680 m)	0.875536	23206.9	14699.2	98674.7	244200	637.371	13800.5	49242.4	12.6386	3555.1	104.566	6.90223	1062.96	37295	14.204	8.2773	7.98057	65.0705	14.931	2.9913	1.7164	6.1097	35.3792	318.911	22.1895	137.181	6.65656	2.5561	1.65329	0.2914	1.346	1.14211	363.609	19.5623	38.857	4.7059	18.4099	4.23897	0.905563	4.0916	0.58609	3.97852	0.764334	2.43479	0.367115	2.6848	0.327684	3.66141
	Malisa (680 m)	1.71331	23659.6	14724.3	99408	248486	649.943	13970.1	49242.4	13.1685	3602.91	103.744	8.66139	1088.05	37703.4	14.2514	8.8044	8.06535	65.8924	16.4467	2.5909	1.794	7.4103	36.2797	320.022	22.3828	136.792	7.3432	2.19	1.2825	0.25356	2.377	1.22747	365.683	19.6166	38.9155	4.71527	18.9421	4.00709	1.21176	4.1431	0.58902	4.15364	0.820281	2.59256	0.408386	2.82781	0.391659	3.46558
	Chiroma	1.20506	20382.1	18622.2	88456	257039	420.197	16674.2	48027.4	18.9228	3757.71	111.745	69.8355	836.639	31119.2	14.7155	18.3172	10.7338	54.0548	13.8451	3.1387	2.68255	7.7353	47.5851	244.969	20.4824	141.034	8.00187	2.8256	1.36149	0.51421	2.2899	2.11568	370.04	23.8868	42.2165	5.00726	18.9803	3.10116	1.05476	3.64807	0.621443	3.69126	0.74046	2.31379	0.321679	2.11441	0.472891	3.78812
	Chiroma	1.19472	20911.1	18944.7	90630.2	259870	416.432	16757.6	48027.4	20.1315	3802.12	110.546	68.6756	848.369	31679.7	14.2621	21.044	8.73812	53.4566	14.3507	3.2686	2.55011	7.7989	50.0868	252.511	21.5784	141.103	8.38983	3.21271	1.59405	0.35118	2.156	2.09298	377.19	24.3787	43.7815	5.07315	18.1934	3.83378	1.07425	3.60236	0.581296	3.93989	0.788258	2.48751	0.32421	1.66123	0.359239	3.46501
	Chiroma	1.22139	20812	18841.9	89106.9	263477	433.278	16532.5	48027.4	18.9491	3827.71	112.352	64.6792	851.636	31833	16.1915	19.2638	9.13368	60.549	14.3896	3.0322	2.37792	7.9047	48.9504	253.222	21.0067	135.03	8.16042	3.54155	1.38252	0.41608	2.5056	2.04162	377.998	24.112	44.398	4.87212	19.1431	3.51342	0.942878	3.34105	0.518888	3.89112	0.719218	2.31432	0.334967	2.18453	0.363219	3.84729
	Malia (594 m)	1.45981	24457.6	10764.8	90192.4	272119	430.673	21819	38236.1	11.0807	2560.36	74.6784	10.9065	778.852	25052.7	10.4594	8.7678	6.37169	56.4989	14.3336	2.31	4.34693	6.0797	66.9019	254.965	17.4164	126.87	7.02386	2.94551	1.58273	1.25073	2.1252	3.15018	453.418	24.3796	43.229	4.6232	16.1651	3.73229	0.823675	3.19802	0.49324	3.08163	0.690655	2.19932	0.257931	1.91181	0.301708	3.65248
	Malia (594 m)	2.25343	24741.9	10851	89999.2	279798	443.763	21956.7	38236.1	10.6714	2621.23	75.2858	6.50286	802.78	25585.2	10.2834	11.1048	7.60978	51.5626	14.687	2.3063	3.09105	6.0996	69.5487	255.819	18.0728	125.666	7.29315	2.39549	0.908515	1.07933	1.3195	3.00105	457.027	24.8635	44.1655	4.68402	16.8359	3.40331	0.792801	3.34112	0.438	2.64447	0.568996	1.83421	0.217734	1.83947	0.329008	3.62355
	Malia (594 m)	1.07165	24865.5	10823	90096.4	277942	429.61	21741	38236.1	11.3729	2603.96	76.5428	6.91956	799.22	25462.4	10.1188	8.1567	8.42152	53.1009	14.6867	2.3503	3.15433	5.1296	67.8881	256.12	17.3071	126.522	8.18519	3.25249	1.27442	1.44836	1.5676	3.2739	460.678	24.5185	44.4162	4.83588	16.458	3.19826	0.957764	2.81608	0.469649	3.11669	0.583876	2.19347	0.265267	2.3073	0.351794	3.22299
	Profitis Ilias, lower ridge	1.19215	22960.5	16661.8	93387.7	253647	423.148	17470.2	49313.8	17.6141	3499.76	120.413	18.7221	854.147	32351.9	16.5748	17.5773	19.8281	139.341	14.3794	2.8342	1.6477	7.9676	48.0664	272.095	18.39	113.272	6.82783	2.69545	1.09279	1.19175	2.6373	1.06083	374.37	21.3024	37.803	4.33137	16.0479	3.474	0.772094	3.25694	0.548192	3.15851	0.572867	2.3893	0.244199	1.59857	0.303796	2.94463
	Profitis Ilias, lower ridge	1.78293	22822.1	16599.4	93053.8	252982	429.923	17318.6	49313.8	18.7385	3481.54	121.59	20.5302	861.311	32284.7	16.3754	24.1229	16.1171	145.296	14.669	3.1451	1.69097	8.2914	48.1035	271.994	18.1021	114.515	6.47693	2.96044	1.19503	1.75041	2.4259	1.26062	380.979	21.0894	36.444	4.02431	15.7426	3.17129	0.809818	3.40584	0.483669	3.19321	0.718019	2.28988	0.234179	1.53344	0.35971	3.35876
	Profitis Ilias, lower ridge	1.87502	23206.3	16670.7	92689.1	258315	410.026	17516	49313.8	17.1529	3586.34	122.018	18.8976	852.046	32256.5	16.1698	16.5205	17.4043	153.495	14.5621	2.7476	1.64	5.9714	49.0494	267.767	17.425	112.041	7.03082	2.51749	1.02575	1.83026	1.8257	1.29903	378.775	20.8874	38.5076	4.14282	15.7519	3.68405	0.948246	2.83337	0.4139	3.48469	0.672346	1.7992	0.278175	1.60105	0.26398	2.99725
	Chelona	1.17386	23992.4	11638.4	93985.8	257196	602.282	17852.5	43167.5	10.5684	3164.6	82.0595	6.2739	957.717	33145.4	10.1832	9.2536	8.41111	60.4767	14.8667	3.2515	1.6638	6.6671	43.4859	289.819	21.6258	138.882	7.07021	2.3538	1.3849	0.4414	2.2803	1.63022	391.472	21.4327	40.0841	4.75138	19.0045	4.17865	1.18944	3.91001	0.497086	3.5749	0.801748	2.27719	0.337898	2.40253	0.426529	3.91569
	Chelona	0.60461	23536.8	11539	93962.5	255073	601.929	17504.4	43167.5	10.6229	3139.05	83.3287	5.6946	950.243	32985.8	10.8998	7.569	7.45545	60.7637	14.8905	2.7318	2.31178	5.4039	43.3538	291.784	20.3702	141.349	6.81333	2.42231	1.0599	0.30782	2.0182	1.59542	394.209	21.2438	41.6901	4.77831	18.9921	3.4052	1.13801	3.40985	0.520716	3.9286	0.690204	2.25865	0.302171	2.24462	0.394426	4.16543
	Chelona	0.811094	23808.8	11551.8	93844.6	257169	603.198	17464.2	43167.5	10.9021	3178.01	83.1547	6.32814	958.173	32722.8	10.349	9.3863	9.52116	56.282	13.6494	2.962	2.06682	6.4698	44.4567	288.094	20.7126	138.765	7.27489	2.36831	1.3615	0.35188	2.705	1.55551	394.244	21.5213	40.6073	4.7028	19.0422	3.67451	0.898138	3.28154	0.490188	3.49518	0.707871	2.32098	0.362718	2.14653	0.473781	3.56083
	Chionessa	1.035	20281.7	19794.9	89445.6	259124	406.03	15943.9	49671.2	20.2674	3669.3	118.44	69.4747	861.959	32010	17.5539	33.8144	9.05123	51.0215	14.7995	3.1392	2.7077	8.2219	49.5881	248.091	20.9483	139.459	7.87482	6.90764	1.07931	1.40957	1.7442	2.03551	352.814	21.786	40.5489	4.56671	17.3965	3.84156	0.982431	3.7156	0.499786	3.61339	0.790526	2.2903	0.346927	2.05856	0.313126	3.69916
	Chionessa	1.46657	20301.7	19326	90090.3	261928	395.46	15901.2	49671.2	19.8918	3744.41	121.47	65.8431	833.483	31445.2	16.9543	42.7215	6.44303	58.8631	14.1358	4.553	2.262	9.9419	48.3154	245.359	20.3348	135.718	7.97776	6.10167	1.1573	0.821327	4.147	2.01197	355.323	21.9968	40.138	4.50002	17.7302	3.57105	0.949012	4.80958	0.393394	2.80613	0.666356	1.98748	0.276354	1.87326	0.361571	3.87873
	Chionessa	0.75711	20434	19559.2	90385.8	260566	407.52	15693.6	49671.2	19.2987	3810.72	120.572	81.6829	848.198	31717.6	17.5753	41.432	7.69647	53.5373	14.4554	3.2953	2.35944	8.412	50.0923	249.377	20.2303	133.249	7.51067	7.59649	1.07291	1.43248	2.7797	2.17924	351.414	21.2833	40.7344	4.34001	17.8049	3.95025	0.976526	3.64615	0.584963	3.93372	0.783895	2.48308	0.352714	1.90154	0.396961	3.49759
	Tsonaka	1.05744	22496.3	15208	93618.4	291666	491.142	14210.8	45454.5	17.1342	3778.4	112.404	29.6707	842.335	33205.4	9.78037	7.2298	11.2934	46.6259	15.3202	3.6406	1.441	6.9814	39.6775	260.964	21.6612	143.294	7.96941	3.6878	1.18108	0.3465	1.7655	0.648883	421.569	24.2506	45.4704	5.08303	20.2102	3.67225	1.00677	3.744	0.598926	3.94139	0.755557	2.26875	0.350274	2.47774	0.371615	3.93815
	Tsonaka	1.21917	23057.8	15267	92969.7	298162	500.394	14705.6	45454.5	17.4219	3792.31	116.306	30.6635	863.382	33542.5	10.0107	9.9576	12.8181	46.0959	14.4977	3.0366	1.473	6.4732	41.6478	265.235	20.8616	143.364	8.25123	2.89187	1.40291	0.321	1.3764	0.79033	434.185	24.4129	47.2294	5.28101	19.3268	3.95802	1.02594	4.05447	0.532872	3.64766	0.751128	2.08332	0.33449	2.43641	0.37959	3.7263
	Tsonaka	1.02239	22260.5	14897.3	92150	286363	482.343	14098.5	45454.5	17.3042	3696.37	111.453	28.9096	822.991	32527.8	9.44132	11.4188	10.6514	47.1129	14.9607	3.2702	1.427	6.3466	39.2084	258.709	20.8162	143.019	8.05745	3.2037	0.939728	0.26273	1.9704	0.638701	413.21	24.1916	45.4679	4.96786	20.3068	4.61812	1.04106	3.94877	0.544589	3.88808	0.802342	2.03694	0.348646	2.27043	0.337749	3.82666
	Procheliotis	1.29407	19199.8	17846.6	93081	286367	407.514	11787.1	49671.2	20.7323	4081.83	126.645	50.4062	857.738	35334.3	13.4048	8.70833	9.77776	47.6599	14.8399	3.2937	1.84321	9.4638	41.8057	249.126	22.2634	151.517	8.63735	4.55375	0.999719	0.27468	1.6548	1.32156	330.337	22.3648	42.2525	4.76365	18.6201	3.58988	0.987691	3.44315	0.592222	4.09706	0.823232	2.37193	0.350661	2.49669	0.363819	3.91877
	Procheliotis	1.27061	19707.4	18109.8	92394.4	290026	414.556	12129.6	49671.2	20.5637	4125.82	128.792	54.8986	882.798	36768.8	14.4343	13.2302	8.54616	51.6986	14.0048	2.8568	1.2982	6.8271	42.3874	246.039	21.8428	146.492	8.82598	2.9173	1.01177	0.29283	1.8355	1.16054	321.571	21.5844	41.2093	4.81892	17.6228	3.93829	1.08045	3.69276	0.583477	3.78719	0.814889	2.38601	0.392784	2.58339	0.339275	3.99339
	Procheliotis	0.962876	19307.8	17789.4	92731	286581	422.196	11991.9	49671.2	21.2846	4151.31	126.696	54.8369	866.231	35371	13.7363	11.5774	9.25676	46.4458	13.9376	3.5736	1.6727	8.9426	42.5761	248.187	22.4592	152.547	8.88399	3.6776	0.602419	0.35699	1.3345	1.31918	321.98	22.0512	42.5729	4.92766	18.5346	4.74886	0.922887	3.96282	0.726799	3.91323	0.815271	2.37685	0.362866	2.46518	0.382586	4.05868
	Akri Pounda pumice	0.91594	20334.8	15483.8	93133.9	290583	447.179	13536.6	47169.8	19.5183	4249.78	111.106	32.2082	800.215	33957.2	8.82869	14.4764	7.24666	42.5779	14.3498	3.6369	1.74669	9.1848	48.8819	251.9	24.158	170.187	9.96642	3.4515	0.880667	0.29213	2.4486	1.86239	363.219	24.2889	47.5399	5.46474	22.39	4.53691	1.05558	4.72984	0.680661	4.47537	0.888087	2.70008	0.363413	2.33017	0.474804	4.37633
	Akri Pounda pumice	1.15557	20351.9	15577.7	93100.2	295672	406.754	13578.9	47169.8	20.2488	4367.02	108.781	32.7174	816.135	34042.4	9.42892	16.6463	7.74784	50.5843	13.4768	3.3241	1.97116	8.4941	47.1993	250.267	24.2247	167.343	9.60058	2.94125	0.901078	0.28774	1.7398	1.79743	359.594	25.531	48.6741	5.4937	20.5035	4.65742	1.16336	4.35328	0.68368	4.69481	0.888895	2.4446	0.385387	2.9546	0.377368	4.63644
	Akri Pounda pumice	1.24378	20035.2	15278	92692.6	287380	428.886	13277.7	47169.8	20.1821	4308.82	109.591	35.4432	797.19	33489.5	8.38907	11.8682	6.70257	44.4312	14.2494	3.0135	1.47828	6.2675	45.7072	248.038	24.1992	165.631	9.40634	3.41262	1.0954	0.28987	1.255	1.65496	349.456	24.323	46.6059	5.56232	20.4093	4.63395	1.14766	4.33152	0.653842	4.40161	0.884198	2.67902	0.342493	2.50365	0.454425	4.60104
	Panagitsa pumice	1.38107	19893.2	14514.5	99466.6	286855	441.253	12832.5	46526.5	18.8046	4053.22	120.195	11.6036	835.003	34937.7	10.8495	6.8032	7.6731	55.9387	14.9326	3.5068	1.4404	5.7482	48.1965	261.598	23.6664	156.209	8.52653	2.7519	1.33159	0.34814	1.9528	1.82907	362.897	22.5039	44.4677	5.04335	18.8543	4.11712	0.94278	4.20104	0.641583	4.24204	0.829442	2.60273	0.342732	2.63341	0.41412	4.31078
	Panagitsa pumice	1.83832	19781.3	14526.1	97745	282897	450.775	12856.1	46526.5	19.6871	3986.07	119.273	16.174	821.273	35079.1	12.1822	10.5974	4.86611	50.7295	14.2685	3.6372	1.3864	8.847	49.2753	257.616	21.8739	155.608	8.04163	3.4398	1.41959	0.40503	1.5042	2.165	352.892	22.1057	44.2767	4.76979	18.1685	3.75014	0.982566	4.05758	0.552076	3.65496	0.779774	2.68801	0.3322	2.53024	0.322481	4.64568
	Panagitsa pumice	0.758368	19868.3	14662.7	98330.8	287870	438.257	12961	46526.5	18.7069	4062.1	119.986	10.6832	846.275	35311.7	11.9409	11.7268	6.35281	50.5074	16.0918	2.8515	2.39364	7.8732	49.5152	259.026	22.7305	153.129	8.22089	2.7747	0.868279	0.26793	1.7928	2.08331	360.6	22.3232	44.1673	4.95627	17.35	4.07573	1.12692	3.863	0.582386	3.86925	0.786343	2.46756	0.31968	2.51573	0.338514	4.15799
	Tsonaka	0.946237	23760.6	10703	89447.8	308276	426.343	18074.8	37164.1	10.934	2750.25	67.5316	21.1672	742.709	26576.3	8.54581	8.3496	8.24706	41.1986	13.3164	2.3573	2.89897	4.5218	74.52	255.034	16.6904	127.831	8.52141	2.91913	0.71885	0.21003	0.9174	3.16936	471.464	26.5024	47.3582	5.08029	17.9848	3.71176	0.766162	2.97295	0.50671	2.85258	0.603433	1.86482	0.241128	1.86895	0.336493	3.4977
	Tsonaka	1.96861	24142.2	10780.7	89426.8	314472	417.22	18412.1	37164.1	10.8125	2756.99	70.3506	17.4944	749.951	27170.3	9.25834	7.2986	8.06703	43.8089	13.9243	2.158	2.54223	4.4016	75.6235	256.271	16.1844	125.242	8.81947	2.09239	1.20471	0.2005	1.142	3.26145	478.804	27.1768	48.1759	5.11276	17.9156	3.24033	0.859414	2.90731	0.433248	2.80818	0.575949	1.69289	0.234514	1.84548	0.274885	3.37086
	Tsonaka	1.57212	24562.6	10809	89098.3	315544	424.432	18749.4	37164.1	11.1728	2791	71.0184	18.4764	760.27	27297.8	9.55365	6.4486	7.91273	43.2313	14.0464	2.2005	2.47332	4.8279	76.7879	258.842	16.2458	125.148	8.71386	2.38696	0.882463	0.22141	1.0362	3.47291	480.777	27.0543	48.2719	5.08249	17.7947	3.05541	0.850006	2.83597	0.461193	2.79433	0.581219	1.68534	0.241342	1.89468	0.335095	3.45026
	Loutses	0.81502	23834.5	13307.6	94818	293214	434.119	16079.6	42667.2	14.5055	3024.21	95.0683	19.4299	829.343	30763.5	10.1065	10.3136	16.0698	53.5435	13.5314	3.5239	1.4892	7.7163	65.0016	279.122	16.8162	117.244	6.82413	3.2002	0.987456	0.31372	1.9705	2.14142	451.581	23.9054	40.7748	4.35713	15.2571	3.12953	0.817849	2.30246	0.424339	2.95729	0.571184	1.69279	0.280064	2.11158	0.315193	3.1848
	Loutses	1.07221	24221.8	13473.6	93727.7	301472	449.582	16243.4	42667.2	14.0254	3046.79	98.9284	16.8915	832.773	30816.1	10.3187	8.2242	17.2015	52.856	14.6231	3.428	1.8095	7.5284	66.7981	274.789	16.7083	115.595	6.75628	2.9214	0.53253	0.36537	1.615	2.19676	447.152	23.7076	40.9961	4.22133	15.7101	3.31849	0.828472	2.74711	0.426537	2.74397	0.574547	1.62932	0.262062	1.76343	0.26941	3.2203
	Loutses	1.82408	24175.1	13487.5	94171.6	303427	437.768	16281.6	42667.2	13.2307	3089.3	98.6858	19.0488	838.753	31276.7	10.9824	9.4846	17.9803	51.2967	14.3099	3.0535	1.38212	6.9208	67.8784	282.963	15.8477	116.673	6.92727	2.8415	0.644924	0.28953	2.1135	2.22009	449.123	24.1938	41.3531	4.3888	16.5602	2.80953	0.851889	2.89547	0.446741	2.86345	0.541136	1.47839	0.241886	1.86511	0.269989	3.17101
	Ag. Panteleimon	2.11789	23213.6	18040.8	86756.8	299397	488.292	15189.3	41952.5	12.9451	2855.35	87.1356	77.2622	696.018	27869	12.7819	49.4348	22.4271	42.5138	15.4847	3.414	2.98891	9.065	49.9536	542.757	16.0001	126.336	6.36904	2.59347	1.17108	0.3036	1.8649	2.06499	407.307	24.1208	43.0848	4.8343	18.5722	3.72998	1.04774	3.01068	0.540646	2.77647	0.606304	1.51256	0.244516	1.69867	0.251229	3.43583
	Ag. Panteleimon	1.5277	23297.4	17858.2	86494.4	300945	481.278	15124.6	41952.5	13.1572	2854.54	87.9977	86.641	696.475	27670.7	13.181	38.4774	22.8582	41.4734	15.1645	3.8594	1.8887	7.2681	50.2506	537.014	15.4571	126.256	6.24073	3.1746	1.17406	0.2895	2.4602	2.15013	409.93	23.4532	43.4747	4.68213	18.4502	3.59501	0.980261	3.29885	0.444232	2.7845	0.600376	1.46779	0.246495	1.8571	0.247167	3.62534
	Ag. Panteleimon	1.48166	23453.8	18086.1	86559.5	299949	486.188	15294.2	41952.5	13.3763	2852.53	88.6306	79.6892	698.082	27687.8	11.8072	41.9666	21.809	45.4413	15.1542	3.5807	2.04924	8.1977	50.2386	544.07	15.4616	125.906	6.29041	2.8872	0.589319	0.39485	1.1193	2.14834	409.475	23.7769	42.8943	4.66023	19.2209	3.46614	0.869171	2.91964	0.506612	2.68358	0.551467	1.43046	0.260416	1.70664	0.262726	3.41164
	Kossona Vouno	1.425	24345.3	13636.7	89911.6	298067	418.294	16004.5	42095.4	14.1406	2870.65	97.2927	23.1614	825.495	28470.2	9.5091	12.7607	11.3163	39.5921	14.1482	3.4936	1.6038	9.1792	61.7555	260.426	15.9849	114.102	7.15692	3.0876	1.00227	0.36718	1.7369	1.90712	451.199	25.237	41.7233	4.53719	16.005	3.34197	0.820763	2.65404	0.37758	2.71993	0.541937	1.71414	0.265348	2.23712	0.249886	3.17937
	Kossona Vouno	0.673853	24852.5	13679.7	90441.4	301798	412.351	16179.4	42095.4	13.7995	2946.47	99.3666	25.0512	838.865	29133.6	8.92103	9.376	14.9492	46.2992	12.697	2.7713	1.526	6.3888	64.881	264.505	16.3039	114.091	7.10493	4.33653	1.19362	0.25393	1.2686	2.11366	451.078	25.0538	43.5445	4.70897	16.3082	3.35483	0.814508	2.637	0.433047	2.93645	0.563802	1.86908	0.257344	1.90819	0.291359	3.39208
	Kossona Vouno	1.50815	24466.8	13602.3	90452.7	296431	420.558	16000.9	42095.4	13.9156	2913.52	97.7851	23.4027	832.399	28805.7	9.18264	8.3908	14.0249	43.047	14.2483	3.4927	1.7181	7.7757	62.9804	260.467	16.4433	117.126	7.12406	4.19861	1.08507	0.24356	1.4222	1.93676	442.537	25.4799	42.433	4.59279	15.4911	3.3271	0.790023	2.93668	0.416862	2.81159	0.568911	1.69485	0.287424	1.87262	0.233574	2.88151
	Akri Pounda	0.89092	22556.7	18278.4	92045.2	287542	550.442	15607.8	45883.3	17.2748	3538.5	104.5	52.1991	826.201	32799.3	14.8805	9.20862	11.1907	44.6944	14.7149	3.3203	1.6575	9.22	60.9265	294.377	18.4935	135.973	8.48152	3.74034	1.03309	0.22168	1.505	2.65672	445.282	27.5647	50.3516	5.47662	19.9295	3.84252	1.07798	3.40582	0.546099	3.18615	0.649537	2.04322	0.253224	1.98835	0.323044	3.36162
	Akri Pounda	1.02252	22779.7	18401	92840.6	292719	545.585	15925.4	45883.3	16.6788	3611.31	106.047	53.9924	841.38	33335	13.5165	14.8258	12.7394	47.4333	14.4885	3.7834	2.0298	10.0211	63.4701	295.833	18.6464	134.832	8.651	2.9936	1.14047	0.26102	0.39413	2.71661	454.883	27.6684	50.1846	5.28293	20.0684	3.57237	1.05893	3.21108	0.517682	3.12649	0.755011	1.93823	0.301143	2.48928	0.378234	3.95541
	Akri Pounda	0.95093	22616.6	18003.3	91842.2	286523	542.589	15640	45883.3	16.9003	3570.05	103.995	53.99	824.035	32515.2	13.7462	16.333	12.3469	40.9579	14.2912	3.3312	1.333	8.0199	62.6447	295.636	18.801	134.051	9.11675	2.75131	0.921825	0.30302	1.4909	2.4891	449.675	26.6623	50.0244	5.50104	20.1055	3.8981	1.11643	3.44408	0.500341	3.12421	0.650846	2.00934	0.30642	2.15546	0.35135	3.93285
	Karadima	1.84663	22700.1	15451.9	98720.4	280356	564.7	13255.9	47455.6	15.4232	3713.55	112.651	9.47224	904.061	38641.7	14.9565	9.5391	11.9596	48.0331	15.2914	3.2594	1.6255	9.9251	42.6815	292.398	19.6522	126.603	6.29536	2.5462	1.11533	0.28384	2.039	1.54831	389.942	19.2213	38.4358	4.39459	16.8748	3.83183	0.941041	3.2297	0.570094	3.38563	0.731659	1.97373	0.322703	1.94799	0.356151	3.30284
	Karadima	1.27525	22932	15348.9	97941.4	280650	583.236	13293.6	47455.6	15.4996	3703.26	114.099	7.94935	923.86	38790	14.3328	7.9675	11.3907	50.993	14.6671	2.8248	1.3327	8.2333	42.9983	293.423	19.3544	124.372	6.30963	2.2919	0.884147	0.24623	0.84734	1.42558	388.256	19.5402	37.3472	4.35714	17.2528	3.54327	0.922916	3.61087	0.512761	3.25849	0.674336	1.9837	0.307944	2.2583	0.349313	3.73879
	Karadima	1.11069	23598.4	15465	97818	288154	573.475	13622.1	47455.6	14.6837	3792.26	116.932	12.968	938.035	40055.4	15.5891	9.8102	14.4395	52.7701	15.3568	2.9627	1.444	6.6202	42.3748	293.725	19.6227	123.984	6.42388	2.2072	1.3864	0.27846	1.8459	1.62047	399.658	19.4666	38.4473	4.35263	16.6584	3.55832	1.02468	3.73177	0.558085	3.41353	0.676917	2.09305	0.271919	2.10571	0.355057	3.46924
	Stous Nekrous	1.72677	21888.6	17391.7	92307.4	289823	476.038	15085.9	47026.8	17.9026	3686.14	114.482	24.594	820.347	33292.3	12.5129	7.5378	10.8453	47.8021	15.0425	3.0431	1.556	8.3754	51.8247	262.104	21.599	143.691	7.60855	1.9537	1.25888	0.31959	1.3353	1.89722	406.442	23.2392	45.0467	5.08672	18.9237	3.99442	0.896954	3.62469	0.552709	3.80779	0.752309	2.17791	0.341593	1.99618	0.347819	4.08291
	Stous Nekrous	1.12985	22166.3	17251.8	92545.2	293854	455.992	15317.7	47026.8	18.0871	3747.6	114.587	21.963	826.666	33683.3	12.1799	8.0129	12.0386	46.6794	13.8745	3.3125	1.556	7.5974	53.1258	267.717	21.2196	139.805	7.99965	1.9916	1.10542	0.26913	1.4913	2.06798	416.886	23.2358	45.9023	5.19139	20.8534	4.12054	1.00768	3.78529	0.568418	3.89411	0.691125	2.28255	0.339269	2.32754	0.366454	4.09291
	Stous Nekrous	0.855453	22369.1	17443.7	93021	291864	478.945	15331.3	47026.8	18.4077	3674.32	115.383	27.0523	836.182	33929.9	12.463	6.1399	9.38056	47.3147	13.999	3.3886	1.97522	9.4788	52.6753	266.507	21.2067	145.243	7.79586	2.7079	1.31493	0.32597	1.1677	1.9328	408.509	23.0977	46.471	5.10471	19.8105	4.26491	1.04336	3.23007	0.595496	4.01752	0.775822	2.33773	0.339656	2.61503	0.362922	4.04764
	Ag. Theodori	1.0317	23442.4	13063.1	90969.7	303446	398.718	17482.5	38736.4	12.1698	2878.6	83.698	20.937	741.243	28603.9	11.636	6.7484	9.42074	37.7769	14.3146	3.5086	1.8099	9.1335	74.1743	262.502	14.7091	112.375	7.16576	2.1573	1.19299	0.37399	2.0611	3.38862	509.335	25.1513	41.7293	4.45549	15.9164	2.93485	0.774727	2.68285	0.393154	2.91404	0.493209	1.69307	0.285626	1.58589	0.2776	3.11643
	Ag. Theodori	0.8385	23474.7	13129.4	90971.1	301636	413.66	17553.1	38736.4	11.233	2828.68	84.4719	22.221	739.194	28405	11.0754	8.9017	10.0051	41.9875	13.7415	3.102	2.36241	6.7397	75.0483	263.397	14.5389	114.981	7.57719	2.1965	0.924202	0.33033	1.2001	3.39606	506.11	25.0443	42.1134	4.36968	14.9947	2.61276	0.795755	2.68052	0.394003	2.60925	0.51651	1.61249	0.250863	1.64396	0.249861	3.14414
	Ag. Theodori	0.95748	23939.6	13130.2	91062.8	305028	410.483	17657.7	38736.4	11.7124	2874.73	82.229	28.8326	751.929	29070.1	11.6823	9.3185	10.2079	42.9083	14.378	3.486	1.4727	6.8941	74.9585	262.433	15.3933	115.964	7.25407	3.00953	0.773189	0.25822	1.7305	3.30749	515.462	25.1005	42.5659	4.31927	15.0816	2.85079	0.809173	2.47248	0.380853	2.53973	0.507345	1.54703	0.292668	1.55947	0.309264	3.02815
	Malia Vgethi	1.94511	23647.3	18510.3	96843.8	282093	417.273	13022.4	52815.8	17.4004	3412.25	134.312	27.659	1010.58	38557.3	13.0458	10.5349	13.7171	54.5708	14.5559	3.4461	2.3322	11.1074	49.8875	256.998	20.3432	108.339	5.8214	2.9643	0.854879	0.30472	2.2695	2.03001	346.207	18.3288	33.6763	3.92542	15.8536	3.48683	0.950069	3.27566	0.555458	3.29589	0.714809	1.94005	0.324997	2.19123	0.261234	3.20458
	Malia Vgethi	1.4026	20670.2	16016.6	82155.9	249500	345.568	11438.9	45668.9	14.6561	2967.87	116.547	21.7208	871.973	34228.4	10.9836	5.6631	9.98725	51.1012	13.2809	2.9169	1.89967	8.7505	42.9923	222.424	16.7507	91.1673	5.03918	2.274	0.450207	0.21759	1.1706	1.86135	297.779	15.8444	29.8117	3.41594	12.5253	2.82633	0.791604	3.09077	0.419275	3.147	0.632968	1.92858	0.273307	1.96502	0.253991	2.38203
	Malia Vgethi	1.19568	20858.4	16127.8	82995.9	250219	349.85	11537.3	45668.9	15.1199	2963.65	117.549	19.0324	875.483	34207.1	11.8295	7.4855	12.7892	55.1018	12.7272	2.626	1.93712	6.6851	43.829	222.227	16.5185	93.9295	5.26164	2.2459	0.680255	0.2816	0.82845	1.83022	306.232	15.585	29.1805	3.24305	12.4734	2.65782	0.657754	2.76526	0.411022	2.738	0.625661	1.97841	0.257218	2.09648	0.262751	2.29229
	Chelona+ or Tsouka	0.76278	23429.6	13421.5	101584	288124	679.554	12586.2	47098.3	12.0442	3611.12	89.9502	6.7191	1082.78	40647.8	11.7468	9.3923	5.56088	58.1636	16.3244	3.7209	1.7565	10.4531	35.7021	313.461	23.3028	147.56	7.52902	2.7524	0.701279	0.32503	2.0186	1.22659	375.674	20.9111	41.0301	4.9596	19.7662	4.59766	1.19738	3.8883	0.626138	3.88062	0.859526	2.30651	0.365316	2.59914	0.397657	3.86743
	Chelona+ or Tsouka	2.69823	23338.7	13305.6	101188	286443	689.012	12575.8	47098.3	11.6629	3557.09	92.4728	7.7567	1080.24	40495.7	12.3104	13.5116	7.19548	58.9016	15.3373	4.1613	2.2299	10.8434	36.0514	310.119	21.9161	146.421	6.91366	4.52054	0.801128	0.45926	2.4569	1.20471	372.645	20.7882	40.4241	5.04813	20.2458	4.46432	1.05815	4.03641	0.61118	3.64837	0.771713	2.62799	0.366927	2.439	0.398852	3.56103
	Chelona+ or Tsouka	1.3878	23874.9	13451.4	100383	290717	697.925	12746.8	47098.3	11.7188	3631.51	93.9703	6.2209	1096.04	41550.6	12.36	7.7867	6.39508	57.6933	17.1921	3.2008	1.5341	8.7483	36.4824	309.34	22.4694	141.228	7.05719	2.4241	0.558009	0.27311	1.2265	1.21042	374.545	19.9945	40.9086	4.91693	19.4672	3.97916	1.08065	4.28427	0.569296	4.03345	0.818712	2.43803	0.356554	2.19947	0.33535	3.52346
	Kossona Vouno pumice	2.26373	25006.6	15466.5	95024.2	300528	350.621	13863.2	44596.9	18.2469	3860.22	117.472	18.957	791.459	34847.6	11.1401	9.7175	8.13487	43.8727	14.0542	2.8184	2.37432	7.8236	52.282	251	20.395	149.963	8.62311	2.2943	1.36086	0.22927	1.2958	2.14153	361.513	23.9279	43.0452	5.27241	19.229	3.78026	0.916149	4.04647	0.549524	3.73242	0.704496	2.35	0.300876	2.05633	0.349892	4.15713
	Kossona Vouno pumice	1.76343	25639.3	15554.2	97503.5	316447	356.611	14296.8	44596.9	17.5582	3941.59	119.111	19.26	816.124	35843.7	10.348	7.3841	7.87798	43.9345	17.016	2.6463	1.20828	6.723	54.288	252.175	19.9632	147.272	8.87924	1.98	1.15751	0.29232	1.3298	2.16161	363.217	23.6371	44.8263	5.16243	19.5249	3.50869	0.947355	3.92104	0.590821	3.31405	0.72805	2.20426	0.349064	2.26717	0.318021	3.77508
	Kossona Vouno pumice	1.24378	25096.8	15315.6	95245.3	299181	357.308	13927.4	44596.9	18.0568	3841.94	115.971	22.1405	793.049	34604.3	11.15	11.1169	8.15446	43.715	15.0335	2.8921	1.3387	9.0219	53.4894	255.304	21.6586	151.805	8.40204	2.8169	1.03281	0.3721	1.2994	2.08201	357.953	23.7924	43.195	5.18042	20.1746	3.89948	0.863085	3.60724	0.5734	3.80927	0.712796	2.42537	0.315446	2.32446	0.327079	3.95635
	M. Gljati	1.32637	24155.6	19589.5	92791.9	288469	421.984	15330.9	47098.3	16.2843	3432.66	107.306	48.8549	867.668	34296.3	17.2799	25.456	9.71731	40.4169	14.0135	2.4366	3.16528	7.0471	62.9256	284.052	16.2474	113.376	6.98425	3.10227	0.660096	0.25962	1.5053	3.13957	431.098	20.3104	37.1164	3.98963	15.4228	3.13987	0.70871	2.59916	0.409537	2.90536	0.587975	1.88749	0.247424	1.85289	0.276674	2.98764
	M. Gljati	2.08133	24785.5	19947.2	93413.1	297297	425.951	15725.6	47098.3	16.4885	3513.66	111.743	53.53	894.057	35066.7	17.6848	35.4801	8.94554	41.8196	14.3048	2.3384	4.00698	6.4926	64.9173	286.994	16.8529	113.636	7.33631	2.17329	0.701068	0.21706	1.1045	3.05649	445.945	20.4489	38.9163	4.11882	14.4035	3.00201	0.825914	2.69479	0.431288	2.75939	0.561598	1.62487	0.298296	1.90636	0.267846	3.03023
	M. Gljati	1.59536	24923.3	19903	92995.8	295265	430.822	15749.9	47098.3	15.7135	3465.48	110.603	58.5361	892.303	35118.9	17.4568	33.0419	11.4998	45.8385	15.4618	2.3569	3.54685	6.0645	65.0874	288.232	16.4915	114.384	7.16374	2.3848	0.929504	0.22433	0.88162	3.07756	439.995	20.6886	38.0187	4.10728	14.2956	3.34631	0.891646	2.8282	0.460045	3.03094	0.524383	1.72435	0.274713	2.0442	0.236842	3.10586
	Pikesa	2.52852	24414.6	19859.1	96815.5	296423	411.186	16351.3	47884.5	16.6117	3245.1	102.544	30.5076	858.684	33694.6	17.4428	6.0458	12.1974	37.0725	15.2146	2.3707	3.94072	6.7839	70.4531	316.015	17.9294	116.702	6.71223	6.09622	0.984499	0.28225	0.77704	4.08264	420.571	22.2174	39.3991	4.07839	14.9727	3.27409	0.797858	2.8316	0.459477	3.08957	0.606871	1.74624	0.241765	2.1083	0.309878	3.6742
	Pikesa	2.4067	25275.3	20211.4	97872	306349	416.856	16841.3	47884.5	17.1137	3354.8	106.205	30.6329	876.833	34887.1	18.1463	6.2533	11.2885	38.1668	15.7583	2.3554	4.87805	6.1635	71.2357	321.379	18.2374	116.336	7.33118	7.83452	0.673141	0.21387	1.3877	4.08301	431.561	22.6952	41.0507	4.26236	16.6863	3.09659	0.978134	2.93999	0.461259	2.73559	0.660726	2.01104	0.247034	1.99478	0.288532	3.05118
	Pikesa	2.29213	24180.3	19868	98135.6	297782	395.281	16185.3	47884.5	17.5056	3289.34	103.421	34.2819	860.83	33939.6	17.3151	6.6737	11.6244	33.6129	14.8032	2.091	5.40479	6.8654	68.8486	312.573	17.882	120.115	6.77123	5.88186	0.696659	0.16781	0.61992	4.00865	422.639	22.8255	39.5775	4.3773	16.0513	3.2663	0.917855	2.94047	0.483955	3.08232	0.565327	2.10382	0.244958	1.97299	0.334248	3.26152
	Ag. Ioannis	1.42683	22538.4	16694.5	98002.4	289958	390.536	13181.4	49385.3	19.3471	3954.74	78.5556	4.7714	887.512	36832.5	16.0589	7.3827	8.11609	47.4686	15.2618	2.7081	1.3302	6.4735	50.9542	270.315	22.4932	126.306	8.18462	4.87968	0.681865	0.23767	1.1501	1.46147	360.043	24.0614	44.943	5.37512	19.6403	4.08772	1.02479	3.66461	0.603739	3.63142	0.79944	2.15623	0.306151	2.18676	0.34689	3.32018
	Ag. Ioannis	1.02035	22804.6	16894.7	98011.8	289370	408.504	13198.5	49385.3	19.427	3932.31	79.7376	5.2192	909.535	37607.7	15.4217	4.9461	7.62047	44.7709	15.0535	2.8658	1.4772	8.7617	50.3376	273.58	22.3852	127.577	8.44695	5.7037	0.855643	0.30359	1.2056	1.55886	368.783	24.7064	44.9608	5.24756	20.6597	4.15788	1.13208	3.8077	0.628677	3.82537	0.742876	2.47064	0.308974	2.60127	0.341566	3.08094
	Ag. Ioannis	1.71028	22830.1	16921.8	100055	295226	397.089	13344.8	49385.3	18.9428	4040.19	81.1102	7.04442	915.922	37686.7	15.8724	7.7807	6.9457	49.0774	16.2164	2.555	1.2939	6.6127	51.3482	276.578	21.7746	129.658	7.80593	5.82098	1.20683	0.27394	1.3064	1.64599	374.227	25.5886	46.2147	5.51709	19.8126	3.57245	1.18983	3.78251	0.580107	3.86733	0.788142	2.49603	0.321991	2.58944	0.359773	3.55268
	Palea Loutra	1.59441	23710.9	16399.3	93040.2	295234	359.059	15090.9	47098.3	16.1748	3111.64	109.381	13.6735	821.412	32191.5	14.5714	4.7302	13.8114	36.9043	14.3215	2.288	1.3908	6.6399	63.5017	268.965	16.8401	110.151	6.80011	5.96352	0.859803	0.26079	1.1863	3.06594	387.235	21.0761	37.1618	4.19255	14.3976	2.92451	0.890265	2.85039	0.418787	3.01536	0.65181	1.77068	0.258584	2.05981	0.264323	2.93775
	Palea Loutra	1.62712	24191.9	16589.2	94277.7	300011	352.432	15394.8	47098.3	16.698	3136.24	112.216	14.3284	841.833	32642.4	14.6805	6.4222	12.2248	38.9751	14.8198	2.703	1.0914	8.2132	64.0838	274.702	17.1413	111.192	6.55954	5.66613	0.702762	0.26675	1.4162	3.11454	390.803	21.5284	37.3241	4.16863	14.3118	3.03954	0.811359	2.9734	0.450677	2.96006	0.558027	1.94188	0.246061	2.00301	0.309158	3.00665
	Palea Loutra	2.15826	24249.4	16720.3	95148.5	303571	357.595	15372.5	47098.3	15.7759	3234.78	112.308	14.864	834.878	32781.5	15.2325	6.0149	13.67	36.731	14.0329	2.3338	1.1372	6.0025	64.4912	273.428	17.3762	113.799	6.79716	5.75171	1.14712	0.25092	1.9361	3.17706	398.762	21.9856	38.1888	3.89479	14.6761	3.39058	0.735698	2.70426	0.436339	3.11232	0.621438	1.90491	0.270171	2.20504	0.330685	2.98553
	Profitis Ilias, upper dome	1.6698	21048.3	21346.2	89026.3	291309	389.301	15923	47598.6	16.7119	3020.53	100.665	75.7433	842.886	32341.4	16.7956	5.3924	9.18804	37.9802	13.9114	2.2759	1.88022	6.4315	60.7061	297.149	17.4157	119.259	6.43279	5.63101	0.879537	0.298362	1.1225	2.9831	388.499	21.6263	38.0328	4.17131	14.9751	2.83062	0.801074	2.54466	0.487691	3.11459	0.585615	1.87193	0.254485	1.86356	0.284493	3.33219
	Profitis Ilias, upper dome	1.78116	21382.3	21392.7	92972.7	308814	398.026	16252.6	47598.6	16.6841	3073.19	103.237	76.2351	839.009	32829.9	15.8578	4.3133	8.06973	32.8571	15.093	2.0741	1.23179	6.3491	62.3573	296.477	17.6506	124.963	6.93773	4.29905	0.70531	0.24593	0.83794	3.13868	395.173	22.0895	39.5847	4.35763	15.6201	3.03405	0.916653	2.89386	0.484708	3.10777	0.62666	2.04875	0.295021	2.02071	0.318404	3.37514
	Profitis Ilias, upper dome	2.17045	21252.9	21406.3	94730.7	317060	398.572	16309.7	47598.6	16.8926	3128.18	106.757	84.5235	837.46	33091.3	16.834	6.6579	8.73045	41.166	14.4938	2.2986	2.40141	6.7131	62.1986	305.208	17.9963	128.269	7.26581	7.17778	0.543816	0.27745	1.0594	3.08926	404.937	22.5719	39.575	4.38764	16.4454	3.26725	0.803569	3.16627	0.430832	3.13655	0.630953	1.8586	0.265152	2.13293	0.283408	4.0087
	Uncertainty: 1 SE (ppm)
	Sample	Be	Na	Mg	Al	Si	P	K	Ca	Sc	Ti	V	Cr	Mn	Fe	Co	Ni	Cu	Zn	Ga	Ge	As	Se	Rb	Sr	Y	Zr	Nb	Mo	Sn	Sb	Te	Cs	Ba	La	Ce	Pr	Nd	Sm	Eu	Gd	Tb	Dy	Ho	Er	Tm	Yb	Lu	Hf
	Mavri Petra	1.33579	14.873	42.1243	36.7835	807.259	20.114	38.7126	340.277	0.579572	30.8311	2.12645	9.60258	3.62173	123.312	0.602558	10.3692	1.74094	3.73429	0.627264	3.4167	1.64848	5.8582	0.814977	1.56816	0.351428	1.40814	0.275288	2.09986	0.669394	0.54836	2.1394	0.136178	3.46524	0.286893	0.384089	0.118389	0.603872	0.335681	0.111739	0.463882	0.0572046	0.203308	0.0627203	0.177512	0.0477984	0.318745	0.0352366	0.23826
	Mavri Petra	1.34657	14.7652	41.5071	36.0478	811.072	20.2224	38.5571	340.212	0.57519	30.8371	2.14332	9.6824	3.60149	122.343	0.600998	10.3876	1.72681	3.68404	0.624262	2.7397	1.67237	6.6861	0.807972	1.54451	0.337154	1.38048	0.27135	2.14071	0.670956	0.37837	2.5043	0.135541	3.40968	0.284642	0.382683	0.116988	0.593539	0.362101	0.105268	0.467366	0.0579916	0.207172	0.061631	0.176155	0.0465115	0.312682	0.033927	0.223851
	Mavri Petra	1.34038	15.7832	44.6781	38.9137	818.995	20.2448	38.3452	347.608	0.593749	31.873	2.1602	9.67411	3.75201	129.914	0.617256	10.1966	1.79339	3.74576	0.646252	3.0899	1.68074	5.8105	0.865716	1.65642	0.367156	1.48235	0.277709	2.11458	0.676527	0.30599	2.393	0.145631	3.66822	0.302857	0.408045	0.127148	0.619591	0.384477	0.110867	0.473694	0.0600876	0.221938	0.0645159	0.178929	0.0512362	0.307963	0.0394634	0.25278
	Choni	1.029	11.0776	35.3744	28.5598	671.37	16.3715	27.4886	296.597	0.491816	25.1989	1.71589	7.73103	2.83146	89.8635	0.47084	11.6693	1.46017	3.32133	0.484881	2.21464	1.33664	4.6291	0.567282	1.12979	0.270172	1.05069	0.204062	1.5914	0.472222	0.49746	0.85229	0.0828804	2.50881	0.220791	0.289393	0.0883113	0.458359	0.28364	0.0871167	0.297309	0.0426511	0.17949	0.0535828	0.161059	0.024445	0.173686	0.0392916	0.173946
	Choni	1.03708	10.9335	35.1293	28.336	668.916	16.252	27.2524	295.392	0.489307	25.0392	1.70546	7.66385	2.80749	88.7183	0.459614	11.6761	1.45905	3.26663	0.473076	2.19482	1.32899	4.1576	0.565516	1.11647	0.267423	1.03583	0.200465	1.5022	0.470348	0.494741	1.2453	0.0826782	2.48727	0.214064	0.288858	0.0868571	0.439682	0.267622	0.0824527	0.298439	0.0441951	0.185873	0.0516388	0.165046	0.0248373	0.142985	0.0399153	0.173622
	Choni	1.04083	10.506	33.6509	26.9523	679.524	16.6431	27.8182	298.029	0.494822	25.1127	1.73979	7.87685	2.76382	85.8793	0.470361	12.0789	1.4996	3.3112	0.478826	1.7707	1.36237	3.5772	0.55167	1.07082	0.25066	0.995488	0.195973	1.1894	0.482545	0.504534	1.118	0.0791439	2.37679	0.204973	0.271756	0.0841698	0.442177	0.271611	0.0817215	0.294785	0.0420439	0.175322	0.0520545	0.156094	0.0221396	0.164866	0.039177	0.159221
	Malia (662 m)	1.32836	15.9566	44.9183	40.8636	846.419	20.3139	34.5212	358.191	0.61796	33.9151	2.16907	9.63745	4.01124	141.257	0.624947	10.5384	1.7206	4.06493	0.708842	3.3853	1.5991	6.5976	0.798283	1.52157	0.443614	1.61647	0.310896	2.20305	0.661812	0.39767	2.9235	0.11078	3.55465	0.332991	0.44821	0.143429	0.698271	0.417669	0.115831	0.521968	0.0667289	0.277627	0.0695156	0.219079	0.0526382	0.348873	0.0449458	0.272498
	Malia (662 m)	1.32532	13.9539	39.3877	35.6068	809.935	19.8492	33.0582	336.911	0.581116	31.3563	2.09756	9.49232	3.64139	124.204	0.563256	9.98842	1.6309	3.80447	0.62722	2.903	1.55183	7.491	0.713042	1.335	0.387054	1.44289	0.267591	2.14851	0.649941	0.27235	2.0884	0.0972071	3.12388	0.287233	0.39512	0.123053	0.619725	0.377308	0.107536	0.489195	0.0578055	0.245434	0.0639082	0.193778	0.0500531	0.339738	0.0395721	0.239954
	Malia (662 m)	1.33825	12.5481	35.257	32.0711	792.515	19.6915	32.3345	325.472	0.566646	29.7462	2.07038	9.49254	3.38893	112.262	0.542314	9.89067	1.59517	3.67054	0.581124	2.4735	1.52764	5.4926	0.651313	1.21034	0.362313	1.31963	0.254538	2.1429	0.648297	0.28901	1.7007	0.0934267	2.86702	0.260952	0.354947	0.11483	0.55778	0.340251	0.0994698	0.461595	0.0555119	0.205806	0.0627183	0.1864	0.0487647	0.3138	0.0350278	0.218343
	Malisa (629 m)	1.40684	14.9325	44.7711	38.9606	922.521	23.1044	38.1511	408.941	0.688954	36.2819	2.39608	10.1804	4.02955	134.86	0.622622	16.0983	2.0195	4.73529	0.678682	3.2235	1.84385	8.0179	0.694008	1.51653	0.403055	1.51323	0.283631	2.2685	0.661263	0.3923	2.2492	0.100813	3.29799	0.295836	0.404301	0.127285	0.674285	0.408981	0.125669	0.414386	0.0621676	0.277376	0.0792217	0.234909	0.0374868	0.257656	0.0572731	0.25394
	Malisa (629 m)	1.42024	14.0408	42.1734	36.0141	923.65	23.2917	38.4384	405.627	0.680038	35.6431	2.39819	10.3253	3.90942	127.689	0.601796	7.89	2.02339	4.73779	0.663131	2.8261	1.87828	7.9651	0.664039	1.41263	0.374901	1.42404	0.262953	1.8329	0.666693	0.37341	1.806	0.0959029	3.0993	0.271521	0.374859	0.115528	0.637984	0.394984	0.121162	0.423152	0.0578809	0.25901	0.0750384	0.228501	0.0359125	0.219627	0.0550771	0.216589
	Malisa (629 m)	1.44478	15.0602	45.2156	38.8028	936.881	23.4395	38.6093	414.6	0.693944	36.774	2.43426	10.3891	4.10444	136.732	0.635547	8.8928	2.04742	4.82481	0.679847	3.0499	1.87767	7.9917	0.711263	1.51288	0.404345	1.51119	0.277696	2.3021	0.674216	0.27854	2.8621	0.0997857	3.36653	0.290567	0.402098	0.126975	0.66074	0.407667	0.124847	0.437255	0.063939	0.280648	0.0767923	0.239179	0.0366809	0.271295	0.0569095	0.240168
	Malisa (680 m)	1.42441	15.1117	42.13	39.1593	932.258	23.6723	38.3193	417.265	0.677554	36.861	2.42783	5.6661	4.24889	140.437	0.633303	12.1594	2.02307	4.83221	0.674102	2.618	1.5137	8.2127	0.608148	1.58299	0.419065	1.56287	0.270812	2.4198	0.672862	0.40184	1.72	0.079098	3.23699	0.281972	0.390375	0.124742	0.696607	0.432501	0.12778	0.461258	0.0678552	0.279839	0.0797737	0.216596	0.041349	0.25696	0.0584893	0.248781
	Malisa (680 m)	1.39282	14.7127	41.3838	38.268	913.635	23.1397	37.442	409.205	0.662096	35.9755	2.37792	10.0803	4.15788	138.34	0.628279	8.2773	1.97426	4.75805	0.663318	2.9913	1.7164	6.1097	0.595113	1.54452	0.409089	1.51873	0.265062	2.5561	0.65859	0.2914	1.346	0.0780005	3.13876	0.271833	0.385239	0.125666	0.673631	0.419872	0.117203	0.449779	0.0625796	0.285662	0.0773228	0.234842	0.0378608	0.255914	0.0553549	0.244949
	Malisa (680 m)	1.4389	14.1393	39.5345	36.5279	919.113	23.3705	37.8269	408.512	0.665935	35.671	2.39037	10.2653	4.07489	132.849	0.619058	8.8044	1.99462	4.76355	0.664699	2.5909	1.794	7.4103	0.579512	1.47546	0.393219	1.45817	0.265315	2.19	0.663023	0.25356	2.377	0.0778872	2.99938	0.259611	0.366931	0.120036	0.655218	0.403548	0.124256	0.441832	0.0612651	0.280021	0.0773432	0.231659	0.0379175	0.249064	0.0567282	0.229178
	Chiroma	1.30105	14.5374	48.1555	38.4727	825.314	19.8465	35.3623	354.679	0.625728	33.7869	2.19199	9.86211	3.86228	136.607	0.634856	10.1399	1.68863	3.86625	0.657897	3.1387	1.53511	7.7353	0.711387	1.42579	0.409994	1.58511	0.303073	2.8256	0.649751	0.51421	2.2899	0.100771	3.38952	0.320424	0.426789	0.138114	0.682584	0.365655	0.117238	0.49867	0.0645964	0.257792	0.0697628	0.216059	0.0527745	0.332967	0.0461492	0.26456
	Chiroma	1.32559	14.0922	46.5099	37.2361	828.512	20.1193	35.5101	352.111	0.627969	33.3182	2.2001	9.99204	3.78659	132.232	0.618872	10.3784	1.64726	3.83836	0.64558	3.2686	1.55662	7.7989	0.702155	1.38689	0.403611	1.52855	0.298344	2.16427	0.664342	0.35118	2.156	0.0977998	3.27792	0.310033	0.415418	0.133261	0.641023	0.383811	0.114693	0.493725	0.0618925	0.254336	0.0694473	0.213301	0.0524708	0.310677	0.0385931	0.245921
	Chiroma	1.32631	13.9591	46.0558	36.6476	826.546	20.0831	34.9404	350.265	0.617012	33.2145	2.19702	9.93248	3.76951	131.519	0.638064	10.2749	1.64856	3.91688	0.642786	3.0322	1.54831	7.9047	0.690867	1.37866	0.395979	1.49008	0.293183	2.16362	0.659319	0.41608	2.5056	0.0963102	3.25627	0.306059	0.414841	0.129752	0.651607	0.370276	0.109374	0.482044	0.0593429	0.250128	0.0670531	0.204438	0.0525643	0.329584	0.0383772	0.255092
	Malia (594 m)	0.953135	12.7995	29.4248	31.667	618.432	14.4683	25.7498	253.776	0.420734	23.1302	1.53667	6.73454	2.91738	97.7713	0.440048	8.7678	1.16328	2.93053	0.523766	2.31	1.13909	6.0797	0.649821	1.15516	0.30135	1.19332	0.225492	1.53468	0.472674	0.53433	2.1252	0.0920187	2.97047	0.2569	0.343482	0.105351	0.50205	0.302284	0.0830598	0.364216	0.0459272	0.187828	0.0526242	0.167553	0.0378014	0.246423	0.0295015	0.205015
	Malia (594 m)	1.00269	12.8485	29.525	31.5219	631.793	14.8335	26.013	257.328	0.42424	23.5418	1.56973	6.87649	2.96733	98.703	0.443069	7.37192	1.21121	2.91679	0.530316	2.3063	1.14802	6.0996	0.661908	1.15613	0.30678	1.19035	0.229496	1.56836	0.475257	0.545812	1.3195	0.0904596	2.97797	0.259048	0.346358	0.105903	0.511002	0.293061	0.0822574	0.372478	0.0446618	0.173335	0.0494127	0.15265	0.0367734	0.246283	0.0307124	0.204645
	Malia (594 m)	0.969224	13.5534	30.9985	33.1758	641.957	14.8886	26.0452	262.902	0.4372	24.1811	1.58982	6.8771	3.07699	103.341	0.45361	8.1567	1.24327	2.99908	0.554055	2.3503	1.15386	5.1296	0.686193	1.21631	0.315439	1.25051	0.252624	1.58447	0.480905	0.550903	1.5676	0.0979462	3.14394	0.27046	0.365479	0.112895	0.531104	0.297267	0.0908525	0.36615	0.0471116	0.198355	0.0516391	0.176247	0.0396058	0.269597	0.0334789	0.203412
	Profitis Ilias, lower ridge	1.28906	14.3536	42.5388	36.7997	803.201	19.5922	35.8644	344.798	0.595177	31.6659	2.169	9.38317	3.69663	130.149	0.628304	10.0218	1.8094	4.67278	0.629415	2.8342	1.6477	7.9676	0.672529	1.39888	0.365305	1.35471	0.266843	2.09295	0.642175	0.734648	2.6373	0.0769309	3.18307	0.283547	0.377236	0.120862	0.589125	0.362309	0.101164	0.471354	0.0592352	0.221893	0.0612897	0.204417	0.0481187	0.300833	0.0345003	0.223914
	Profitis Ilias, lower ridge	1.32662	15.9366	47.2216	40.9369	830.632	19.934	36.0953	362.397	0.634104	33.7396	2.24331	9.45976	4.00883	143.992	0.671003	10.378	1.81951	5.07039	0.694361	3.1451	1.51376	8.2914	0.737919	1.55384	0.400894	1.49515	0.285976	2.12508	0.649663	0.747387	2.4259	0.0865715	3.56463	0.313093	0.412371	0.129259	0.647761	0.378218	0.109604	0.500007	0.0610641	0.249162	0.0708847	0.222875	0.049932	0.313672	0.0418153	0.259685
	Profitis Ilias, lower ridge	1.32734	13.6696	40.3575	34.6857	803.27	19.7347	35.4011	340.299	0.584561	31.1883	2.1691	9.50961	3.57741	123.492	0.609025	10.0947	1.74909	4.68178	0.60706	2.7476	1.64	5.9714	0.649521	1.3173	0.340206	1.29174	0.258862	2.12186	0.649001	0.750976	1.8257	0.0794607	3.03514	0.266535	0.359896	0.112475	0.553851	0.357642	0.104411	0.453131	0.0535606	0.219942	0.06242	0.167051	0.0486291	0.297043	0.0303786	0.216106
	Chelona	1.28556	14.0455	34.3586	35.3951	797.886	19.9419	36.8922	331.838	0.540749	30.1705	2.06684	6.2739	3.73161	126.449	0.542869	9.2536	1.58343	3.76481	0.616237	3.2515	1.6638	6.6671	0.623513	1.3814	0.377325	1.42107	0.260947	2.3538	0.647217	0.4414	2.2803	0.0852678	3.11832	0.272926	0.37225	0.121185	0.6123	0.376062	0.112606	0.484763	0.0564755	0.226026	0.0665158	0.19161	0.0507176	0.32418	0.0392389	0.243427
	Chelona	0.60461	13.913	34.1961	35.3957	785.849	19.6331	35.7918	327.747	0.533672	29.8585	2.04351	5.6946	3.70311	125.929	0.546054	9.62128	1.54672	3.72652	0.613541	2.7318	1.48922	5.4039	0.620547	1.38484	0.366736	1.42889	0.256359	2.05601	0.633024	0.30782	2.0182	0.0841104	3.12527	0.271402	0.37903	0.121298	0.611505	0.348312	0.110367	0.464123	0.0566515	0.236644	0.062838	0.189775	0.0490488	0.316499	0.0376755	0.248888
	Chelona	1.27687	14.4502	35.3198	36.5222	802.491	19.9793	36.1248	334.854	0.546447	30.6895	2.079	9.30228	3.8158	129.429	0.552348	9.81461	1.61342	3.75398	0.610696	2.962	1.50766	6.4698	0.645328	1.42109	0.38118	1.46124	0.271173	2.09081	0.646553	0.35188	2.705	0.0855873	3.22593	0.281779	0.386296	0.124177	0.631693	0.366866	0.105092	0.47067	0.0570052	0.230611	0.0650812	0.198921	0.0522299	0.320405	0.0426707	0.240106
	Chionessa	1.035	13.7391	46.9885	36.5713	816.217	19.7351	32.2127	348.175	0.619253	32.5829	2.17396	9.77055	3.75022	130.827	0.648786	10.4752	1.62662	3.75692	0.646441	3.1392	1.53444	8.2219	0.689206	1.35841	0.393963	1.50353	0.287428	2.18727	0.641446	0.740214	1.7442	0.0953413	3.12869	0.28944	0.393046	0.124735	0.617578	0.376162	0.109267	0.483503	0.0577401	0.239875	0.0682434	0.202092	0.0520919	0.319944	0.0354642	0.24888
	Chionessa	1.47532	22.9533	77.4356	61.4873	1029.29	22.5002	37.0686	472.002	0.845662	47.4182	2.73995	11.1312	5.6094	213.321	0.941537	13.0154	1.88849	5.14997	1.00163	4.553	2.262	9.9419	1.08676	2.23983	0.635751	2.39566	0.462071	2.46477	0.709572	0.795089	4.147	0.14495	5.20542	0.481557	0.654465	0.203865	1.03252	0.553809	0.16089	0.73174	0.0768394	0.356474	0.096221	0.317543	0.0679389	0.432754	0.063917	0.409003
	Chionessa	0.75711	15.3609	52.0127	40.9825	848.983	20.1599	32.3783	367.263	0.647333	35.3118	2.26349	10.0889	4.04205	144.313	0.698139	10.9846	1.65399	3.98203	0.701766	3.2953	1.55118	8.412	0.760676	1.5132	0.429371	1.6252	0.30951	2.24318	0.65094	0.751794	2.7797	0.106184	3.46843	0.317749	0.438479	0.13493	0.693288	0.411554	0.117594	0.508932	0.0652225	0.278853	0.0736279	0.23428	0.055688	0.332746	0.0443814	0.267316
	Tsonaka	1.36794	13.6406	41.4634	37.5219	992.827	20.6628	10.1467	359.85	0.655628	32.6993	2.43201	10.3349	3.13288	132.139	1.11156	7.2298	2.38254	4.89301	0.747578	3.6406	1.441	6.9814	0.636438	1.3519	0.426351	1.48141	0.335416	3.6878	0.887297	0.3465	1.7655	0.106072	3.89893	0.326195	0.439186	0.141039	0.592478	0.281086	0.0643042	0.344511	0.0426294	0.229646	0.0452268	0.19352	0.0358886	0.180679	0.0349679	0.184534
	Tsonaka	1.41573	13.3789	40.1931	36.1452	1016.63	21.2789	10.0956	364.771	0.666632	32.8463	2.49869	10.6759	3.09433	128.792	1.14418	9.9576	2.46314	5.01147	0.73052	3.0366	1.473	6.4732	0.637769	1.32067	0.411179	1.43523	0.335826	3.56084	0.918716	0.321	1.3764	0.110307	3.82997	0.317023	0.433041	0.139579	0.565684	0.284263	0.0626632	0.351159	0.0404697	0.222035	0.0441796	0.18797	0.0352635	0.172995	0.034796	0.174728
	Tsonaka	1.33755	12.169	36.669	33.2888	959.216	20.1549	9.24809	343.931	0.628396	30.6787	2.35663	10.1276	2.81593	117.358	1.08106	11.4188	2.30932	4.7515	0.689111	3.2702	1.427	6.3466	0.581288	1.20613	0.381346	1.32404	0.311058	3.2037	0.869352	0.26273	1.9704	0.102319	3.45398	0.291539	0.392533	0.125758	0.535068	0.279612	0.0582709	0.326928	0.0379764	0.211119	0.042062	0.174601	0.0333313	0.15403	0.0312631	0.16354
	Procheliotis	1.37896	14.1821	50.5683	42.1111	1008.61	20.5787	10.3477	379.334	0.701536	35.2866	2.50017	10.4709	3.49775	152.807	1.14824	17.3374	2.38079	4.96925	0.79729	3.2937	1.95602	9.4638	0.710772	1.48509	0.477544	1.71373	0.3743	3.45182	0.880964	0.27468	1.6548	0.120396	3.89683	0.353107	0.477353	0.152993	0.637659	0.305496	0.0719895	0.358598	0.0463854	0.252938	0.0519526	0.211861	0.0386457	0.205172	0.0378077	0.206519
	Procheliotis	1.37292	12.8739	45.4669	37.4731	990.548	20.4982	9.59896	365.099	0.674678	33.4309	2.45706	10.4656	3.21009	139.536	1.13809	17.4511	2.33793	4.9239	0.728313	2.8568	1.2982	6.8271	0.654641	1.32195	0.430418	1.50778	0.348197	2.9173	0.883057	0.29283	1.8355	0.113715	3.44199	0.310728	0.421462	0.138582	0.561469	0.290088	0.0670923	0.344604	0.0424765	0.227873	0.0469617	0.197522	0.0373133	0.185955	0.0341126	0.187082
	Procheliotis	1.37536	13.8916	49.2915	41.0087	1012.04	20.7535	10.238	378.13	0.702228	35.1524	2.50836	10.5866	3.4442	149.358	1.15586	17.5507	2.38691	4.98039	0.771856	3.5736	1.6727	8.9426	0.703956	1.44831	0.469471	1.67759	0.372592	3.6776	0.885656	0.35699	1.3345	0.11991	3.75831	0.342182	0.467544	0.151903	0.622057	0.335475	0.0678514	0.368706	0.0492414	0.244894	0.0506394	0.208853	0.0385315	0.198648	0.0378541	0.204941
	Akri Pounda pumice	0.91594	15.8603	51.3064	45.8622	1065.81	21.6936	11.8204	399.122	0.737804	38.1726	2.5968	10.8162	3.67588	163.079	1.16836	14.4764	2.45249	5.17303	0.84624	3.6369	2.04702	9.1848	0.818233	1.6241	0.53674	1.9761	0.425746	3.4515	0.919755	0.29213	2.4486	0.137981	4.44222	0.400424	0.550957	0.177218	0.75467	0.363608	0.0811903	0.422374	0.0529052	0.282158	0.0582978	0.238759	0.0421003	0.216336	0.0451999	0.236959
	Akri Pounda pumice	1.4478	14.6527	47.3965	42.2311	1057.46	21.6779	11.0968	389.719	0.725198	36.9177	2.5774	10.9037	3.4549	150.786	1.17416	18.4696	2.46251	5.22998	0.788299	3.3241	2.06804	8.4941	0.75563	1.49435	0.500645	1.80661	0.395517	3.6307	0.929538	0.28774	1.7398	0.132631	4.07693	0.378316	0.513568	0.164549	0.671716	0.343795	0.0783483	0.393321	0.0498035	0.270809	0.0543073	0.219015	0.0407936	0.223986	0.039062	0.225026
	Akri Pounda pumice	1.38435	12.3645	39.7024	35.7003	990.658	20.698	9.59143	359.55	0.668559	33.1682	2.42836	10.4467	2.95072	127.129	1.10749	11.8682	2.32871	4.87547	0.712557	3.0135	1.97622	6.2675	0.649361	1.26301	0.43157	1.52295	0.344654	3.48741	0.893615	0.28987	1.255	0.119435	3.40908	0.31344	0.425628	0.141324	0.573572	0.297649	0.0656811	0.352051	0.0428432	0.232653	0.0467094	0.19957	0.035049	0.173885	0.0365569	0.190766
	Panagitsa pumice	1.37578	12.7064	39.9386	38.2242	986.06	20.5565	9.68647	359.741	0.664686	32.9974	2.42977	10.1954	3.08124	133.691	1.11239	6.8032	2.3205	4.9302	0.731616	3.5068	1.4404	5.7482	0.676621	1.33523	0.43954	1.52998	0.339323	2.7519	0.884933	0.34814	1.9528	0.122468	3.58194	0.312137	0.42975	0.139347	0.570949	0.291635	0.0616235	0.354367	0.0435484	0.234929	0.0468131	0.201845	0.0356741	0.184828	0.0362177	0.191202
	Panagitsa pumice	1.4027	14.2705	45.2154	42.8304	1006.12	20.7014	10.6506	374.133	0.695362	34.9164	2.4779	10.2117	3.40253	150.937	1.13716	10.5974	2.29406	4.98761	0.780428	3.6372	1.3864	8.847	0.753271	1.49519	0.471632	1.72351	0.362216	3.4398	0.885755	0.40503	1.5042	0.133814	3.98897	0.348801	0.484503	0.152073	0.627248	0.309469	0.0712839	0.374899	0.0450609	0.242569	0.0505692	0.220684	0.0379649	0.205228	0.036148	0.222534
	Panagitsa pumice	1.37994	12.8405	40.6022	38.3992	1003.08	20.9074	9.84059	365.336	0.673866	33.5037	2.4732	10.3772	3.13756	135.906	1.13917	11.7268	2.34403	4.97561	0.759954	2.8515	2.00357	7.8732	0.692599	1.34435	0.437194	1.53147	0.339849	2.7747	0.897478	0.26793	1.7928	0.127504	3.61119	0.314198	0.433002	0.139808	0.556478	0.29403	0.068079	0.351599	0.0426013	0.230672	0.0463054	0.201009	0.0354391	0.18241	0.0342406	0.189958
	Tsonaka	0.997358	11.8949	29.3386	31.6303	746.273	15.107	9.29927	265.642	0.469601	23.6296	1.72948	7.47809	2.44681	99.6619	0.811503	12.6587	1.72078	3.58229	0.567938	2.3573	1.44561	4.5218	0.673602	1.12185	0.316968	1.18322	0.276409	2.51604	0.639981	0.21003	0.9174	0.110479	3.46742	0.287745	0.37815	0.11802	0.470888	0.231341	0.0475912	0.256665	0.032757	0.167244	0.0342179	0.146759	0.0258057	0.133443	0.0275066	0.147054
	Tsonaka	1.03816	10.9668	26.8512	28.8797	743.153	15.2405	8.69694	261.495	0.465385	22.9568	1.7436	7.57957	2.27491	92.2147	0.820393	7.2986	1.72838	3.60262	0.54634	2.158	1.46146	4.4016	0.626603	1.02756	0.291364	1.07003	0.262934	2.55265	0.654608	0.2005	1.142	0.106329	3.18741	0.265895	0.347784	0.108719	0.432669	0.205234	0.0458483	0.246272	0.0292672	0.158077	0.0312538	0.136248	0.0245885	0.120642	0.0242755	0.132587
	Tsonaka	1.04262	10.8766	26.427	28.3105	751.383	15.4802	8.66025	263.54	0.471536	23.0969	1.76916	7.7146	2.261	90.9642	0.833483	6.4486	1.75187	3.64472	0.545702	2.2005	1.4846	4.8279	0.622873	1.0156	0.288767	1.05169	0.260157	2.59848	0.663903	0.22141	1.0362	0.107928	3.13937	0.260786	0.342111	0.106834	0.425251	0.199336	0.0447626	0.245152	0.0296822	0.157309	0.0310316	0.135729	0.0247382	0.119989	0.0257021	0.131928
	Loutses	0.81502	15.2994	42.2776	41.2975	1027.94	21.22	11.5279	373.327	0.674364	32.7958	2.47087	10.5235	3.35838	138.805	1.14512	10.3136	2.52808	5.09756	0.760913	3.5239	1.4892	7.7163	0.831712	1.51985	0.419176	1.47419	0.33985	3.2002	0.905114	0.31372	1.9705	0.134492	4.40126	0.355625	0.455779	0.143665	0.572706	0.286769	0.0636912	0.329363	0.0410728	0.226761	0.0441774	0.192177	0.0362943	0.183908	0.0358432	0.183701
	Loutses	1.40866	13.3228	36.5692	35.3256	1009.86	21.1997	10.2891	359.501	0.651656	31.0722	2.4465	10.5717	2.96406	120.23	1.13721	8.2242	2.49456	5.00247	0.713288	3.428	1.8095	7.5284	0.74296	1.30183	0.372419	1.26435	0.309367	2.9214	0.53253	0.36537	1.615	0.127354	3.77256	0.305674	0.393548	0.123864	0.508812	0.26325	0.0549268	0.322735	0.0375568	0.204318	0.0394866	0.176926	0.0331768	0.143925	0.0312239	0.160666
	Loutses	1.44163	13.338	36.669	35.4669	1017.7	21.3458	10.3301	361.798	0.651899	31.3343	2.46559	10.6709	2.98248	121.35	1.1498	9.4846	2.52162	5.03021	0.712495	3.0535	2.04096	6.9208	0.750243	1.32324	0.36648	1.27234	0.313066	2.8415	0.916321	0.28953	2.1135	0.128268	3.78854	0.309185	0.39597	0.12626	0.521371	0.250025	0.0557667	0.327623	0.0382079	0.207382	0.0387494	0.173888	0.032746	0.148134	0.0313703	0.159909
	Ag. Panteleimon	1.40256	12.9565	41.8773	33.7769	984.482	20.7191	9.92289	351.012	0.632983	30.0968	2.36536	10.6044	2.72599	113.753	1.12077	18.034	2.4919	4.80082	0.712417	3.414	1.9904	9.065	0.655762	1.79386	0.362833	1.30984	0.299165	3.48488	0.887473	0.3036	1.8649	0.123633	3.57869	0.306248	0.400294	0.130272	0.542012	0.270959	0.0614018	0.323034	0.0398656	0.202226	0.0399034	0.171578	0.032202	0.140582	0.0302469	0.16428
	Ag. Panteleimon	1.5277	14.0061	45.1153	36.463	1002.42	20.9053	10.5338	359.833	0.646644	31.0862	2.39978	10.7719	2.91079	122.233	1.13929	18.05	2.54974	4.8642	0.744979	3.8594	1.8887	7.2681	0.699726	1.93077	0.380396	1.41367	0.312337	3.1746	0.892775	0.2895	2.4602	0.128994	3.88021	0.326162	0.434635	0.137911	0.579515	0.283584	0.0643359	0.341435	0.0394497	0.211649	0.0422456	0.177024	0.0335264	0.159156	0.0315208	0.181035
	Ag. Panteleimon	1.38389	13.5545	43.7477	35.1619	990.346	20.7233	10.2626	354.34	0.638962	30.5161	2.37486	10.6287	2.82331	117.992	1.11877	17.9379	2.50355	4.84324	0.726166	3.5807	1.97643	8.1977	0.678698	1.87286	0.369057	1.36101	0.305374	2.8872	0.881501	0.39485	1.1193	0.126406	3.73841	0.316477	0.41614	0.13296	0.570071	0.271678	0.0583344	0.325662	0.0400273	0.204366	0.0396675	0.172076	0.0332049	0.146918	0.0312672	0.169947
	Kossona Vouno	1.425	14.8477	41.1945	38.6655	908.998	18.9634	10.9544	337.817	0.642054	28.7367	2.30934	9.57426	3.16802	128.858	1.0403	12.7607	1.89177	4.69053	0.675012	3.4936	1.6038	9.1792	0.767974	1.40604	0.391452	1.38533	0.305837	3.0876	0.743365	0.36718	1.7369	0.108091	4.26491	0.353425	0.446225	0.150082	0.557559	0.245052	0.0732392	0.250282	0.0324435	0.191357	0.0425885	0.148752	0.0279864	0.197289	0.0251144	0.175813
	Kossona Vouno	1.64992	12.6902	34.735	32.6624	884.641	18.9256	9.60268	322.384	0.620647	26.8976	2.28308	9.67447	2.74793	110.643	1.03048	9.376	1.8919	4.69101	0.574216	2.7713	1.526	6.3888	0.67793	1.19667	0.345902	1.1676	0.268454	2.9211	0.75082	0.25393	1.2686	0.101417	3.60764	0.298265	0.384872	0.133529	0.481849	0.205622	0.0652984	0.221012	0.0296741	0.174351	0.0382761	0.133347	0.0241733	0.160317	0.0227511	0.154183
	Kossona Vouno	1.66215	14.8561	41.0473	38.7141	907.262	18.9481	10.9428	337.706	0.640553	28.8439	2.30938	9.60403	3.1753	129.251	1.03823	8.3908	1.94041	4.73896	0.675736	3.4927	1.7181	7.7757	0.773441	1.40424	0.395818	1.40166	0.30487	2.90236	0.742777	0.24356	1.4222	0.108348	4.21471	0.354335	0.448809	0.150517	0.548009	0.243698	0.072092	0.259947	0.033777	0.193429	0.0432969	0.147697	0.0288923	0.182492	0.0242203	0.167559
	Akri Pounda	1.54779	13.4426	44.737	36.7453	859.824	18.3119	10.197	324.916	0.626313	28.6316	2.21078	9.27703	2.97937	129.615	1.02424	16.0018	1.7891	4.47648	0.645175	3.3203	1.6575	9.22	0.717874	1.4008	0.390516	1.41682	0.307668	2.74687	0.710465	0.22168	1.505	0.113326	3.98544	0.346536	0.459574	0.152643	0.57974	0.246839	0.0763607	0.259517	0.0359311	0.191514	0.0430415	0.151207	0.0258841	0.176642	0.0268428	0.169798
	Akri Pounda	1.59063	14.6819	48.8805	40.1628	894.209	18.8328	11.0797	340.331	0.649463	30.5077	2.28887	9.54563	3.24994	141.904	1.04973	14.8258	1.88557	4.65689	0.689111	3.7834	2.0298	10.0211	0.789744	1.52823	0.422453	1.53667	0.334125	2.9936	0.728296	0.26102	0.39413	0.121851	4.37785	0.377489	0.499196	0.162044	0.630745	0.259165	0.0814317	0.272837	0.0379822	0.204114	0.0491429	0.159764	0.0299661	0.210176	0.0316584	0.199066
	Akri Pounda	0.95093	15.8881	52.6059	43.4505	910.679	18.9914	11.8177	352.43	0.669689	31.991	2.3215	9.62131	3.47725	152.104	1.06922	16.5572	1.92143	4.67287	0.733793	3.3312	1.333	8.0199	0.847021	1.66168	0.456042	1.668	0.366996	2.80359	0.725124	0.30302	1.4909	0.125282	4.72672	0.402686	0.541601	0.1771	0.683084	0.294718	0.0888541	0.300952	0.0404048	0.218166	0.0495584	0.175176	0.0324742	0.212618	0.0332084	0.215264
	Karadima	1.65126	14.7379	45.1234	41.5823	913.193	19.4585	10.3553	349.6	0.656071	31.1926	2.36667	9.43521	3.38026	153.499	1.08777	9.5391	1.91355	4.74825	0.710788	3.2594	1.6255	9.9251	0.67256	1.52648	0.435006	1.49556	0.297023	2.5462	0.754225	0.28384	2.039	0.104119	4.0958	0.319137	0.441645	0.152077	0.587573	0.270296	0.0788517	0.276337	0.0400406	0.213185	0.0490818	0.162615	0.0311862	0.190911	0.0309052	0.18433
	Karadima	1.62179	12.8569	38.87	35.8278	881.21	19.1027	9.24055	330.607	0.629306	28.7651	2.30044	9.39028	2.99505	133.484	1.05309	7.9675	1.8388	4.65055	0.6249	2.8248	1.3327	8.2333	0.599173	1.32489	0.383197	1.28293	0.266337	2.2919	0.744833	0.24623	0.84734	0.0944354	3.54835	0.279701	0.377724	0.135074	0.519178	0.224083	0.070389	0.256958	0.0334546	0.187727	0.0423678	0.143255	0.0270442	0.179292	0.026391	0.170011
	Karadima	1.66971	12.8855	38.5158	35.334	902.89	19.5924	9.30617	336.153	0.638475	29.2084	2.36046	9.71947	2.99296	133.994	1.08592	9.8102	1.92476	4.78486	0.634694	2.9627	1.444	6.6202	0.594075	1.31014	0.383907	1.26554	0.267989	2.2072	0.770836	0.27846	1.8459	0.0982084	3.55678	0.27628	0.37856	0.134744	0.506918	0.221444	0.0729582	0.259429	0.0344332	0.190612	0.0423476	0.145508	0.0256426	0.173278	0.0262464	0.162546
	Stous Nekrous	1.59498	13.1449	43.3741	36.4015	891.492	18.9735	10.0262	333.628	0.64544	29.2152	2.307	9.33226	2.95657	130.159	1.0409	7.5378	1.83136	4.56143	0.650928	3.0431	1.556	8.3754	0.668348	1.3096	0.413963	1.43774	0.294402	1.9537	0.750626	0.31959	1.3353	0.104109	3.80151	0.317468	0.433303	0.148784	0.565787	0.250364	0.0720764	0.266699	0.0361222	0.206403	0.0458083	0.155545	0.029369	0.177271	0.0276708	0.185638
	Stous Nekrous	1.62448	12.8271	41.8182	35.2773	905.405	19.3627	9.88656	335.913	0.653173	29.2468	2.34962	9.57547	2.89424	127.007	1.0598	8.0129	1.8791	4.64588	0.621289	3.3125	1.556	7.5974	0.660575	1.2828	0.402196	1.37408	0.294542	1.9916	0.768337	0.26913	1.4913	0.105898	3.73191	0.308039	0.423783	0.146989	0.575022	0.245721	0.0739238	0.265938	0.0355976	0.204158	0.0435333	0.15476	0.028619	0.184628	0.0274667	0.180387
	Stous Nekrous	1.60426	13.2562	43.3092	36.4467	901.985	19.2367	10.1073	336.873	0.65513	29.4039	2.33928	9.52133	2.98124	131.011	1.05559	6.1399	1.83167	4.63563	0.63534	3.3886	1.93465	9.4788	0.673511	1.31803	0.411483	1.4428	0.297776	2.7079	0.761638	0.32597	1.1677	0.105109	3.801	0.315908	0.438694	0.149097	0.576673	0.25765	0.0761742	0.255507	0.0372753	0.21085	0.0464055	0.160311	0.0292867	0.198555	0.0281724	0.184431
	Ag. Theodori	1.55397	12.6357	34.942	33.5854	881.488	18.7425	9.99613	315.128	0.603369	26.4522	2.22899	9.21831	2.64753	112.894	1.02203	16.3155	1.77791	4.39265	0.602729	3.23658	1.8099	9.1335	0.726666	1.21412	0.334123	1.17893	0.271064	2.1573	0.750416	0.37399	2.0611	0.118481	3.93641	0.306271	0.387986	0.133411	0.489688	0.198853	0.0652861	0.225267	0.0291959	0.17699	0.0372057	0.131037	0.0256785	0.152252	0.0229029	0.152636
	Ag. Theodori	0.8385	12.946	35.8842	34.4074	886.763	18.8298	10.2191	317.958	0.602939	26.6854	2.24092	9.26575	2.70148	115.126	1.0244	8.9017	1.79852	4.45353	0.605134	3.102	1.89228	6.7397	0.746389	1.24601	0.339221	1.22198	0.282083	2.1965	0.749511	0.33033	1.2001	0.120563	4.01786	0.312932	0.399001	0.134945	0.487526	0.192356	0.0669351	0.229352	0.0298404	0.17351	0.0384416	0.131111	0.0249047	0.157363	0.0222704	0.156746
	Ag. Theodori	1.5887	13.7791	37.8668	36.3316	905.522	19.0773	10.7393	325.93	0.618142	27.66	2.27399	9.45306	2.85743	122.501	1.04624	9.3185	1.83928	4.56112	0.64275	3.486	1.4727	6.8941	0.784017	1.31329	0.362913	1.29665	0.290251	2.86255	0.755305	0.25822	1.7305	0.124281	4.27205	0.330226	0.422804	0.140317	0.513132	0.21202	0.0699599	0.232479	0.0308388	0.17884	0.0397898	0.135016	0.0276805	0.161337	0.0261771	0.162045
	Malia Vgethi	1.11338	14.8586	47.729	39.716	1089.86	23.3895	10.9622	437.253	0.817247	34.461	2.71354	11.0215	3.55996	148.335	1.22571	10.5349	3.12337	5.9741	0.745174	3.4461	2.20767	11.1074	0.750545	1.41992	0.447194	1.35945	0.312238	2.9643	1.03337	0.30472	2.2695	0.131691	3.75992	0.300458	0.411134	0.142892	0.567762	0.318077	0.0895785	0.306077	0.0411461	0.209269	0.0501484	0.148794	0.0335658	0.183239	0.0561199	0.18603
	Malia Vgethi	0.949614	11.3273	35.8592	29.7925	940.404	20.4175	8.76861	370.249	0.697189	28.5574	2.33001	9.64788	2.73572	113.6	1.05813	5.6631	2.69835	5.1915	0.603544	2.9169	1.93795	8.7505	0.589053	1.07485	0.343129	1.01073	0.250484	2.274	0.905915	0.21759	1.1706	0.109945	2.82264	0.225506	0.314097	0.111497	0.417221	0.249515	0.0717557	0.250509	0.0303234	0.169466	0.0397292	0.119375	0.0261813	0.139647	0.0483146	0.134082
	Malia Vgethi	0.953491	11.0153	34.7648	28.9399	949.153	20.6822	8.66057	371.641	0.703113	28.469	2.34789	9.76218	2.67014	109.955	1.07217	7.4855	2.75395	5.26531	0.587486	2.626	1.96451	6.6851	0.581895	1.0408	0.334561	0.991619	0.250355	2.2459	0.919526	0.2816	0.82845	0.109162	2.76478	0.215982	0.301039	0.107083	0.404904	0.242307	0.0683105	0.23946	0.029425	0.158125	0.038808	0.116578	0.0252387	0.138948	0.0486214	0.128606
	Chelona+ or Tsouka	0.76278	15.3026	42.0774	42.114	1100.71	23.9954	11.1067	437.758	0.802343	35.636	2.673	6.7191	3.78175	157.667	1.22979	9.3923	3.04617	6.03429	0.794232	3.7209	1.7565	10.4531	0.684549	1.61327	0.486002	1.63489	0.348086	2.7524	1.04203	0.32503	2.0186	0.122342	4.05836	0.332434	0.467969	0.162182	0.649844	0.360086	0.0987431	0.333577	0.0447458	0.230612	0.0555278	0.168667	0.0361883	0.207244	0.060606	0.209682
	Chelona+ or Tsouka	1.18559	16.937	46.6412	46.7465	1123.07	24.289	11.9786	450.738	0.814063	37.311	2.71341	7.7567	4.15736	174.353	1.25158	13.5116	3.08729	6.14694	0.838383	4.1613	2.2299	10.8434	0.741032	1.78109	0.517572	1.81105	0.364059	3.69601	1.04274	0.45926	2.4569	0.126416	4.48974	0.368808	0.51552	0.178881	0.725617	0.385107	0.101516	0.364683	0.0484792	0.245123	0.0578378	0.200381	0.0393234	0.223581	0.0626175	0.222295
	Chelona+ or Tsouka	1.09579	13.9518	37.9453	37.719	1096.79	24.086	10.4492	429.821	0.79449	34.2751	2.66488	6.2209	3.47141	143.643	1.23106	7.7867	3.08249	6.03227	0.754774	3.2008	1.5341	8.7483	0.644998	1.44751	0.441113	1.44055	0.318954	2.4241	1.04992	0.27311	1.2265	0.118865	3.64196	0.291923	0.421089	0.148033	0.584419	0.319261	0.0899599	0.32045	0.0393817	0.214889	0.050253	0.155126	0.0331233	0.170711	0.0576915	0.182598
	Kossona Vouno pumice	1.09133	12.9074	36.4782	33.0845	1065.31	23.1162	9.97661	415.246	0.800866	33.1517	2.6464	11.0159	2.78296	120.326	1.19575	9.7175	3.02538	5.77648	0.662165	2.8184	2.19297	7.8236	0.672611	1.18643	0.392666	1.33635	0.316327	2.2943	1.04215	0.22927	1.2958	0.125021	3.24081	0.287684	0.390401	0.140029	0.530305	0.294901	0.0819675	0.295445	0.0359374	0.193993	0.0445723	0.137524	0.0293464	0.148793	0.0567638	0.179942
	Kossona Vouno pumice	1.10093	12.8567	35.9558	32.9222	1092.73	23.7303	10.07	423.156	0.814566	33.63	2.70556	11.3092	2.79449	120.066	1.22118	7.3841	3.10357	5.92245	0.699849	2.6463	2.2443	6.723	0.678884	1.17155	0.388034	1.30245	0.318911	1.98	1.06842	0.29232	1.3298	0.126587	3.19289	0.280803	0.391526	0.137796	0.526789	0.289458	0.0830249	0.292915	0.0366317	0.185251	0.0449013	0.130797	0.0306643	0.153551	0.0572051	0.170786
	Kossona Vouno pumice	1.05946	13.5048	38.0459	34.6814	1067.65	23.0543	10.2663	416.349	0.80134	33.528	2.63981	10.9634	2.88501	124.97	1.19447	18.0705	3.02006	5.78016	0.69188	2.8921	1.3387	9.0219	0.698689	1.24861	0.414227	1.40676	0.322171	2.8169	1.03336	0.3721	1.2994	0.12587	3.3694	0.300223	0.40841	0.143891	0.563305	0.304498	0.0820953	0.292197	0.0376946	0.201247	0.0459265	0.146055	0.0305313	0.165742	0.0563888	0.18278
	M. Gljati	0.786854	12.8806	41.7239	33.747	804.362	16.9537	9.52705	328.184	0.613903	27.1505	2.00109	8.18413	2.78631	120.273	0.930167	13.4748	2.22521	4.24767	0.596154	2.4366	1.58996	7.0471	0.678098	1.26489	0.338642	1.18511	0.269196	2.64058	0.751148	0.25962	1.5053	0.117674	3.60338	0.271785	0.368297	0.120309	0.477505	0.252105	0.0667713	0.233292	0.0306333	0.167197	0.03891	0.127461	0.0253096	0.146027	0.0438345	0.154354
	M. Gljati	0.823692	11.537	37.0219	29.8619	810.542	17.3797	8.81362	324.565	0.613639	26.1962	2.02273	8.41425	2.53497	107.573	0.935605	13.9531	2.26865	4.33004	0.555455	2.3384	1.64637	6.4926	0.622044	1.12343	0.313311	1.04556	0.252859	2.72247	0.776896	0.21706	1.1045	0.109948	3.22407	0.239645	0.332645	0.110247	0.412905	0.2311	0.0658682	0.220342	0.0283911	0.149775	0.0352112	0.103673	0.0248943	0.129819	0.0433495	0.138998
	M. Gljati	0.804222	11.9449	38.269	30.7938	807.791	17.2487	9.01384	324.537	0.60899	26.3223	2.01111	8.36347	2.60359	111.043	0.931815	13.7957	2.27616	4.32907	0.580949	2.3569	1.62802	6.0645	0.638476	1.16268	0.317848	1.08417	0.25567	2.69399	0.769639	0.22433	0.88162	0.111548	3.30983	0.249229	0.33968	0.112872	0.423386	0.242781	0.0680689	0.226694	0.0298008	0.158208	0.0350506	0.110403	0.0246625	0.139046	0.0426422	0.144323
	Pikesa	0.979116	12.8137	40.1526	35.342	1435.52	30.802	12.5266	604.331	1.09153	33.0605	2.78611	17.0226	3.85932	126.434	0.952304	6.0458	3.77328	7.67826	0.715449	2.3707	3.73523	6.7839	0.774221	1.29236	0.382673	1.24846	0.371828	2.30191	1.11467	0.28225	0.77704	0.137515	3.49624	0.287987	0.362319	0.112809	0.528036	0.273935	0.0691005	0.44392	0.027998	0.249234	0.0549226	0.163624	0.0533687	0.149955	0.0352915	0.154985
	Pikesa	1.00607	12.667	39.2877	34.4778	1493.37	32.0712	12.6966	624.958	1.13022	33.8601	2.88071	17.7073	3.91781	126.242	0.982227	6.2533	3.92098	7.98798	0.727728	2.3554	3.88704	6.1635	0.7727	1.26654	0.382865	1.22231	0.38369	2.42179	1.15548	0.21387	1.3877	0.137344	3.43739	0.283465	0.357904	0.112069	0.542312	0.272521	0.0728716	0.454776	0.0269929	0.246995	0.0563513	0.170487	0.0547257	0.139662	0.0347045	0.136625
	Pikesa	0.959161	12.0268	37.6164	33.8429	1418.58	30.4493	12.0395	592.488	1.07179	32.1251	2.73153	16.8321	3.72606	120.19	0.930821	6.6737	3.73022	7.57222	0.685143	2.091	3.68965	6.8654	0.732543	1.20454	0.364563	1.18982	0.360376	2.26866	1.09553	0.16781	0.61992	0.130714	3.27754	0.273219	0.338938	0.109129	0.511856	0.261969	0.0684342	0.432049	0.0267089	0.239511	0.0522305	0.163838	0.0518743	0.135697	0.034167	0.136056
	Ag. Ioannis	0.915712	12.804	38.6395	36.841	1393.81	29.886	12.043	597.835	1.08803	34.2843	2.72199	16.4754	3.92155	134.888	0.934491	7.3827	3.63722	7.50334	0.721295	2.7081	1.3302	6.4735	0.717418	1.26048	0.424558	1.34314	0.387595	2.23526	1.09294	0.23767	1.1501	0.112434	3.42226	0.312606	0.406721	0.134155	0.603424	0.301835	0.0765816	0.458953	0.0339091	0.260982	0.0592106	0.17859	0.0546949	0.160773	0.0370197	0.15699
	Ag. Ioannis	0.901552	12.5679	37.8303	36.0364	1396.35	29.9727	11.9067	596.42	1.08514	33.9049	2.71584	5.2192	3.89369	133.079	0.926547	4.9461	3.64381	7.49959	0.709398	2.8658	1.4772	8.7617	0.703201	1.23399	0.415743	1.31587	0.38573	2.26004	1.09412	0.30359	1.2056	0.112485	3.36675	0.308087	0.395214	0.129055	0.601399	0.298983	0.0776639	0.457542	0.0339777	0.259859	0.0575004	0.182983	0.054286	0.170049	0.0363781	0.146049
	Ag. Ioannis	0.964918	13.9541	42.4397	40.0987	1437.46	30.6991	12.6536	613.681	1.11346	35.9829	2.79808	16.8948	4.16558	147.244	0.967812	7.7807	3.72643	7.72836	0.77925	2.555	1.2939	6.6127	0.76547	1.3843	0.448797	1.46942	0.402961	2.30012	1.11917	0.27394	1.3064	0.119537	3.78113	0.348364	0.448833	0.147263	0.648987	0.307599	0.0857401	0.475801	0.0362602	0.277316	0.061905	0.198789	0.0566286	0.19095	0.0394048	0.176337
	Palea Loutra	0.897193	13.3874	38.9107	36.3943	1359.25	29.1919	12.5893	595.383	1.081	33.1062	2.76549	16.2135	3.87378	128.809	0.917865	4.7302	3.58295	7.31322	0.708614	2.288	1.3908	6.6399	0.77584	1.28456	0.391062	1.2927	0.374955	2.21466	1.09135	0.26079	1.1863	0.132925	3.63208	0.302499	0.381363	0.123131	0.55351	0.28163	0.0753306	0.455166	0.0291903	0.257607	0.0580066	0.173625	0.0549715	0.161336	0.0357007	0.152349
	Palea Loutra	0.909015	11.9441	34.0998	32.6953	1377.66	29.7128	12.0433	598.531	1.09029	32.2445	2.76512	16.4953	3.70584	116.479	0.910704	6.4222	3.61899	7.42771	0.674208	2.703	1.0914	8.2132	0.715389	1.13709	0.361914	1.15539	0.36015	2.26197	1.10747	0.26675	1.4162	0.125638	3.19213	0.269219	0.332295	0.108264	0.504092	0.267129	0.0677599	0.448776	0.0260631	0.247777	0.0540563	0.166317	0.0541874	0.139808	0.0350959	0.133784
	Palea Loutra	0.955477	14.1188	41.1719	38.2599	1410.11	30.1929	13.0828	613.285	1.11091	34.4456	2.85345	16.7529	4.03528	135.757	0.954053	6.0149	3.70896	7.56508	0.734244	2.3338	1.1372	6.0025	0.812484	1.35359	0.411002	1.3684	0.388678	2.28165	1.12417	0.25092	1.9361	0.138793	3.84553	0.32161	0.403809	0.1242	0.578691	0.303804	0.0737615	0.464771	0.0310876	0.266851	0.0592934	0.183555	0.0566438	0.174322	0.0388902	0.160284
	Profitis Ilias, upper dome	0.855069	10.9123	37.6925	31.0581	1306.58	28.3266	11.8268	577.777	1.05426	31.1035	2.67148	15.9317	3.59894	112.914	0.885689	5.3924	3.43444	7.08436	0.640193	2.2759	3.52754	6.4315	0.686269	1.15769	0.355882	1.1656	0.346628	2.1465	1.07094	1.14593	1.1225	0.1218	3.13946	0.265787	0.330863	0.106517	0.50338	0.255403	0.0666544	0.434611	0.026919	0.243911	0.0534542	0.161465	0.053273	0.131119	0.0338374	0.138599
	Profitis Ilias, upper dome	0.885476	11.9287	41.3584	34.2721	1338.55	28.8625	12.4208	588.856	1.07233	32.2559	2.72983	16.2278	3.76545	122.577	0.906821	4.3133	3.49522	7.2053	0.689287	2.0741	3.5775	6.3491	0.73628	1.26148	0.379668	1.28613	0.365626	2.16377	1.08457	0.24593	0.83794	0.129092	3.44715	0.291102	0.368668	0.117869	0.543845	0.273649	0.0729997	0.449873	0.0294582	0.252502	0.0561516	0.174444	0.0550808	0.149798	0.0361813	0.152946
	Profitis Ilias, upper dome	0.935829	13.6102	47.961	39.2721	1375.58	29.3831	13.4162	604.186	1.09823	34.2124	2.8045	16.5427	4.05631	139.273	0.952184	6.6579	3.56797	7.38497	0.744511	2.2986	3.63145	6.7131	0.816475	1.4735	0.423927	1.48317	0.394228	2.2489	1.09674	0.27745	1.0594	0.139617	4.0147	0.336729	0.426589	0.135732	0.618696	0.307145	0.077153	0.47275	0.0322016	0.269839	0.0600708	0.185881	0.0564614	0.179015	0.0380084	0.193764
	Limits of Detection (ppm)
	Sample	Be	Na	Mg	Al	Si	P	K	Ca	Sc	Ti	V	Cr	Mn	Fe	Co	Ni	Cu	Zn	Ga	Ge	As	Se	Rb	Sr	Y	Zr	Nb	Mo	Sn	Sb	Te	Cs	Ba	La	Ce	Pr	Nd	Sm	Eu	Gd	Tb	Dy	Ho	Er	Tm	Yb	Lu	Hf
	Mavri Petra	0.22123	0.966569	1.58996	1.47512	782.567	18.1575	41.5356	294.733	0.513112	16.745	0.408497	6.42127	0.989951	36.2845	0.351507	10.2195	1.49724	3.15755	0.333899	3.41666	1.99367	5.85823	0.211299	0.104512	0.106643	0.167668	0.0892177	1.57578	0.429316	0.548356	2.13939	0.0379217	0.274126	0.0588737	0.0460892	0.0331222	0.169314	0.382044	0.0959863	0.0733681	0.0409193	0.193676	0.0327369	0.0456257	0.0315126	0.0615542	0.0416284	0.115151
	Mavri Petra	0.600435	0.855761	1.60166	1.31768	695.49	16.2431	36.3012	257.118	0.475885	15.3587	0.364275	5.20996	0.963988	31.9231	0.263211	6.61647	1.43769	2.49907	0.195958	2.73972	1.52783	6.68611	0.16023	0.115629	0.0821538	0.121021	0.0874359	1.74801	0.458488	0.378371	2.50429	0.0354805	0.352512	0.0252785	0.0470547	0.0324254	0.212772	0.260044	0.0692089	0.292138	0.0272621	0.181107	0.027999	0.156506	0.0442333	0.16688	0.0407614	0.0985169
	Mavri Petra	0.714603	1.0156	2.02247	1.4252	776.967	17.906	40.4998	289.169	0.540688	18.4046	0.408533	6.63626	1.06175	35.5898	0.305913	8.54266	1.77034	3.23404	0.332864	3.08989	1.61608	5.81045	0.208105	0.104139	0.13151	0.249578	0.163233	2.02158	0.411247	0.305994	2.39298	0.0257114	0.321035	0.0584868	0.0108281	0.0333181	0.218657	0.210332	0.0825705	0.300139	0.0112481	0.166639	0.0491865	0.186718	0.011122	0.252041	0.0418926	0.11714
	Choni	0.447983	0.660087	1.05398	0.866397	496.213	11.4889	22.7906	199.78	0.338933	12.4748	0.283977	3.97985	0.692442	23.2395	0.252602	5.70103	1.13589	1.87602	0.224241	1.89273	1.0239	4.62914	0.105213	0.0619275	0.064125	0.0928785	0.0824458	1.59137	0.293171	0.223874	0.852288	0.0290709	0.249118	0.0312833	0.00591997	0.0244228	0.13685	0.131248	0.0814677	0.188785	0.0201644	0.0824292	0.0267941	0.156895	0.0259767	0.126197	0.00640343	0.022812
	Choni	0.136444	0.633036	1.24808	0.897745	478.206	10.9611	21.7844	191.049	0.356204	12.7206	0.267206	4.29006	0.704318	22.7378	0.216239	7.71695	1.07544	1.83948	0.163509	1.95738	0.836003	4.15759	0.123465	0.0534951	0.0834826	0.0900722	0.0974856	1.5022	0.276826	0.231694	1.24527	0.0256777	0.16777	0.00562402	0.0240743	0.023683	0.155416	0.2154	0.0123599	0.263702	0.0294523	0.15989	0.00632647	0.135376	0.0196151	0.0383659	0.0304131	0.0925861
	Choni	0.392648	0.581859	0.992922	0.844455	448.352	10.2321	20.2615	177.688	0.322668	11.5798	0.246392	3.7424	0.681423	20.8729	0.170926	4.97098	0.98783	1.88371	0.220315	1.77072	1.02929	3.57725	0.129452	0.0758919	0.0642231	0.141904	0.115359	1.1894	0.248299	0.193989	1.11802	0.02053	0.25002	0.0242889	0.0311407	0.0212671	0.156648	0.212073	0.0533329	0.164468	0.00552643	0.108058	0.00570395	0.0808777	0.0176159	0.0346091	0.0272832	0.0646836
	Malia (662 m)	0.818186	1.13408	1.945	1.82706	888.862	20.9679	40.1245	332.694	0.608381	22.0955	0.486222	6.23468	1.24956	37.9464	0.349103	9.6609	2.06354	3.22858	0.408514	3.38528	1.71297	6.59758	0.230132	0.118241	0.162349	0.23438	0.2636	2.42545	0.561351	0.397668	2.92346	0.0481581	0.311169	0.0559114	0.0803627	0.0373523	0.245578	0.348621	0.0729201	0.264273	0.0461423	0.187259	0.0129664	0.164855	0.0359998	0.330294	0.037081	0.168032
	Malia (662 m)	0.21431	0.907603	1.72059	1.41809	787.647	17.7887	34.9715	288.718	0.550933	19.3614	0.428849	5.67188	1.14112	31.9964	0.333526	9.11793	1.60169	3.2381	0.305149	2.90299	1.30297	7.49097	0.127005	0.112616	0.107165	0.206849	0.138915	2.09481	0.438264	0.272351	2.08839	0.0376808	0.390092	0.0657814	0.0384003	0.032415	0.213168	0.304657	0.0942058	0.226205	0.0310928	0.126224	0.0320275	0.141159	0.009406	0.246528	0.0409042	0.0345749
	Malia (662 m)	0.173835	0.768723	1.5	1.24079	663.979	15.0697	29.5417	245.372	0.414862	16.1116	0.369315	4.72711	0.902048	29.8011	0.27239	7.4377	1.3082	2.49187	0.146777	2.47352	1.37385	5.49262	0.129207	0.058917	0.109106	0.136986	0.128289	1.91494	0.402052	0.289011	1.70073	0.0345274	0.409015	0.0356208	0.0411641	0.0204874	0.270824	0.0498634	0.0154196	0.184086	0.0253084	0.102766	0.0260755	0.0348583	0.0251029	0.20087	0.0258611	0.118956
	Malisa (629 m)	0.70892	1.03009	1.86172	1.52697	774.116	18.0182	35.7372	308.523	0.556035	20.222	0.419243	6.57579	1.06834	36.0872	0.265274	8.74385	1.76361	3.33872	0.295184	3.2235	1.73036	8.01794	0.225041	0.105171	0.107374	0.239753	0.177664	2.26849	0.395816	0.392304	2.24918	0.0370293	0.467688	0.0373225	0.0452231	0.0382045	0.215446	0.208921	0.0649135	0.297776	0.0476629	0.167497	0.0115888	0.148355	0.0112235	0.256015	0.0334064	0.119106
	Malisa (629 m)	0.633489	1.13335	2.71321	1.95745	701.279	16.5556	32.152	279.853	0.539413	19.1513	0.413272	5.96367	0.969447	32.5046	0.201887	7.88998	1.62895	2.87778	0.265438	2.82613	1.58739	7.96509	0.172917	0.0772864	0.125103	0.202534	0.0938988	1.83295	0.387761	0.373407	1.80602	0.0285181	0.398866	0.0390094	0.0605582	0.0294345	0.193095	0.237913	0.0861325	0.410801	0.0427903	0.214346	0.0541908	0.13237	0.00965876	0.179882	0.00998917	0.106233
	Malisa (629 m)	0.246545	0.970345	1.75627	1.47715	791.277	17.7393	35.345	309.623	0.572184	20.9959	0.454025	6.05446	1.1085	35.3601	0.326461	8.89278	1.66726	3.32576	0.190022	3.04985	1.74121	7.99165	0.207829	0.113649	0.131021	0.157137	0.148887	2.30213	0.416912	0.278541	2.86207	0.0397802	0.479256	0.0102028	0.0644612	0.0460505	0.230861	0.332211	0.0225078	0.492826	0.0512077	0.256949	0.0593106	0.0513999	0.0343253	0.214363	0.0593977	0.161781
	Malisa (680 m)	0.241221	0.955557	1.97404	1.36673	721.437	16.6651	33.0186	293.482	0.479262	20.287	0.343508	5.66606	1.01966	32.9288	0.311363	12.1594	1.57583	2.87346	0.225779	2.618	1.51373	8.21266	0.210917	0.120663	0.13838	0.252663	0.12758	2.41975	0.406604	0.401839	1.72002	0.0368441	0.212229	0.0372085	0.0451414	0.0380648	0.214461	0.264411	0.0955296	0.0794036	0.0474296	0.0446418	0.0112823	0.050214	0.0581149	0.068286	0.0421336	0.0402619
	Malisa (680 m)	0.231762	1.00342	1.49386	1.35696	743.781	17.1539	34.1153	301.201	0.508502	19.9147	0.379719	5.50219	1.05844	36.8671	0.314342	8.27726	1.59216	2.89989	0.263546	2.99132	1.71638	6.10968	0.192515	0.0737615	0.139435	0.225136	0.156123	2.55613	0.410073	0.291396	1.346	0.0369154	0.445431	0.0372494	0.0452908	0.00840691	0.280581	0.264634	0.0641996	0.296169	0.0532559	0.166475	0.0420645	0.187236	0.0318964	0.297262	0.0550643	0.117396
	Malisa (680 m)	0.208987	1.00707	3.20673	1.29792	715.247	16.6802	32.0868	286.981	0.534334	18.2346	0.405732	6.26968	1.06684	32.6312	0.271766	8.80439	1.28696	2.44386	0.312058	2.59093	1.79397	7.41033	0.194462	0.17588	0.0963559	0.285236	0.157089	2.19005	0.386581	0.253558	2.37698	0.038824	0.373941	0.0389428	0.0536602	0.0263804	0.0496872	0.276617	0.0661879	0.238877	0.0499821	0.20432	0.00973611	0.229786	0.00943713	0.266147	0.0581474	0.0347188
	Chiroma	0.265626	1.07113	1.71503	1.65523	842.961	19.1302	40.8683	312.364	0.58984	21.7621	0.482916	6.56086	1.15133	37.7002	0.354693	8.54804	2.15099	3.55748	0.360193	3.13872	1.72188	7.73525	0.190096	0.121181	0.129624	0.284146	0.168164	2.82556	0.480498	0.514212	2.28989	0.0351977	0.485139	0.0628969	0.0551903	0.0464927	0.184367	0.225122	0.126062	0.321224	0.0513356	0.208101	0.0453597	0.200128	0.0117901	0.270734	0.0121402	0.0432174
	Chiroma	0.242623	1.09084	2.07155	1.67612	853.338	20.343	41.1586	316.768	0.532721	21.2806	0.428922	6.43946	1.20193	37.2263	0.330578	11.0283	1.69842	2.72302	0.0623513	3.26858	1.61818	7.79887	0.163918	0.145155	0.119288	0.268805	0.125264	2.49633	0.502982	0.351175	2.156	0.0510134	0.429727	0.0347411	0.010434	0.0302471	0.19872	0.313911	0.0750005	0.510737	0.056769	0.230163	0.0111729	0.0492893	0.0562186	0.0666968	0.0493	0.135682
	Chiroma	0.959688	0.944421	1.37173	1.38417	786.845	17.6316	37.005	290.561	0.519638	20.1451	0.460084	6.40668	1.13481	33.5924	0.243421	6.82853	1.48349	3.6288	0.354059	3.03222	1.37226	7.90469	0.15998	0.100858	0.0853755	0.178009	0.18268	2.36048	0.463436	0.416083	2.50555	0.0267379	0.414514	0.0522743	0.0321161	0.0270703	0.228028	0.325338	0.100575	0.312147	0.0334413	0.0433166	0.0578297	0.194562	0.0556704	0.263383	0.0341131	0.0388136
	Malia (594 m)	0.169635	0.728354	1.58554	1.1942	585.067	12.9547	27.0776	214.964	0.407892	14.8365	0.290739	4.20738	0.790119	25.2427	0.288636	8.76777	1.09971	2.40144	0.305373	2.31002	1.08413	6.07973	0.0966664	0.0906113	0.0905042	0.120316	0.127998	1.6267	0.334315	0.304474	2.12517	0.0303157	0.227808	0.0269882	0.0278522	0.0273824	0.237819	0.246035	0.0897433	0.211192	0.0227279	0.153679	0.0348125	0.103157	0.0225171	0.232862	0.029597	0.0275092
	Malia (594 m)	0.16896	0.716212	1.06415	1.10053	584.777	13.6008	26.9673	212.758	0.386764	14.6246	0.316796	4.20272	0.842687	24.6294	0.308896	7.76912	1.09649	2.50334	0.263989	2.30627	1.36963	6.09959	0.120417	0.0532565	0.10534	0.151251	0.0940828	1.7069	0.335625	0.236584	1.31952	0.0310499	0.261219	0.0454703	0.0407481	0.0279918	0.183992	0.150286	0.0594558	0.215561	0.0387653	0.120144	0.00774171	0.105048	0.022934	0.212622	0.0302251	0.0841972
	Malia (594 m)	0.680978	0.752806	1.18153	1.24459	591.854	13.5948	26.9716	222.432	0.388544	15.3896	0.333161	4.97199	0.81295	26.4185	0.29803	8.15671	1.13723	2.50667	0.227058	2.35031	1.40595	5.12958	0.154077	0.0888046	0.0792209	0.175981	0.127208	1.87839	0.344672	0.2795	1.56765	0.0344625	0.237221	0.0222081	0.0412593	0.0245023	0.161074	0.154907	0.0478948	0.256118	0.0351903	0.159626	0.0245592	0.178575	0.0389911	0.146721	0.0359243	0.0868258
	Profitis Ilias, lower ridge	0.228944	0.920202	1.21863	1.42469	750.888	16.9583	37.269	273.358	0.531261	17.6575	0.344558	5.8723	1.0328	35.1309	0.277777	8.02427	1.74058	3.32315	0.359855	2.83417	1.64774	7.9676	0.186447	0.0895113	0.0999638	0.247181	0.153792	1.99728	0.458579	0.377712	2.63734	0.0306261	0.423032	0.0509168	0.0527288	0.0478227	0.204469	0.249756	0.0898885	0.280334	0.0103142	0.181488	0.0460488	0.203251	0.0443281	0.0632482	0.0307896	0.0373715
	Profitis Ilias, lower ridge	0.285796	1.04259	2.13854	1.64065	803.894	18.615	39.1483	297.452	0.531743	20.9046	0.40319	6.15346	1.10539	36.7153	0.393537	9.72739	1.77956	2.88433	0.339119	3.14514	1.47954	8.29145	0.218084	0.0971882	0.138466	0.209495	0.149041	2.74639	0.551512	0.339523	2.42593	0.0433252	0.283608	0.039206	0.0123514	0.0440041	0.25943	0.218185	0.0257835	0.307481	0.0422023	0.220294	0.0433932	0.152483	0.033262	0.258916	0.0130934	0.121848
	Profitis Ilias, lower ridge	0.613146	0.825142	1.5722	1.30646	688.81	15.697	33.4223	259.25	0.47135	17.1641	0.360609	6.07228	0.925258	30.5244	0.300771	10.2288	1.24099	2.81095	0.234416	2.74759	1.63999	5.97141	0.161896	0.103136	0.127619	0.162172	0.119002	2.03745	0.469518	0.302687	1.82571	0.0459707	0.337102	0.0380254	0.0440423	0.022281	0.0490585	0.325572	0.0821245	0.255733	0.0409204	0.185725	0.00948883	0.0418698	0.0347525	0.168924	0.0357827	0.0334723
	Chelona	0.208891	1.00982	1.55772	1.53354	819.722	18.9973	41.9292	302.638	0.567728	19.558	0.431806	6.27389	1.09376	37.5663	0.403383	9.25355	1.39893	3.24098	0.440343	3.25146	1.66382	6.66712	0.206228	0.0908705	0.137307	0.202051	0.125725	2.35382	0.465849	0.441401	2.28034	0.0579555	0.224462	0.0473542	0.0553167	0.0270897	0.0502471	0.373126	0.0189734	0.532077	0.0510422	0.175777	0.0590486	0.231552	0.0330971	0.0579302	0.0441924	0.157027
	Chelona	0.604611	0.852705	1.62861	1.32617	686.386	16.2093	35.0788	254.196	0.497289	16.1382	0.338691	5.69459	0.957034	30.1768	0.301783	7.22046	1.59218	2.74003	0.197931	2.73184	1.58036	5.40388	0.158519	0.0880722	0.111347	0.14226	0.13817	1.87952	0.436603	0.307821	2.01815	0.0476955	0.303261	0.0322234	0.0334035	0.0430815	0.240127	0.225401	0.0548051	0.199114	0.0347189	0.183018	0.0356781	0.123926	0.0447013	0.212765	0.0460166	0.0341818
	Chelona	0.223177	0.881847	1.31127	1.32194	729.973	16.7305	36.383	268.028	0.502833	17.9993	0.383654	5.54022	0.996253	32.9816	0.339045	7.71503	1.33942	2.51369	0.324362	2.96204	1.41297	6.46984	0.183644	0.0661337	0.108281	0.170105	0.160977	2.18938	0.483065	0.351884	2.70503	0.0343185	0.323955	0.0400477	0.0356566	0.0349183	0.154977	0.313275	0.0743788	0.3144	0.0100686	0.17474	0.0542267	0.168184	0.00996175	0.227241	0.0491481	0.134249
	Chionessa	1.03504	0.942549	1.66411	1.55809	781.248	18.2054	34.2112	285.024	0.547123	20.1788	0.440288	5.72231	1.07813	35.7818	0.383178	9.77736	1.40114	2.81851	0.372647	3.13917	1.75445	8.2219	0.145481	0.108858	0.116915	0.289914	0.180301	2.4766	0.479803	0.389499	1.74424	0.0411067	0.345099	0.0520951	0.0295182	0.0249313	0.243088	0.254604	0.0916872	0.223985	0.0105106	0.207467	0.0403959	0.207269	0.0388894	0.241537	0.0400657	0.112394
	Chionessa	0.678099	1.34103	1.93614	2.07396	1104.18	25.5432	48.2392	415.108	0.77776	28.4021	0.665673	8.85893	1.56763	50.9976	0.603938	15.7522	2.57401	4.87037	0.577338	4.55303	2.26197	9.94193	0.284913	0.189817	0.180873	0.311075	0.295199	3.95042	0.764157	0.578074	4.14702	0.0886283	0.533607	0.0926047	0.100457	0.0639073	0.309937	0.454227	0.140478	0.762376	0.0298432	0.378729	0.05998	0.392964	0.0858739	0.358718	0.0305111	0.255401
	Chionessa	0.757111	0.993711	2.13078	1.66203	802.562	18.524	34.4311	299.53	0.532952	20.5496	0.465814	5.90045	1.04718	32.846	0.33876	7.98456	1.73527	3.46951	0.338815	3.29533	1.5284	8.41195	0.175229	0.113259	0.132787	0.192313	0.148738	2.4741	0.550555	0.421716	2.77974	0.0387228	0.393559	0.0543022	0.0511931	0.0336983	0.284673	0.270378	0.0964998	0.241909	0.0416274	0.195169	0.0343012	0.18903	0.0530389	0.256688	0.0134009	0.121572
	Tsonaka	0.251372	1.27476	2.0494	1.86838	902.228	16.2545	4.91762	283.056	0.567464	23.0132	0.431298	7.84523	1.10778	22.7729	0.508601	7.22982	2.45962	3.32566	0.419383	3.64057	1.44096	6.98142	0.354035	0.208215	0.245926	0.203541	0.203952	3.68775	0.628202	0.346495	1.76551	0.0924073	0.569987	0.0112835	0.0673435	0.0370845	0.313022	0.16793	0.0566382	0.216888	0.00569167	0.120218	0.0231123	0.0261339	0.0223619	0.138802	0.00595165	0.0214192
	Tsonaka	0.866	1.0146	1.68263	1.54095	707.245	12.4838	3.84063	220.069	0.493348	17.4563	0.265594	5.92191	0.925536	20.8039	0.362435	9.95757	1.77228	2.43169	0.299992	3.0366	1.47296	6.4732	0.258812	0.170145	0.146991	0.193896	0.14857	2.83198	0.503486	0.321001	1.3764	0.0692422	0.495552	0.0451998	0.0103358	0.0462394	0.142604	0.03983	0.0441053	0.222536	0.0195858	0.0803965	0.00547854	0.0243507	0.0195733	0.0955526	0.0161049	0.0579616
	Tsonaka	0.75559	1.10364	2.52547	1.73318	784.6	14.3903	4.21559	244.502	0.513259	19.8026	0.346575	5.98173	1.08227	21.7188	0.469044	11.4188	2.02752	3.21482	0.283008	3.27017	1.427	6.34658	0.247424	0.173492	0.203926	0.226653	0.16572	3.20375	0.493742	0.262729	1.97036	0.0780468	0.489096	0.052074	0.0511945	0.0435588	0.162142	0.16726	0.0431009	0.219469	0.0222679	0.0185448	0.00466529	0.0207351	0.0045149	0.162881	0.00472367	0.0170011
	Procheliotis	0.836382	1.18166	2.41072	1.70853	810.692	14.5789	4.43332	253.931	0.564128	20.8677	0.370804	7.19982	1.11353	24.6254	0.461441	8.23765	2.24322	3.25288	0.357375	3.29372	1.67561	9.46377	0.289914	0.192061	0.164392	0.213321	0.156973	2.83623	0.64481	0.274682	1.65482	0.0818782	0.728511	0.047286	0.0699357	0.0314673	0.243853	0.287108	0.053299	0.176652	0.00729382	0.157299	0.0196568	0.0873867	0.0307287	0.117972	0.0198897	0.0715715
	Procheliotis	0.255143	1.08829	1.72164	1.59725	755.153	13.6148	4.11873	238.969	0.471422	19.5466	0.321137	6.20791	0.957364	21.7625	0.512344	9.13829	2.23331	2.47056	0.375111	2.85677	1.29824	6.82705	0.267414	0.144154	0.173824	0.212197	0.143746	2.91729	0.591008	0.292834	1.83548	0.061727	0.671061	0.0553732	0.0485525	0.0413549	0.203426	0.126498	0.0414616	0.158838	0.0168696	0.125489	0.0174359	0.02662	0.0168647	0.0359455	0.00605986	0.0634951
	Procheliotis	0.305301	1.27331	1.74648	1.79811	896.631	15.9831	4.91923	280.44	0.567738	22.5089	0.346189	7.07853	1.2099	26.1202	0.486512	10.9167	2.39925	3.66692	0.357219	3.57362	1.67267	8.94255	0.333925	0.188678	0.199023	0.154018	0.21895	3.67761	0.551074	0.35699	1.33446	0.0797048	0.616006	0.074159	0.0554233	0.0552192	0.272385	0.166321	0.0133803	0.2468	0.00692071	0.116944	0.0229045	0.0317856	0.0221582	0.0429356	0.00723756	0.125436
	Akri Pounda pumice	0.915945	1.29267	2.35812	1.92895	871.123	16.0993	4.77601	273.255	0.599689	21.9488	0.382535	7.54532	1.17806	25.3363	0.456415	14.4764	2.66805	3.48125	0.435078	3.6369	1.6173	9.18479	0.283995	0.185292	0.199045	0.267703	0.213715	3.45148	0.61921	0.292132	2.44856	0.089136	0.671665	0.0413699	0.0503237	0.0345343	0.152065	0.223456	0.0500842	0.285618	0.0259593	0.147916	0.0342633	0.0961083	0.0086701	0.129656	0.021864	0.032638
	Akri Pounda pumice	0.799496	1.17055	1.98467	1.87261	774.858	14.0512	4.22406	243.277	0.505427	19.4997	0.351383	6.24686	1.03716	19.8353	0.430825	11.0467	2.3147	2.72	0.278258	3.32409	1.64144	8.49407	0.264342	0.146243	0.171896	0.219616	0.157076	2.82019	0.561132	0.287742	1.73975	0.0807665	0.557145	0.0715374	0.044083	0.043293	0.247375	0.170208	0.0438601	0.234268	0.0182176	0.093342	0.023503	0.0337362	0.0182178	0.0455228	0.00767604	0.0685821
	Akri Pounda pumice	0.22939	1.0806	1.80763	1.76729	728.199	13.4128	4.0166	229.311	0.474183	18.1391	0.338573	6.14812	0.935355	20.136	0.433036	11.8682	1.88613	3.05046	0.345835	3.01346	1.40947	6.26752	0.283738	0.132474	0.145721	0.225348	0.168098	2.90981	0.47976	0.289867	1.25502	0.0707829	0.493963	0.0415135	0.0475522	0.0270456	0.178296	0.183548	0.0315679	0.181258	0.0163496	0.142372	0.00539856	0.0751607	0.0209574	0.101444	0.0054619	0.0196534
	Panagitsa pumice	0.731057	1.13163	1.44276	1.5416	768.745	13.9117	4.22291	243.345	0.506808	18.4542	0.308326	6.2056	1.00103	19.0163	0.391935	6.80317	2.5943	3.09788	0.17652	3.5068	1.44038	5.74825	0.235857	0.13794	0.119045	0.172262	0.197724	2.75193	0.519665	0.348138	1.95281	0.0614395	0.497773	0.0650224	0.0481322	0.0459853	0.121769	0.208359	0.032251	0.242896	0.0213436	0.114485	0.0220944	0.0258242	0.0167423	0.0348138	0.0175167	0.0211249
	Panagitsa pumice	0.873801	1.20604	1.31062	2.06575	846.785	15.1519	4.62679	268.196	0.538953	20.9384	0.380459	7.35173	1.10094	23.1009	0.471793	10.5974	2.63365	3.04886	0.406911	3.63717	1.38637	8.84698	0.334762	0.182454	0.171101	0.266714	0.177602	3.43984	0.548227	0.405027	1.5042	0.0747317	0.479452	0.064836	0.0489281	0.048442	0.213467	0.189085	0.0385184	0.216884	0.00719914	0.082093	0.00745073	0.0331307	0.0199862	0.0446742	0.0209106	0.0752313
	Panagitsa pumice	0.250098	1.08232	1.79367	1.69739	745.401	13.6329	4.10773	233.211	0.512146	17.7591	0.344315	5.92069	0.980309	22.0875	0.364694	11.7268	1.95162	2.71997	0.291204	2.85151	1.44631	7.87316	0.261283	0.174301	0.15389	0.239349	0.174182	2.77465	0.51194	0.267928	1.79278	0.0605713	0.492041	0.0641396	0.0409176	0.0348932	0.200152	0.124301	0.0110162	0.156187	0.0211216	0.150084	0.0171848	0.0262798	0.00571324	0.103059	0.0287828	0.079525
	Tsonaka	0.17921	0.788395	1.04308	1.18225	553.637	10.0168	3.04566	172.579	0.352417	13.5405	0.222451	4.37067	0.719129	16.2163	0.312072	6.54574	1.42941	2.1707	0.296636	2.35734	1.1197	4.52183	0.197958	0.113098	0.106413	0.139877	0.121801	2.06458	0.388815	0.210033	0.917403	0.0498593	0.32928	0.0357306	0.0348841	0.0255633	0.11282	0.189953	0.00792436	0.187837	0.0121719	0.0637473	0.0126086	0.0560762	0.00411976	0.096251	0.00431033	0.0458439
	Tsonaka	0.148593	0.764814	1.14554	1.18623	494.376	8.7463	2.71365	155.183	0.321349	11.7718	0.207953	3.7187	0.645824	15.2196	0.289682	7.29864	1.40359	1.88823	0.164975	2.15798	0.998516	4.40159	0.153789	0.10952	0.0930585	0.170856	0.129201	1.78129	0.356943	0.200504	1.14201	0.0464746	0.361478	0.0411212	0.0202957	0.0342851	0.097811	0.117322	0.0202293	0.130043	0.00340948	0.072341	0.00353101	0.0157033	0.00341161	0.0211597	0.00356942	0.0128405
	Tsonaka	0.500419	0.789673	1.20681	1.34324	508.619	9.24611	2.79562	158.396	0.330507	12.1635	0.202137	3.73003	0.65116	13.0712	0.26642	6.44862	1.40663	2.06773	0.206943	2.20051	1.05894	4.82787	0.165168	0.112435	0.0893851	0.136043	0.0848859	1.77809	0.318872	0.22141	1.03615	0.0476347	0.380654	0.0388863	0.0287291	0.0245167	0.0834438	0.0857384	0.0220934	0.172458	0.00328116	0.0134844	0.00339736	0.0804071	0.0114748	0.0203626	0.00343473	0.0123564
	Loutses	0.815017	1.28593	2.46714	1.99818	837.742	15.2691	4.60749	266.945	0.578949	20.1184	0.363822	6.62694	1.07172	24.6793	0.380842	10.3136	1.91359	3.39827	0.422346	3.52395	1.48916	7.71633	0.283904	0.177617	0.179186	0.264716	0.213254	3.20019	0.556437	0.313717	1.97047	0.0816623	0.497645	0.0605934	0.0590721	0.0452341	0.13665	0.176877	0.0455779	0.247026	0.00691517	0.157592	0.0194751	0.0866263	0.0237301	0.170562	0.00724258	0.0707757
	Loutses	0.220372	1.2638	2.01349	1.92649	811.615	14.693	4.44199	255.444	0.533555	18.6535	0.320069	6.65919	1.06147	24.6008	0.473087	8.22424	2.30461	2.84192	0.187613	3.42804	1.80951	7.52845	0.245304	0.17063	0.159419	0.253073	0.157302	2.92139	0.532529	0.365366	1.61501	0.0656573	0.710274	0.0541309	0.0449041	0.0383567	0.130603	0.0378746	0.0097596	0.132574	0.0179552	0.0738196	0.00525854	0.0827648	0.0179719	0.111444	0.0188033	0.0877328
	Loutses	0.666081	1.02171	1.65605	1.47298	729.526	13.122	4.01665	231.375	0.479827	17.2271	0.330026	5.53645	0.930609	22.3395	0.412084	9.48458	2.0485	2.8545	0.391986	3.05351	1.36862	6.92085	0.242337	0.150755	0.120138	0.258829	0.161034	2.84149	0.530518	0.289531	2.11353	0.0813856	0.608949	0.0596096	0.0492958	0.0375807	0.185866	0.190794	0.037631	0.113133	0.0153188	0.114968	0.023633	0.117746	0.0153315	0.141567	0.00532631	0.0191592
	Ag. Panteleimon	0.217493	1.09786	1.9898	1.54645	760.077	13.5204	4.18393	245.062	0.49217	17.7293	0.341121	5.60498	1.02272	24.2066	0.439415	8.87346	2.10792	3.09327	0.300619	3.41397	1.62882	9.06498	0.243524	0.153965	0.14348	0.199963	0.183276	2.52458	0.454583	0.303603	1.86488	0.0642952	0.355548	0.0335947	0.0422431	0.0361183	0.0365866	0.163744	0.0326654	0.162086	0.021971	0.106026	0.00521883	0.101387	0.00503798	0.0312318	0.0178204	0.0640894
	Ag. Panteleimon	1.52767	1.21947	2.29386	1.59904	845.335	15.6749	4.64318	266.314	0.593561	20.1605	0.338824	6.39757	1.04626	26.2365	0.432074	10.8364	2.28344	2.98635	0.325808	3.85943	1.88871	7.26813	0.258448	0.194341	0.152233	0.142107	0.16582	3.17457	0.577068	0.289495	2.46022	0.0785455	0.095354	0.0765875	0.067913	0.0438848	0.228044	0.0438878	0.0395611	0.286073	0.0205921	0.0242089	0.00610464	0.0949979	0.00589384	0.127824	0.00616651	0.0221782
	Ag. Panteleimon	0.824872	1.18073	2.25055	1.6721	835.956	14.9358	4.64753	260.83	0.54698	19.3637	0.363037	6.56861	1.08239	24.9058	0.409934	8.67953	1.9358	3.43704	0.198171	3.58072	1.67862	8.19773	0.271856	0.214257	0.180537	0.28585	0.187966	2.88719	0.578079	0.394847	1.11929	0.0816793	0.470005	0.057273	0.0474913	0.00896143	0.039611	0.0406221	0.0104675	0.285894	0.00544639	0.0782839	0.019738	0.025119	0.0054526	0.118167	0.00570485	0.0717197
	Kossona Vouno	1.42497	1.244	2.50374	1.78397	843.916	15.3766	4.72622	272.401	0.546107	20.6014	0.388793	7.04114	1.04106	24.5967	0.511184	12.7607	2.41661	3.26796	0.376651	3.49364	1.60377	9.17918	0.283839	0.195477	0.116958	0.137087	0.208164	3.08758	0.543941	0.367181	1.73695	0.0736119	0.481653	0.0394164	0.049076	0.0327652	0.243692	0.222227	0.038294	0.188331	0.0199727	0.105177	0.00670599	0.0298857	0.00647703	0.123865	0.00677658	0.0243885
	Kossona Vouno	0.193903	1.08298	1.75306	1.64076	675.54	12.143	3.74518	214.799	0.426296	15.2395	0.265732	5.29299	0.878149	19.4075	0.358788	9.376	1.8556	2.46474	0.149133	2.77131	1.52599	6.3888	0.199498	0.150653	0.153224	0.184321	0.13094	2.40525	0.424939	0.25393	1.26861	0.0605618	0.581416	0.0367846	0.0278428	0.00745142	0.17808	0.162183	0.0357285	0.160648	0.00454187	0.0766553	0.0150517	0.0210004	0.00455154	0.0281719	0.00476135	0.0547247
	Kossona Vouno	0.820472	1.23853	2.57193	1.90181	819.432	14.9942	4.64118	266.394	0.514816	19.9538	0.353445	7.42546	1.01213	25.4626	0.423115	8.39084	2.00077	3.1794	0.0661931	3.49271	1.71806	7.77575	0.207307	0.155146	0.178206	0.258719	0.159493	3.0732	0.506097	0.243559	1.42224	0.0727815	0.393938	0.0562291	0.0468895	0.0523132	0.207192	0.181687	0.012335	0.257205	0.00643264	0.143536	0.0198814	0.0297435	0.0244833	0.0399063	0.00674294	0.0722636
	Akri Pounda	0.732426	1.07361	1.86105	1.50898	743.877	13.4644	4.16517	238.025	0.4877	16.3669	0.224426	6.1656	0.90274	22.8178	0.352758	8.16531	1.98769	2.52739	0.35107	3.32032	1.65753	9.21998	0.233988	0.206016	0.161594	0.198569	0.154271	2.5573	0.43046	0.221677	1.50497	0.063765	0.58998	0.0342494	0.0426152	0.0364143	0.12648	0.216266	0.042559	0.0419872	0.00570774	0.0913081	0.0180154	0.0263888	0.00571847	0.0353803	0.018216	0.0215473
	Akri Pounda	0.286472	1.39402	2.72809	2.06093	949.797	16.7574	5.31401	307.953	0.627513	20.6116	0.485793	8.14618	1.21098	25.9734	0.455592	14.8258	2.15311	3.8609	0.441106	3.78344	2.02977	10.0211	0.290833	0.111257	0.184555	0.332971	0.245119	2.99356	0.613548	0.261018	0.394134	0.0988109	0.864767	0.0546632	0.0826253	0.0111266	0.354255	0.050522	0.0825197	0.267764	0.0067836	0.114007	0.00703583	0.0313632	0.00679656	0.0420527	0.0290676	0.0256066
	Akri Pounda	0.950929	1.08774	2.47871	1.56665	752.113	13.9038	4.21629	243.41	0.509513	17.4512	0.339478	6.27472	0.956162	22.5004	0.420769	10.6857	2.01449	3.14555	0.315709	3.33121	1.33299	8.01986	0.292343	0.195066	0.137742	0.286211	0.155534	2.64799	0.504797	0.303016	1.49091	0.078349	0.673457	0.055965	0.054448	0.0465326	0.132506	0.135506	0.0429701	0.208854	0.0182031	0.0921911	0.00833983	0.0371706	0.0182396	0.138977	0.0190859	0.0303392
	Karadima	0.813077	1.11953	2.05316	1.59384	785.503	14.6147	4.43493	253.812	0.50029	17.4133	0.358598	5.96206	0.93225	21.8487	0.376176	9.53907	1.903	3.23143	0.293753	3.25943	1.62555	9.92515	0.255244	0.17968	0.127441	0.257744	0.179234	2.54618	0.472225	0.283837	2.03901	0.0759522	0.315175	0.0384471	0.0617673	0.052763	0.234424	0.145616	0.0374162	0.143369	0.0195238	0.0802725	0.00712126	0.0902571	0.00688083	0.120941	0.0204807	0.0737552
	Karadima	0.213485	0.980917	1.71016	1.36838	670.843	12.3458	3.78393	214.277	0.417242	14.2277	0.269285	5.35711	0.801682	21.7958	0.391328	7.96754	1.6796	2.66777	0.246315	2.82483	1.33272	8.23334	0.234551	0.138408	0.132616	0.126417	0.11087	2.29185	0.417027	0.246234	0.847339	0.054835	0.425251	0.0519087	0.0413825	0.0395288	0.175572	0.108866	0.0279895	0.208504	0.0146035	0.0600492	0.00529035	0.0235893	0.0051113	0.090485	0.0153174	0.0551536
	Karadima	0.668048	1.06135	1.82958	1.44444	700.806	13.1436	3.93803	224.386	0.481344	15.3204	0.270373	5.33385	0.899855	22.26	0.428812	9.81023	1.88231	2.60694	0.274869	2.96269	1.44397	6.62018	0.237977	0.175445	0.163052	0.183469	0.133949	2.20723	0.393653	0.278458	1.84586	0.0618442	0.433692	0.052962	0.0305539	0.026105	0.115925	0.152445	0.0392087	0.175977	0.0159176	0.110512	0.00514485	0.0945709	0.0204923	0.0986437	0.00520369	0.0187353
	Stous Nekrous	0.640799	1.06849	2.27282	1.48162	721.616	13.2557	4.04722	234.274	0.472219	14.8425	0.309675	5.3117	0.924574	22.463	0.447074	7.53783	1.4759	2.86189	0.26158	3.04308	1.55602	8.37539	0.214846	0.159908	0.147647	0.15594	0.156472	1.95372	0.406289	0.319589	1.33534	0.0650075	0.490135	0.0453952	0.0381993	0.037864	0.114654	0.172699	0.0442544	0.115099	0.0258039	0.132793	0.00584322	0.0260762	0.0199221	0.0349058	0.00592146	0.075263
	Stous Nekrous	0.215765	1.11088	1.97216	1.63985	737.073	13.4097	4.11243	238.618	0.476213	15.5623	0.294165	5.699	0.907181	22.2235	0.398026	8.01288	2.10516	2.6163	0.261674	3.3125	1.55598	7.59735	0.254915	0.145096	0.133817	0.174281	0.132577	1.99158	0.467692	0.269127	1.49127	0.0852871	0.513046	0.0336498	0.0555976	0.0280603	0.188032	0.192715	0.032796	0.161307	0.0220249	0.140902	0.00546714	0.0791331	0.0171412	0.105944	0.00553921	0.0647415
	Stous Nekrous	0.230099	1.19586	1.02674	1.92269	807.033	14.972	4.50592	265.352	0.515244	17.4214	0.329449	6.76995	0.97576	25.5874	0.466501	6.13988	2.20203	3.15634	0.353008	3.38862	1.53349	9.47883	0.234145	0.16332	0.188619	0.208751	0.17263	2.7079	0.495383	0.325975	1.16771	0.0572511	0.423544	0.0396854	0.0387468	0.0569728	0.253388	0.0419172	0.0386689	0.147891	0.00561109	0.126805	0.00581313	0.142613	0.00561846	0.124928	0.0211822	0.0763164
	Ag. Theodori	0.194681	1.0793	1.43354	1.45548	728.841	13.6123	4.11539	239.732	0.482565	14.2815	0.283844	5.24173	0.925624	23.0203	0.401924	4.93845	1.61279	3.08567	0.253003	3.41289	1.80991	9.13354	0.231567	0.196998	0.160187	0.189269	0.148295	2.15728	0.350906	0.373986	2.06106	0.0794699	0.405205	0.0491801	0.0409954	0.0270636	0.155816	0.159862	0.00927446	0.183118	0.0213538	0.127142	0.0170992	0.0223837	0.00484746	0.102125	0.0173443	0.018333
	Ag. Theodori	0.838503	1.07672	1.64248	1.49988	724.88	13.4664	4.07863	237.159	0.459841	13.6697	0.286192	6.2886	0.871306	20.5647	0.423289	8.90169	1.72444	2.69486	0.210114	3.102	1.54353	6.73972	0.238631	0.15322	0.130514	0.139778	0.143256	2.19652	0.417109	0.330328	1.20008	0.0802665	0.590172	0.0535933	0.0097543	0.0340749	0.17749	0.204348	0.04659	0.21875	0.0243276	0.172289	0.0167649	0.0748418	0.0162086	0.0314188	0.0170016	0.0612856
	Ag. Theodori	0.22907	1.25031	1.71467	1.63679	808.719	14.8709	4.5773	256.334	0.55767	16.585	0.269305	5.19178	1.0147	26.002	0.430924	9.31854	2.12033	3.18023	0.199271	3.48603	1.47267	6.89405	0.265403	0.136856	0.203623	0.171853	0.124776	2.36855	0.432761	0.258221	1.73047	0.0600107	0.544795	0.0500718	0.064722	0.0490872	0.143502	0.147131	0.0107987	0.219172	0.0196759	0.0231665	0.00583865	0.0260584	0.019698	0.157693	0.026758	0.0213278
	Malia Vgethi	0.266378	1.24891	2.13421	1.76735	826.18	15.3886	5.02291	291.207	0.577504	17.7081	0.330932	6.61438	1.07547	28.0289	0.446321	10.5349	2.46034	3.27291	0.345868	3.44608	1.87609	11.1074	0.24173	0.137913	0.180385	0.175728	0.108368	2.96425	0.562812	0.304725	2.26954	0.0843501	0.652549	0.079974	0.0507217	0.0434416	0.225538	0.259448	0.0126341	0.192562	0.0262919	0.140306	0.00682711	0.0304638	0.00661019	0.0409047	0.00692338	0.0249946
	Malia Vgethi	0.649908	1.03222	1.74645	1.51087	666.819	12.184	4.02135	232.397	0.421348	14.4404	0.290742	5.2519	0.82078	19.9723	0.378063	5.66308	1.99185	2.96613	0.21066	2.91692	1.15136	8.7505	0.200619	0.124845	0.109147	0.251827	0.186201	2.27397	0.436776	0.217589	1.17056	0.0559165	0.446718	0.0315828	0.0537831	0.0346333	0.117984	0.0321779	0.0307411	0.180861	0.00427096	0.100565	0.00441593	0.0197039	0.0209698	0.0264643	0.00447746	0.0607817
	Malia Vgethi	0.160785	0.972913	2.04652	1.47963	624.004	11.6044	3.76236	214.066	0.413552	14.385	0.299436	4.21305	0.770096	20.0268	0.262549	7.48552	1.34997	2.43526	0.384845	2.626	1.52926	6.68508	0.168312	0.157618	0.137051	0.12921	0.150605	2.24594	0.378692	0.281599	0.828453	0.0568281	0.411046	0.0504132	0.0439033	0.0318922	0.0291198	0.0298685	0.0283091	0.166378	0.014792	0.0924991	0.0152914	0.0182798	0.0192939	0.119456	0.0155019	0.0559411
	Chelona+ or Tsouka	0.762776	1.19853	2.28724	1.54038	793.126	14.28	4.84354	280.627	0.537796	17.9828	0.313214	6.71907	1.05227	25.0872	0.420081	9.39233	1.74901	3.2591	0.339107	3.72089	1.7565	10.4531	0.239977	0.168963	0.143684	0.185684	0.149998	2.75236	0.544147	0.32503	2.01856	0.0696006	0.623672	0.0805984	0.0537497	0.0117343	0.177025	0.181612	0.0462177	0.285588	0.019166	0.138824	0.0250003	0.0329133	0.0192104	0.118719	0.0253742	0.0727662
	Chelona+ or Tsouka	1.06385	1.5815	3.55924	2.34439	992.259	18.4288	6.03628	348.064	0.611239	22.2641	0.429011	7.75674	1.28833	32.1303	0.455832	13.5116	2.65349	3.52016	0.485402	4.16133	2.22991	10.8434	0.308537	0.166791	0.244778	0.226067	0.255326	3.65702	0.70748	0.459262	2.45688	0.0876066	0.778326	0.087033	0.0653826	0.0438857	0.195212	0.0663701	0.0650471	0.325383	0.0266205	0.181044	0.0275461	0.0407422	0.00884012	0.0546533	0.027951	0.100983
	Chelona+ or Tsouka	0.694504	1.06938	1.41296	1.41163	743.467	13.4483	4.51707	259.848	0.521654	16.565	0.311263	6.22086	0.937791	23.3121	0.412625	7.78666	1.9264	3.1757	0.316263	3.2008	1.53412	8.74834	0.216983	0.131894	0.163792	0.227042	0.118644	2.42408	0.468251	0.273113	1.22651	0.0599185	0.505571	0.0565801	0.0608141	0.0424744	0.126681	0.129949	0.0330292	0.249158	0.0172595	0.117411	0.0178517	0.0262998	0.0220809	0.035304	0.0059778	0.0215854
	Kossona Vouno pumice	0.183241	0.968726	1.60232	1.27631	636.971	11.4607	3.88991	224.246	0.471837	14.6795	0.275586	5.21064	0.821216	19.136	0.41889	9.71754	1.60528	2.82787	0.277049	2.8184	1.37324	7.82356	0.191221	0.133366	0.14677	0.229558	0.128819	2.29432	0.405156	0.229274	1.2958	0.0630373	0.578931	0.0462523	0.0535834	0.0426349	0.154782	0.177974	0.00889531	0.205015	0.0141736	0.0862762	0.0187659	0.0977613	0.014217	0.130957	0.0149084	0.0901534
	Kossona Vouno pumice	0.177598	0.931534	1.0719	1.19966	598.733	10.9501	3.69095	216.04	0.437185	13.462	0.25673	4.2641	0.788772	16.7949	0.340787	7.38406	1.3338	2.49959	0.276574	2.64632	1.05842	6.72298	0.200607	0.107823	0.130947	0.160431	0.113861	1.97997	0.393224	0.292321	1.32976	0.0554555	0.445669	0.051078	0.0379657	0.0279474	0.162381	0.100179	0.00859765	0.124536	0.0133346	0.0904596	0.0176006	0.0207693	0.00450626	0.0278296	0.0178716	0.0170844
	Kossona Vouno pumice	0.202997	1.07564	1.92766	1.4414	743.248	13.5839	4.55299	269.126	0.509079	16.6324	0.241979	5.56449	0.983463	22.7568	0.45491	7.83511	1.93909	3.11966	0.341898	2.89208	1.33869	9.02193	0.259662	0.125222	0.147978	0.227863	0.162613	2.81686	0.54991	0.372097	1.29943	0.0549421	0.500489	0.035602	0.0349414	0.0388886	0.173107	0.208871	0.00978678	0.203589	0.0182053	0.0963521	0.005295	0.144605	0.00512768	0.112762	0.00537512	0.0691584
	M. Gljati	0.192193	0.900435	1.61851	1.13488	596.127	11.0554	3.72218	220.126	0.397066	12.203	0.287916	5.31767	0.798134	20.9137	0.345668	5.78307	1.5144	2.26818	0.223338	2.43658	1.37659	7.04714	0.147021	0.138894	0.102742	0.16721	0.145091	1.86929	0.345401	0.259618	1.50535	0.0551174	0.408247	0.00968058	0.0487443	0.0494835	0.142981	0.0373939	0.0437649	0.112309	0.00499399	0.114786	0.0203293	0.0709654	0.0153955	0.0309124	0.0161643	0.0190942
	M. Gljati	0.520622	0.797498	0.975012	1.07512	546.958	10.6358	3.38955	199.875	0.376565	11.1052	0.241443	4.22499	0.739256	18.6608	0.369377	6.20299	1.39654	2.34917	0.201005	2.3384	0.937557	6.49263	0.196823	0.104852	0.0986581	0.134227	0.118643	1.72948	0.278605	0.217063	1.10448	0.0480554	0.368558	0.0339272	0.0332694	0.0378365	0.0280071	0.0287418	0.00734026	0.128197	0.00383712	0.0714647	0.0139913	0.0624736	0.00385525	0.0835054	0.00404716	0.0146621
	M. Gljati	0.494514	0.848228	1.28596	1.17685	539.929	9.87949	3.33167	195.631	0.369816	11.6396	0.266572	4.36973	0.691637	18.0816	0.295803	5.72715	1.22641	2.40879	0.280482	2.35694	0.928043	6.06445	0.17435	0.110422	0.120089	0.140275	0.121821	1.85621	0.359811	0.224331	0.881619	0.0599845	0.304728	0.0456233	0.0515083	0.0384436	0.119528	0.176071	0.0244428	0.18581	0.00410408	0.123073	0.00425586	0.0757933	0.00412254	0.079099	0.00432712	0.0156728
	Pikesa	0.161919	0.870498	1.28013	1.12721	573.785	10.8867	3.6778	218.878	0.410557	12.3225	0.25794	5.21588	0.725151	19.5473	0.30858	6.04579	1.54308	2.64092	0.242361	2.37067	1.22201	6.78394	0.168986	0.11739	0.0894677	0.145813	0.128198	1.57076	0.365796	0.28225	0.777038	0.0550692	0.357865	0.0490108	0.0426593	0.0242676	0.109121	0.112322	0.0287039	0.206528	0.0150482	0.133232	0.0156485	0.0699122	0.0195826	0.120449	0.0242104	0.0170465
	Pikesa	0.151974	0.829573	1.57358	1.19174	544.49	10.1515	3.43638	208.396	0.395553	11.5964	0.230332	4.22988	0.766628	17.2161	0.300837	6.25331	1.42489	2.44687	0.293242	2.35543	1.12258	6.16348	0.195968	0.147304	0.0964763	0.156074	0.142856	1.74271	0.286981	0.213868	1.38765	0.0353433	0.339975	0.0465822	0.00771548	0.0230002	0.17682	0.199723	0.0271818	0.104415	0.00412413	0.0755232	0.0148154	0.100591	0.00415075	0.0255292	0.00437087	0.0548725
	Pikesa	0.441848	0.750417	1.22227	0.967526	489.488	9.19578	3.07782	184.214	0.370055	10.7954	0.212913	4.5534	0.625266	15.5214	0.279969	6.67372	1.43823	1.9633	0.20875	2.09101	1.10429	6.86539	0.16752	0.106275	0.106709	0.114412	0.0792607	1.42509	0.304207	0.167806	0.619915	0.0444717	0.314116	0.0418988	0.0374447	0.0323	0.110723	0.163383	0.0291067	0.160466	0.0119103	0.0967385	0.0123801	0.0708186	0.0119823	0.123716	0.0126131	0.0587156
	Ag. Ioannis	0.177973	0.933008	1.33799	1.14303	607.613	11.2561	3.99066	240.039	0.484186	13.318	0.272285	4.69483	0.829256	21.5054	0.355304	7.38271	1.70206	2.56709	0.161722	2.7081	1.33022	6.47349	0.199614	0.113725	0.145683	0.168479	0.147967	1.42059	0.369322	0.23767	1.15007	0.0474911	0.415921	0.00952619	0.042192	0.036435	0.164229	0.0374771	0.00956203	0.1955	0.00501317	0.0929502	0.0182238	0.0233469	0.0176609	0.031114	0.00533654	0.0877005
	Ag. Ioannis	0.168691	0.982525	1.41214	1.21893	622.794	11.7021	4.02869	245.757	0.487996	13.1312	0.315717	5.21917	0.817789	21.2241	0.317659	4.94614	1.71492	2.42589	0.168259	2.86585	1.4772	8.76175	0.203581	0.120451	0.160065	0.150037	0.146437	1.81499	0.41367	0.303593	1.20557	0.0500652	0.492589	0.05315	0.033753	0.0291424	0.202372	0.176962	0.0345743	0.231248	0.027941	0.0742687	0.0246434	0.0843703	0.0182776	0.0292761	0.0192798	0.0182332
	Ag. Ioannis	0.712818	0.848735	1.03093	1.1177	567.332	10.8547	3.6669	219.284	0.419272	12.5146	0.278872	4.60125	0.767971	19.0705	0.336097	7.78074	1.35221	2.81231	0.146825	2.55499	1.29392	6.61271	0.199431	0.108952	0.12076	0.0999701	0.144565	1.56154	0.403485	0.273937	1.30645	0.0460721	0.57806	0.0112814	0.0519591	0.0368926	0.201957	0.171274	0.0113005	0.115412	0.0157407	0.138013	0.00616422	0.0921418	0.00597141	0.12281	0.00629639	0.0764655
	Palea Loutra	0.181346	0.818665	1.22549	1.06022	521.529	10.1401	3.53387	212.373	0.383517	10.634	0.24976	4.22044	0.706792	20.2076	0.311962	4.73018	1.35093	2.42978	0.234672	2.28805	1.39083	6.63993	0.154262	0.0882931	0.091252	0.163455	0.121086	1.53053	0.340932	0.260793	1.18629	0.059531	0.334256	0.04961	0.0398423	0.0451737	0.134393	0.197167	0.0354913	0.193224	0.0147289	0.130679	0.015357	0.0688686	0.00542622	0.0333992	0.0157735	0.0572666
	Palea Loutra	0.620294	0.853301	1.04853	1.15047	593.203	11.1756	3.99049	238.012	0.46385	11.7939	0.299715	4.58616	0.777718	20.575	0.322164	6.42217	1.24727	2.69107	0.256803	2.70305	1.09135	8.21319	0.17628	0.136194	0.0822374	0.150209	0.148205	1.57488	0.368516	0.266749	1.41619	0.0464618	0.37383	0.045526	0.0336556	0.0385209	0.131586	0.180665	0.00756619	0.133749	0.00396704	0.133137	0.0189853	0.0851102	0.0184222	0.113384	0.0194876	0.0707555
	Palea Loutra	0.200088	0.839127	1.05793	1.08119	530.615	10.1161	3.57523	214.981	0.421636	10.6352	0.271507	4.59113	0.749124	19.6966	0.325245	6.01492	1.24655	2.64889	0.218308	2.33383	1.13719	6.00246	0.151213	0.121854	0.108464	0.151283	0.144197	1.59416	0.351561	0.250915	1.93611	0.045635	0.494222	0.0356068	0.0348517	0.0240325	0.136159	0.181437	0.0415065	0.193808	0.00583415	0.0993514	0.025247	0.101635	0.0058984	0.0363009	0.0160677	0.0583423
	Profitis Ilias, upper dome	0.130033	0.739083	1.13703	0.90484	472.074	9.26015	3.27519	200.204	0.382181	9.46234	0.236534	4.2322	0.670123	16.9983	0.318483	5.39239	1.28078	2.29494	0.14097	2.27591	1.08772	6.43146	0.168226	0.0732756	0.111822	0.164223	0.0707123	1.2974	0.329156	0.216432	1.12249	0.0479736	0.193262	0.0396721	0.0295766	0.0299321	0.135736	0.0940481	0.0238992	0.0289695	0.0125312	0.102543	0.013077	0.0184672	0.012702	0.0245949	0.0134629	0.015369
	Profitis Ilias, upper dome	0.39716	0.723636	1.07479	0.906546	461.645	8.89583	3.16891	193.182	0.363662	9.25191	0.207132	3.77493	0.631937	15.7341	0.287381	4.31335	1.23969	2.12421	0.231999	2.07411	1.17405	6.34907	0.143898	0.0871571	0.109531	0.128508	0.13292	0.916401	0.301436	0.245928	0.837944	0.0489787	0.294967	0.0359233	0.0351588	0.00753097	0.0859516	0.128771	0.0227152	0.0875173	0.0250423	0.0610829	0.0124242	0.0557561	0.0150771	0.0742644	0.00507255	0.0463852
	Profitis Ilias, upper dome	0.509655	0.795064	0.931585	1.03459	502.058	9.64951	3.42808	208.675	0.397493	10.6345	0.245428	4.29599	0.7242	18.5307	0.271863	6.65788	1.33143	2.75407	0.247773	2.29862	1.24521	6.71314	0.133558	0.13672	0.136081	0.183715	0.134649	1.73066	0.31071	0.277454	1.05939	0.0507496	0.334264	0.0617034	0.0346923	0.0344561	0.135848	0.222253	0.0358886	0.17607	0.00638614	0.106846	0.0196244	0.0880371	0.0153647	0.094578	0.0162672	0.0248503
[truncated: 7 more columns]

## Sheet: LA-ICP-MS secondary standards
Bulk-rock LA-ICP-MS: Reference Materials
	Data (ppm)
	Standard	Li	Be	Na	Mg	Al	Si	P	K	Ca	Sc	Ti	V	Cr	Mn	Fe	Co	Ni	Cu	Zn	Ga	Ge	As	Se	Rb	Sr	Y	Zr	Nb	Mo	Sn	Sb	Te	Cs	Ba	La	Ce	Pr	Nd	Sm	Eu	Gd	Tb	Dy	Ho	Er	Tm	Yb	Lu
	BCR-2	<20.7003	2.90155	22162.1	18778.4	70496.3	240634	1262.12	14955.9	50457.3	33.386	12935.4	405.329	<2.9956	1437.91	83702	33.564	<4.0572	15.5592	117.69	19.0421	<1.821	<1.012	<5.4007	45.9714	341.336	33.8619	177.982	11.0702	192.225	1.56193	<0.23253	<0.70584	0.980222	691.024	25.2868	51.9497	6.55627	29.7929	6.64306	1.93154	6.421	1.00456	6.13954	1.29075	3.41493	0.480751	3.05142	0.533432
	BCR-2	<26.9266	2.58867	21500.5	19246.6	72751	256436	1343.28	13887	50457.3	33.3258	13334	405.556	13.6361	1453.12	85956.1	32.2735	<6.2115	17.4939	111.429	19.757	<1.9654	1.37241	<5.32	44.3787	342.979	34.1654	178.802	11.4095	189.33	1.70983	<0.22633	<1.1451	1.02337	686.992	25.5073	50.8795	6.6344	29.058	6.83403	1.91968	6.6156	0.968062	6.52153	1.26629	3.70989	0.55917	3.36067	0.47904
	BCR-2	<28.4365	2.05876	22552.4	19091.3	71511.4	251980	1340.95	14773.8	50457.3	33.5906	12912.7	402.29	14.1429	1449.04	86573.7	33.4872	9.41352	17.4533	120.644	18.1178	2.39286	<1.0291	<5.109	44.7935	334.341	32.3893	173.643	11.0378	201.769	2.10623	<0.21305	<0.85642	1.09131	683.333	25.2009	51.7007	6.48329	29.1614	6.46258	1.93537	6.45752	1.02441	6.46868	1.36664	3.45877	0.518638	3.21978	0.549916
	BCR-2	<28.8086	3.22958	21911.2	18985.8	71584.5	250621	1326.47	14317.8	50457.3	32.2825	13082.2	402.733	12.6574	1448.34	83740.3	32.7099	13.8615	16.8883	119.7	18.6949	1.85127	1.074	<4.4555	42.9112	334.818	34.1653	172.164	11.0671	199.193	2.09253	<0.20491	<0.56765	1.07362	675.074	24.358	51.1048	6.4529	27.9803	6.49216	1.91412	6.51765	1.01236	6.05375	1.20026	3.46726	0.486976	3.21317	0.497597
	BCR-2	<22.1122	2.44238	21335.8	19416.4	71898.8	225478	1371.95	16241.3	50457.3	34.0452	12980.7	399.032	15.3184	1452.53	76145.1	34.4989	<6.0159	16.5673	129.339	17.7296	2.12636	<1.1363	<5.5506	43.7295	340.928	34.3252	180.515	11.0454	187.04	1.78072	<0.26377	<0.89711	0.980611	664.977	24.6375	49.9073	6.20859	27.3916	6.6213	1.94279	6.68205	0.992121	6.24086	1.23751	3.82068	0.448146	3.31248	0.490084
	BCR-2	<20.4096	2.34049	21279.7	19062.3	70164.4	221129	1333.17	18410.3	50457.3	33.1219	12892.4	403.182	16.0983	1446.79	77690.5	33.7382	13.0954	15.8361	131.007	18.9779	<1.8022	1.18918	<4.1578	42.6435	336.335	33.6683	175.462	11.1876	193.781	1.71047	<0.25689	<1.5829	1.00013	668.446	24.4425	50.5065	6.35775	26.527	6.30146	1.97594	6.92257	0.989063	6.16894	1.21177	3.98497	0.548809	3.3807	0.498381
								Expected Values			33	14100	425	17	1550		38	13	21	125	23	1.5			47	342	35	184	12.5	270	2.6	0.35		1.16	683	24.7	53.3	6.7	28.9	6.59	1.97	6.71	1.02	6.44	1.27	3.7	0.51	3.39	0.503
	Uncertainty: 1 SE (ppm)
	Standard	Li	Be	Na	Mg	Al	Si	P	K	Ca	Sc	Ti	V	Cr	Mn	Fe	Co	Ni	Cu	Zn	Ga	Ge	As	Se	Rb	Sr	Y	Zr	Nb	Mo	Sn	Sb	Te	Cs	Ba	La	Ce	Pr	Nd	Sm	Eu	Gd	Tb	Dy	Ho	Er	Tm	Yb	Lu
	BCR-2	<20.7003	0.736143	10.5865	32.8886	25.9914	1054.91	23.5732	10.2385	479.451	0.909265	37.3692	2.5103	<2.9956	3.55934	153.047	0.811889	<4.0572	2.81064	5.99689	0.604594	<1.821	<1.012	<5.4007	0.55877	1.14326	0.400722	1.2662	0.331624	2.91701	0.87969	<0.23253	<0.70584	0.0872786	3.81967	0.262977	0.358785	0.121059	0.587737	0.298417	0.0794912	0.416314	0.0364263	0.246805	0.0557832	0.173596	0.0482789	0.158208	0.0351721
	BCR-2	<26.9266	0.707697	11.6285	39.3935	28.6718	660.229	15.3748	8.46755	284.394	0.599786	39.3258	2.1711	6.43453	3.32204	179.581	0.869567	<6.2115	1.90834	3.98891	0.625939	<1.9654	1.25511	<5.32	0.543689	1.31771	0.435619	1.41346	0.301942	3.5315	0.615581	<0.22633	<1.1451	0.0774234	4.33931	0.291011	0.409423	0.141503	0.611907	0.316871	0.0869732	0.309013	0.042096	0.222676	0.0500317	0.17167	0.0328852	0.188662	0.042168
	BCR-2	<28.4365	0.963721	10.6799	36.303	26.0012	560.382	13.1219	7.62012	227.905	0.497683	33.8096	1.90281	5.48218	2.99445	164.626	0.773025	9.75433	1.27052	3.37705	0.531215	1.91905	<1.0291	<5.109	0.480041	1.17116	0.381599	1.25658	0.261911	3.13541	0.46105	<0.21305	<0.85642	0.0626279	3.88786	0.261361	0.368624	0.126248	0.545281	0.255241	0.0744898	0.262505	0.0378139	0.198006	0.0454739	0.150354	0.0273809	0.169525	0.0278814
	BCR-2	<28.8086	0.882458	10.0123	34.1033	24.7659	600.552	13.6581	7.30077	235.476	0.485311	33.6063	1.88759	6.02871	2.87548	152.438	0.788911	10.3606	1.51295	3.4669	0.548064	2.42734	1.15576	<4.4555	0.460676	1.11999	0.377409	1.20021	0.263194	3.24368	0.529887	<0.20491	<0.56765	0.0718212	3.62439	0.242417	0.344244	0.115425	0.505952	0.254589	0.0661102	0.280457	0.0374426	0.19055	0.0402952	0.157034	0.027901	0.154057	0.0276587
	BCR-2	<22.1122	0.849866	10.5596	34.3135	24.7074	558.169	15.4058	23.3299	258.285	0.514859	36.9074	1.93664	5.89981	3.24096	142.129	0.570881	<6.0159	1.29812	3.51539	0.500389	1.81327	<1.1363	<5.5506	0.465062	1.16528	0.364161	1.23733	0.237008	2.9269	0.394636	<0.26377	<0.89711	0.050423	3.08293	0.221737	0.319564	0.104974	0.577917	0.338589	0.103163	0.365793	0.0519168	0.247282	0.0613099	0.204468	0.0310731	0.210766	0.0412628
	BCR-2	<20.4096	0.794873	10.3762	33.6389	24.2906	489.911	13.4856	23.0819	226.3	0.468368	35.549	1.85585	5.49401	3.20207	146.518	0.562409	5.89273	1.10979	3.1119	0.507994	<1.8022	0.873537	<4.1578	0.45956	1.14658	0.355061	1.19203	0.238642	2.66704	0.387078	<0.25689	<1.5829	0.0510723	3.12883	0.224133	0.324982	0.107033	0.556482	0.321208	0.0998452	0.391696	0.0510955	0.231754	0.0564346	0.197161	0.0404719	0.250168	0.0330058
	Limits of Detection (ppm)
	Standard	Li	Be	Na	Mg	Al	Si	P	K	Ca	Sc	Ti	V	Cr	Mn	Fe	Co	Ni	Cu	Zn	Ga	Ge	As	Se	Rb	Sr	Y	Zr	Nb	Mo	Sn	Sb	Te	Cs	Ba	La	Ce	Pr	Nd	Sm	Eu	Gd	Tb	Dy	Ho	Er	Tm	Yb	Lu
	BCR-2	20.7003	0.321489	0.562566	0.758279	0.667757	357.207	7.07403	2.57152	156.864	0.288982	5.95901	0.170068	2.99561	0.499182	13.2509	0.199702	4.05722	0.738707	1.87693	0.21577	1.82102	1.01204	5.40066	0.130885	0.0657452	0.0708602	0.101039	0.0723173	0.66299	0.205817	0.23253	0.705844	0.0356953	0.278384	0.0365144	0.0184	0.0235141	0.119546	0.111669	0.00671952	0.122171	0.0166045	0.0745499	0.0105146	0.0472914	0.00357949	0.0220443	0.0137821
	BCR-2	26.9266	0.174536	0.665234	0.942253	0.843841	448.987	8.42077	2.83091	166.335	0.330215	9.64367	0.20323	3.68411	0.576509	15.776	0.25276	6.21146	1.30559	2.0103	0.222568	1.96538	1.12441	5.31998	0.151922	0.0913116	0.0856057	0.157052	0.10205	1.21192	0.314485	0.226334	1.14506	0.0472828	0.344053	0.022329	0.0315179	0.0235281	0.146914	0.0864937	0.0088236	0.148015	0.0201831	0.0682415	0.00479147	0.0214014	0.0046426	0.0716307	0.0122426
	BCR-2	28.4365	0.145978	0.666188	0.883374	0.819793	455.933	8.25072	2.59131	154.174	0.292993	8.76865	0.163032	3.87714	0.588878	13.4299	0.265269	5.32321	1.05004	1.81009	0.175208	1.95627	1.02906	5.10895	0.150794	0.100055	0.0715716	0.130741	0.102059	1.34053	0.30347	0.213046	0.856418	0.0320586	0.240171	0.0419171	0.0222134	0.0243361	0.108405	0.0866493	0.0221557	0.0844943	0.0115705	0.0475294	0.00377039	0.0168352	0.0115801	0.0225175	0.00382522
	BCR-2	28.8086	0.418869	0.62681	1.15892	0.849848	428.417	7.6482	2.37126	134.625	0.26586	9.8708	0.188438	3.55285	0.547006	11.9083	0.216837	5.73251	0.939352	1.65669	0.183491	1.83195	1.07166	4.45547	0.139518	0.0821456	0.0854008	0.0997294	0.081544	1.73011	0.283367	0.204911	0.567654	0.0242654	0.261906	0.0244828	0.023816	0.0237652	0.0901616	0.107751	0.0186299	0.106687	0.00970656	0.0595099	0.00332526	0.014794	0.00320943	0.019894	0.00335792
	BCR-2	22.1122	0.125293	0.618386	1.10525	0.837365	473.103	11.1113	22.1344	189.967	0.375156	12.3183	0.267437	3.87082	0.666244	21.0157	0.20949	6.01594	1.04228	2.39187	0.180337	1.9234	1.13632	5.55065	0.115246	0.0658959	0.0799613	0.132333	0.0881557	1.35258	0.342273	0.263773	0.897108	0.0253968	0.181404	0.0294553	0.0260345	0.00463218	0.0303705	0.178218	0.0655554	0.0421119	0.00580495	0.0871542	0.0287311	0.0981369	0.00581115	0.036171	0.00603681
	BCR-2	20.4096	0.127183	0.532675	0.954674	0.757644	429.412	9.96716	23.3479	157.02	0.293489	8.94785	0.216963	3.08701	0.576826	19.5074	0.177938	4.78526	0.92996	1.67297	0.0328249	1.80216	0.971079	4.15779	0.122766	0.0473982	0.0737646	0.114783	0.0870137	0.838246	0.2515	0.256893	1.58287	0.0211549	0.219709	0.0247639	0.0316158	0.0144722	0.1591	0.116057	0.0116226	0.130433	0.0267252	0.108134	0.0274362	0.0810906	0.0226145	0.163461	0.00589359
[truncated: 8 more columns]
