# Supplementary material for: A volcano reawakens after more than 100,000 years of “silent” magma reservoir growth
Source: Sci Adv. 2026 Apr 22;12(17):eaec9565. doi: 10.1126/sciadv.aec9565 (PMC13101864; doi:10.1126/sciadv.aec9565)
Supplement: Supplementary file 2 — Tables S1 to S3 [file sciadv.aec9565_tables_s1_to_s3.zip › aec9565_table_s2.xlsx]

## Sheet: U-Pb zircon
U-Pb zircon dating: Isotopic Data
	Malisa (680 m)	Pb207/U235	2σ	Pb206/U238	2σ		Pb206/U238 age (207Pb + Th dis -corr)	2σ		rho 206Pb/238U v 207Pb/235U				No.	Malisa (680 m)	Pb206/U238 age (207Pb + Th dis -corr)	1σ	2σ
	U-Pb_ M5_12.1 - 1	0.0016862	0.000516444	5.50394e-05	2.24453e-06		364600	10600		0.24415				1	U-Pb_ M5_12.1 - 14	166300	2050	4100
	U-Pb_ M5_12.1 - 2	0.000832943	0.000198946	2.51428e-05	2.04845e-06		199300	8700		-0.0348849				2	U-Pb_ M5_12.1 - 13	171300	2150	4300
	U-Pb_ M5_12.1 - 3	0.000640913	0.000129657	2.50003e-05	1.71854e-06		211300	8700		-0.0914648				3	U-Pb_ M5_12.1 - 28	175300	2600	5200
	U-Pb_ M5_12.1 - 4	0.000575882	0.000114517	2.27445e-05	1.35742e-06		198100	7100		0.00268302				4	U-Pb_ M5_12.1 - 15	185600	4350	8700
	U-Pb_ M5_12.1 - 5	0.000638507	0.00014439	2.45194e-05	1.64614e-06		207800	8300		0.0229893				5	U-Pb_ M5_12.1 - 7	193800	3550	7100
	U-Pb_ M5_12.1 - 6	0.000716539	0.000184209	3.41202e-05	1.94441e-06		275100	10700		0.0271903				6	U-Pb_ M5_12.1 - 4	198100	3550	7100
	U-Pb_ M5_12.1 - 7	0.000468151	0.000127195	2.12781e-05	1.25665e-06		193800	7100		0.0652009				7	U-Pb_ M5_12.1 - 11	199100	3100	6200
	U-Pb_ M5_12.1 - 8	0.000367556	7.2664e-05	2.50183e-05	9.37928e-07		229800	6500		-0.0290459				8	U-Pb_ M5_12.1 - 2	199300	4350	8700
	U-Pb_ M5_12.1 - 9	0.00272985	0.000374642	6.10881e-05	3.62711e-06		343300	11400		0.629642				9	U-Pb_ M5_12.1 - 18	201600	4300	8600
	U-Pb_ M5_12.1 - 10	0.000939846	9.43506e-05	4.86232e-05	1.3181e-06		365100	8800		0.307671				10	U-Pb_ M5_12.1 - 20	207500	4850	9700
	U-Pb_ M5_12.1 - 11	0.000746279	0.00010924	2.4359e-05	1.28206e-06		199100	6200		0.101468				11	U-Pb_ M5_12.1 - 5	207800	4150	8300
	U-Pb_ M5_12.1 - 12	0.0143259	0.00196804	0.000150041	1.27352e-05		258400	4800		0.690333				12	U-Pb_ M5_12.1 - 3	211300	4350	8700
	U-Pb_ M5_12.1 - 13	0.00357443	0.000561955	4.54941e-05	4.18636e-06		171300	4300		0.446706				13	U-Pb_ M5_12.1 - 22	223700	4400	8800
	U-Pb_ M5_12.1 - 14	0.00619153	0.00110622	6.76237e-05	9.65768e-06		166300	4100		0.768896				14	U-Pb_ M5_12.1 - 8	229800	3250	6500
	U-Pb_ M5_12.1 - 15	0.000400611	0.000101701	1.96717e-05	1.53608e-06		185600	8700		-0.151558				15	U-Pb_ M5_12.1 - 12	258400	2400	4800
	U-Pb_ M5_12.1 - 16	0.000616621	0.000193905	3.5075e-05	2.00544e-06		288400	11800		-0.0238248				16	U-Pb_ M5_12.1 - 29	266200	3800	7600
	U-Pb_ M5_12.1 - 17	0.000962891	0.000212773	5.45626e-05	2.6279e-06		405200	15400		0.226858				17	U-Pb_ M5_12.1 - 23	266500	4700	9400
	U-Pb_ M5_12.1 - 18	0.000393546	0.000124001	2.16064e-05	1.46467e-06		201600	8600		0.21				18	U-Pb_ M5_12.1 - 6	275100	5350	10700
	U-Pb_ M5_12.1 - 19	0.000737906	0.000146273	3.84222e-05	2.31585e-06		305000	13000		0.3432				19	U-Pb_ M5_12.1 - 24	279500	6750	13500
	U-Pb_ M5_12.1 - 20	0.000522975	0.000119453	2.34821e-05	1.8032e-06		207500	9700		0.317545				20	U-Pb_ M5_12.1 - 21	287500	4650	9300
	U-Pb_ M5_12.1 - 21	0.000471286	0.000107145	3.36832e-05	1.40253e-06		287500	9300		0.242902				21	U-Pb_ M5_12.1 - 16	288400	5900	11800
	U-Pb_ M5_12.1 - 22	0.000922569	0.00022232	2.90406e-05	1.99091e-06		223700	8800		-0.0618389				22	U-Pb_ M5_12.1 - 25	299900	4750	9500
	U-Pb_ M5_12.1 - 23	0.000537376	0.000122374	3.13902e-05	1.52806e-06		266500	9400		-0.107896				23	U-Pb_ M5_12.1 - 19	305000	6500	13000
	U-Pb_ M5_12.1 - 24	0.00361523	0.000644276	5.98904e-05	7.42599e-06		279500	13500		0.821218				24	U-Pb_ M5_12.1 - 9	343300	5700	11400
	U-Pb_ M5_12.1 - 25	0.000538458	0.00013741	3.59837e-05	1.46669e-06		299900	9500		-0.0260605				25	U-Pb_ M5_12.1 - 1	364600	5300	10600
	U-Pb_ M5_12.1 - 28	0.00101674	0.000166395	2.37594e-05	1.43841e-06		175300	5200		0.377438				26	U-Pb_ M5_12.1 - 10	365100	4400	8800
	U-Pb_ M5_12.1 - 29	0.000932212	0.000128339	3.47859e-05	1.44091e-06		266200	7600		-0.189512				27	U-Pb_ M5_12.1 - 17	405200	7700	15400
	Kossona Vouno	Pb207/U235	2σ	Pb206/U238	2σ		Pb206/U238 age (207Pb + Th dis -corr)	2σ		rho 206Pb/238U v 207Pb/235U				No.	Kossona Vouno	Pb206/U238 age (207Pb + Th dis -corr)	1σ	2σ
	U-Pb_ M5_13.1 - 1	0.000952447	0.000116644	7.6306e-05	2.26933e-06		552100	15500		0.0268041				1	U-Pb_ M2_13.1 - 12	473200	7000	14000
	U-Pb_ M5_13.1 - 2	0.00166767	0.000127783	7.25436e-05	1.83627e-06		487000	11400		0.175822				2	U-Pb_ M2_13.1 - 6	474400	6250	12500
	U-Pb_ M5_13.1 - 3	0.000694989	8.99946e-05	7.12752e-05	1.63586e-06		535500	12900		0.117698				3	U-Pb_ M5_13.1 - 2	487000	5700	11400
	U-Pb_ M5_13.1 - 4	0.000938872	0.00024963	6.93547e-05	3.43637e-06		507600	21100		-0.264586				4	U-Pb_ M2_13.1 - 16	492600	9200	18400
	U-Pb_ M5_13.1 - 5	0.000748706	0.00012091	6.67811e-05	1.85664e-06		502000	13500		0.224163				5	U-Pb_ M2_13.1 - 1	494500	6500	13000
	U-Pb_ M5_13.1 - 6	0.00152745	0.000180284	7.43578e-05	2.57512e-06		505200	14800		0.112701				6	U-Pb_ M2_13.1 - 9	497700	7300	14600
	U-Pb_ M5_13.1 - 7	0.00119139	0.000220907	7.17053e-05	2.54277e-06		507800	15600		-0.0399466				7	U-Pb_ M5_13.1 - 5	502000	6750	13500
	U-Pb_ M5_13.1 - 8	0.000848987	0.000117573	6.83551e-05	1.82917e-06		506400	13100		0.0505952				8	U-Pb_ M5_13.1 - 12	502100	6550	13100
	U-Pb_ M5_13.1 - 9	0.000681162	8.91109e-05	6.84544e-05	1.83175e-06		517400	13700		0.01765				9	U-Pb_ M5_13.1 - 22	504600	6450	12900
	U-Pb_ M5_13.1 - 10	0.000969841	0.000106412	7.97744e-05	2.38357e-06		573700	16300		0.149689				10	U-Pb_ M5_13.1 - 11	504900	7400	14800
	U-Pb_ M5_13.1 - 11	0.000784117	0.000115241	6.75341e-05	2.12587e-06		504900	14800		-0.0270011				11	U-Pb_ M5_13.1 - 6	505200	7400	14800
	U-Pb_ M5_13.1 - 12	0.000929918	9.97007e-05	6.84306e-05	1.86212e-06		502100	13100		-0.167492				12	U-Pb_ M5_13.1 - 8	506400	6550	13100
	U-Pb_ M5_13.1 - 13	0.000780493	9.97985e-05	7.54e-05	1.59835e-06		557600	12800		0.0913566				13	U-Pb_ M5_13.1 - 21	507000	6750	13500
	U-Pb_ M5_13.1 - 14	0.000758481	0.000120783	7.15667e-05	2.24489e-06		533300	15800		-0.0763115				14	U-Pb_ M5_13.1 - 4	507600	10550	21100
	U-Pb_ M5_13.1 - 16	0.000778923	0.000161693	6.88188e-05	3.05672e-06		513700	19900		-0.140165				15	U-Pb_ M5_13.1 - 7	507800	7800	15600
	U-Pb_ M5_13.1 - 17	0.000898042	9.99486e-05	7.87027e-05	1.77807e-06		571500	13600		0.0626483				16	U-Pb_ M2_13.1 - 3	509500	8350	16700
	U-Pb_ M5_13.1 - 18	0.000911526	0.000111963	7.64544e-05	2.37354e-06		555800	16200		0.169397				17	U-Pb_ M2_13.1 - 5	512500	7150	14300
	U-Pb_ M5_13.1 - 20	0.000712251	0.000121331	7.30004e-05	2.02189e-06		546100	14900		-0.107502				18	U-Pb_ M5_13.1 - 27	513400	7550	15100
	U-Pb_ M5_13.1 - 21	0.00131375	0.000162566	7.26914e-05	2.15155e-06		507000	13500		0.00219493				19	U-Pb_ M5_13.1 - 16	513700	9950	19900
	U-Pb_ M5_13.1 - 22	0.00119256	0.000179485	7.12063e-05	1.95587e-06		504600	12900		0.163906				20	U-Pb_ M5_13.1 - 9	517400	6850	13700
	U-Pb_ M5_13.1 - 23	0.000894117	9.08894e-05	9.1958e-05	2.18231e-06		660600	16500		-0.182869				21	U-Pb_ M2_13.1 - 4	520500	12800	25600
	U-Pb_ M5_13.1 - 24	0.000770681	0.000124284	9.40485e-05	2.91475e-06		685500	21000		-0.0439136				22	U-Pb_ M2_13.1 - 11	527500	8550	17100
	U-Pb_ M5_13.1 - 27	0.000990369	0.000176033	7.07344e-05	2.30018e-06		513400	15100		-0.000882128				23	U-Pb_ M5_13.1 - 14	533300	7900	15800
	U-Pb_ M5_13.1 - 28	0.000757185	0.000122135	7.7777e-05	2.69171e-06		575200	18600		0.0869929				24	U-Pb_ M2_13.1 - 7	535300	9200	18400
	U-Pb_ M2_13.1 - 1	0.00184254	0.00018036	7.53635e-05	2.34531e-06		494500	13000		-0.0657344				25	U-Pb_ M5_13.1 - 3	535500	6450	12900
	U-Pb_ M2_13.1 - 3	0.000668518	0.000108292	6.71762e-05	2.39708e-06		509500	16700		-0.197622				26	U-Pb_ M5_13.1 - 20	546100	7450	14900
	U-Pb_ M2_13.1 - 4	0.000693284	0.00024942	6.90336e-05	3.9719e-06		520500	25600		-0.0929082				27	U-Pb_ M2_13.1 - 10	549000	8850	17700
	U-Pb_ M2_13.1 - 5	0.000653505	0.000105603	6.74718e-05	1.95248e-06		512500	14300		-0.0475753				28	U-Pb_ M5_13.1 - 1	552100	7750	15500
	U-Pb_ M2_13.1 - 6	0.00217297	0.000220789	7.46962e-05	2.45774e-06		474400	12500		0.182901				29	U-Pb_ M5_13.1 - 18	555800	8100	16200
	U-Pb_ M2_13.1 - 7	0.0007117	0.000144248	7.13998e-05	2.684e-06		535300	18400		0.129075				30	U-Pb_ M5_13.1 - 13	557600	6400	12800
	U-Pb_ M2_13.1 - 8	0.000750008	0.000125403	7.55862e-05	2.3564e-06		561000	16700		-0.00233333				31	U-Pb_ M2_13.1 - 8	561000	8350	16700
	U-Pb_ M2_13.1 - 9	0.00311264	0.000335094	8.72944e-05	3.65923e-06		497700	14600		0.0888844				32	U-Pb_ M5_13.1 - 17	571500	6800	13600
	U-Pb_ M2_13.1 - 10	0.000916084	0.000141859	7.54784e-05	2.68793e-06		549000	17700		-0.0205561				33	U-Pb_ M5_13.1 - 10	573700	8150	16300
	U-Pb_ M2_13.1 - 11	0.00150766	0.00023159	7.78552e-05	3.04586e-06		527500	17100		0.0817825				34	U-Pb_ M5_13.1 - 28	575200	9300	18600
	U-Pb_ M2_13.1 - 12	0.00242563	0.000306718	7.66151e-05	3.04805e-06		473200	14000		0.728386				35	U-Pb_ M2_13.1 - 13	577600	6050	12100
	U-Pb_ M2_13.1 - 13	0.00442669	0.000315848	0.000116874	3.09866e-06		577600	12100		0.0777618				36	U-Pb_ M2_13.1 - 15	621900	9400	18800
	U-Pb_ M2_13.1 - 15	0.000869932	0.000166353	8.59361e-05	2.70371e-06		621900	18800		-0.136485				37	U-Pb_ M5_13.1 - 23	660600	8250	16500
	U-Pb_ M2_13.1 - 16	0.00118991	0.000261045	6.92665e-05	3.1494e-06		492600	18400		-0.0392117				38	U-Pb_ M5_13.1 - 24	685500	10500	21000
	Tsonaka	Pb207/U235	2σ	Pb206/U238	2σ		Pb206/U238 age (207Pb + Th dis -corr)	2σ		rho 206Pb/238U v 207Pb/235U				No.	Tsonaka	Pb206/U238 age (207Pb + Th dis -corr)	1σ	2σ
	U-Pb_ M3_7.1 - 1	0.00187628	0.000316879	7.06391e-05	2.4633e-06		458500	12600		0.190052				1	U-Pb_ M3_7.1 - 23	391500	5650	11300
	U-Pb_ M3_7.1 - 2	0.000536424	8.41591e-05	6.25396e-05	1.7884e-06		485700	13400		0.0796319				2	U-Pb_ M3_7.1 - 40	401700	4600	9200
	U-Pb_ M3_7.1 - 3	0.000706373	0.000139883	6.50627e-05	2.55335e-06		491700	17100		0.135096				3	U-Pb_ M3_7.1 - 12	405700	5600	11200
	U-Pb_ M3_7.1 - 5	0.000754355	0.000214167	5.28676e-05	2.66162e-06		408000	16600		0.321592				4	U-Pb_ M3_7.1 - 5	408000	8300	16600
	U-Pb_ M3_7.1 - 8	0.00117268	0.000267098	7.67315e-05	4.82922e-06		536500	27000		0.36125				5	U-Pb_ M3_7.1 - 19	413200	6600	13200
	U-Pb_ M3_7.1 - 10	0.000549119	8.79011e-05	5.84846e-05	1.89106e-06		457100	13600		0.293746				6	U-Pb_ M3_7.1 - 18	416900	5550	11100
	U-Pb_ M3_7.1 - 11	0.000665389	7.04944e-05	6.14673e-05	1.69367e-06		470200	12500		0.0857068				7	U-Pb_ M3_7.1 - 39	417000	6450	12900
	U-Pb_ M3_7.1 - 12	0.000607945	9.45862e-05	5.13749e-05	1.55071e-06		405700	11200		0.192614				8	U-Pb_ M3_7.1 - 53	419200	5250	10500
	U-Pb_ M3_7.1 - 14	0.000657927	9.79201e-05	5.97308e-05	1.62304e-06		458900	12000		0.191462				9	U-Pb_ M3_7.1 - 46	421100	6550	13100
	U-Pb_ M3_7.1 - 15	0.00058595	0.000100581	5.36246e-05	1.82527e-06		422000	12900		-0.0672759				10	U-Pb_ M3_7.1 - 16	421700	7200	14400
	U-Pb_ M3_7.1 - 16	0.000581339	9.61949e-05	5.35428e-05	2.10863e-06		421700	14400		0.0747059				11	U-Pb_ M3_7.1 - 15	422000	6450	12900
	U-Pb_ M3_7.1 - 18	0.000801182	0.000115124	5.46009e-05	1.61037e-06		416900	11100		-0.0722907				12	U-Pb_ M3_7.1 - 38	427100	9500	19000
	U-Pb_ M3_7.1 - 19	0.000730273	0.000114914	5.34708e-05	1.97618e-06		413200	13200		-0.00947496				13	U-Pb_ M3_7.1 - 37	428000	6400	12800
	U-Pb_ M3_7.1 - 20	0.000581229	0.000131692	5.5265e-05	2.12641e-06		433400	14600		0.044087				14	U-Pb_ M3_7.1 - 25	428300	5900	11800
	U-Pb_ M3_7.1 - 22	0.000656254	0.000100408	6.14956e-05	2.14946e-06		471000	14900		0.123761				15	U-Pb_ M3_7.1 - 33	429100	5850	11700
	U-Pb_ M3_7.1 - 23	0.00107706	0.000146864	5.27821e-05	1.83204e-06		391500	11300		-0.118964				16	U-Pb_ M3_7.1 - 34	430400	5750	11500
	U-Pb_ M3_7.1 - 24	0.000628057	8.41218e-05	5.93842e-05	1.71467e-06		458400	12600		0.0523139				17	U-Pb_ M3_7.1 - 20	433400	7300	14600
	U-Pb_ M3_7.1 - 25	0.00052904	6.26126e-05	5.40745e-05	1.58027e-06		428300	11800		0.140427				18	U-Pb_ M3_7.1 - 44	433500	3300	6600
	U-Pb_ M3_7.1 - 26	0.000657631	0.00013753	5.6202e-05	1.92379e-06		435300	13300		-0.166272				19	U-Pb_ M3_7.1 - 47	433500	9850	19700
	U-Pb_ M3_7.1 - 28	0.000503443	0.000109929	5.75668e-05	1.78594e-06		453700	13300		-0.123718				20	U-Pb_ M3_7.1 - 26	435300	6650	13300
	U-Pb_ M3_7.1 - 29	0.000899569	0.000175684	6.22773e-05	2.88777e-06		461400	17700		-0.116185				21	U-Pb_ M3_7.1 - 32	438000	7350	14700
	U-Pb_ M3_7.1 - 32	0.000594472	9.52741e-05	5.60623e-05	2.13027e-06		438000	14700		0.274613				22	U-Pb_ M3_7.1 - 41	439800	6350	12700
	U-Pb_ M3_7.1 - 33	0.000497409	7.16377e-05	5.3931e-05	1.56478e-06		429100	11700		0.0385335				23	U-Pb_ M3_7.1 - 49	444900	6550	13100
	U-Pb_ M3_7.1 - 34	0.00303368	0.000419393	7.53576e-05	2.92525e-06		430400	11500		0.417223				24	U-Pb_ M3_7.1 - 52	453400	9000	18000
	U-Pb_ M3_7.1 - 37	0.000461892	8.74041e-05	5.34687e-05	1.7439e-06		428000	12800		-0.0313867				25	U-Pb_ M3_7.1 - 28	453700	6650	13300
	U-Pb_ M3_7.1 - 38	0.000727774	0.000174567	5.55352e-05	3.04637e-06		427100	19000		-0.0571702				26	U-Pb_ M3_7.1 - 10	457100	6800	13600
	U-Pb_ M3_7.1 - 39	0.000568586	0.000117738	5.27331e-05	1.83366e-06		417000	12900		-0.105925				27	U-Pb_ M3_7.1 - 24	458400	6300	12600
	U-Pb_ M3_7.1 - 40	0.003019	0.000305693	6.939e-05	2.13193e-06		401700	9200		0.162922				28	U-Pb_ M3_7.1 - 1	458500	6300	12600
	U-Pb_ M3_7.1 - 41	0.000534784	0.000108565	5.58158e-05	1.74886e-06		439800	12700		-0.0888959				29	U-Pb_ M3_7.1 - 14	458900	6000	12000
	U-Pb_ M3_7.1 - 43	0.000715097	0.000106617	6.70615e-05	2.2488e-06		504500	15600		0.134663				30	U-Pb_ M3_7.1 - 29	461400	8850	17700
	U-Pb_ M3_7.1 - 44	0.0437205	0.00150881	0.000419666	1.05723e-05		433500	6600		0.541204				31	U-Pb_ M3_7.1 - 50	466000	6250	12500
	U-Pb_ M3_7.1 - 46	0.000476041	0.000100202	5.25776e-05	1.81162e-06		421100	13100		-0.136455				32	U-Pb_ M3_7.1 - 11	470200	6250	12500
	U-Pb_ M3_7.1 - 47	0.00654689	0.00125722	0.000105687	1.10742e-05		433500	19700		0.759973				33	U-Pb_ M3_7.1 - 22	471000	7450	14900
	U-Pb_ M3_7.1 - 48	0.000573254	8.11221e-05	6.07894e-05	1.68433e-06		471400	12700		0.0521045				34	U-Pb_ M3_7.1 - 48	471400	6350	12700
	U-Pb_ M3_7.1 - 49	0.00215773	0.000315824	7.06857e-05	2.80574e-06		444900	13100		0.474895				35	U-Pb_ M3_7.1 - 51	482200	7650	15300
	U-Pb_ M3_7.1 - 50	0.0126814	0.00129868	0.000171147	1.3638e-05		466000	12500		0.819859				36	U-Pb_ M3_7.1 - 2	485700	6700	13400
	U-Pb_ M3_7.1 - 51	0.000771941	0.000147272	6.42803e-05	2.29114e-06		482200	15300		0.0079718				37	U-Pb_ M3_7.1 - 3	491700	8550	17100
	U-Pb_ M3_7.1 - 52	0.000616137	0.000153735	5.8536e-05	2.7158e-06		453400	18000		0.228489				38	U-Pb_ M3_7.1 - 43	504500	7800	15600
	U-Pb_ M3_7.1 - 53	0.000655506	0.000110984	5.3761e-05	1.39508e-06		419200	10500		-0.0753809				39	U-Pb_ M3_7.1 - 8	536500	13500	27000
	Ag. Panteleimon	Pb207/U235	2σ	Pb206/U238	2σ		Pb206/U238 age (207Pb + Th dis -corr)	2σ		rho 206Pb/238U v 207Pb/235U				No.	Ag. Panteleimon	Pb206/U238 age (207Pb + Th dis -corr)	1σ	2σ
	U-Pb_ M5_D2 - 1	0.000684808	8.87853e-05	6.1774e-05	1.37926e-06		472000	11000		0.279411				1	U-Pb_ M2_D2 - 7	443500	6450	12900
	U-Pb_ M5_D2 - 2	0.000978844	0.000229064	6.73536e-05	4.03566e-06		493000	24000		0.0291022				2	U-Pb_ M2_D2 - 14	446800	9200	18400
	U-Pb_ M5_D2 - 3	0.00210303	0.000254023	7.11336e-05	2.88697e-06		451500	13700		0.261972				3	U-Pb_ M5_D2 - 11	447400	5550	11100
	U-Pb_ M5_D2 - 4	0.000848952	9.68557e-05	0.000103731	2.25074e-06		749600	18100		-0.0167045				4	U-Pb_ M5_D2 - 3	451500	6850	13700
	U-Pb_ M5_D2 - 5	0.00095949	9.34829e-05	9.8674e-05	2.08046e-06		708500	16600		0.035153				5	U-Pb_ M2_D2 - 17	454300	8400	16800
	U-Pb_ M5_D2 - 6	0.000618127	4.49621e-05	6.08471e-05	9.51336e-07		469600	9200		0.0117319				6	U-Pb_ M5_D2 - 36	454900	5900	11800
	U-Pb_ M5_D2 - 7	0.000669263	0.000127058	8.54897e-05	2.49601e-06		635600	18600		0.240136				7	U-Pb_ M5_D2 - 19	457900	7350	14700
	U-Pb_ M5_D2 - 8	0.000769419	9.19087e-05	8.19455e-05	1.74485e-06		605400	14100		0.0269347				8	U-Pb_ M5_D2 - 39	463400	7950	15900
	U-Pb_ M5_D2 - 9	0.000643792	0.000226602	7.69625e-05	4.08197e-06		579000	27300		-0.162923				9	U-Pb_ M5_D2 - 35	464600	6500	13000
	U-Pb_ M5_D2 - 10	0.00081501	0.000110333	7.12007e-05	2.10153e-06		529000	14900		0.201613				10	U-Pb_ M5_D2 - 37	465300	5550	11100
	U-Pb_ M5_D2 - 11	0.000702027	0.000105546	5.83695e-05	1.48128e-06		447400	11100		0.18202				11	U-Pb_ M5_D2 - 23	467400	5650	11300
	U-Pb_ M5_D2 - 16	0.00114909	0.000167728	7.09409e-05	2.68651e-06		507300	16600		0.164937				12	U-Pb_ M5_D2 - 40	467600	6450	12900
	U-Pb_ M5_D2 - 17	0.000751361	0.000126797	6.41848e-05	1.97712e-06		484600	13900		-0.240446				13	U-Pb_ M5_D2 - 6	469600	4600	9200
	U-Pb_ M5_D2 - 18	0.0007424	0.000130642	6.88864e-05	1.98473e-06		517500	14400		0.168585				14	U-Pb_ M5_D2 - 45	470000	10050	20100
	U-Pb_ M5_D2 - 19	0.00127271	0.000183143	6.48374e-05	2.55023e-06		457900	14700		-0.206108				15	U-Pb_ M5_D2 - 1	472000	5500	11000
	U-Pb_ M5_D2 - 20	0.00183434	0.000246524	8.13562e-05	2.75541e-06		538000	15500		0.244674				16	U-Pb_ M5_D2 - 46	472400	7350	14700
	U-Pb_ M5_D2 - 21	0.000718514	0.000132785	7.1063e-05	2.82145e-06		533900	19200		0.165954				17	U-Pb_ M5_D2 - 31	474800	5900	11800
	U-Pb_ M5_D2 - 22	0.000612417	8.7903e-05	6.7518e-05	1.92749e-06		515800	14400		0.128292				18	U-Pb_ M5_D2 - 38	479700	6900	13800
	U-Pb_ M5_D2 - 23	0.000760086	0.000108039	6.17648e-05	1.50832e-06		467400	11300		-0.019361				19	U-Pb_ M2_D2 - 4	480600	7550	15100
	U-Pb_ M5_D2 - 24	0.00068463	0.000100856	6.37815e-05	1.65247e-06		485800	12500		0.0923795				20	U-Pb_ M5_D2 - 17	484600	6950	13900
	U-Pb_ M5_D2 - 26	0.00172407	0.000170867	7.6209e-05	2.24598e-06		509200	13100		0.121635				21	U-Pb_ M5_D2 - 24	485800	6250	12500
	U-Pb_ M5_D2 - 27	0.000743944	0.000121052	6.71931e-05	2.0357e-06		505700	14500		0.105194				22	U-Pb_ M5_D2 - 32	489700	6950	13900
	U-Pb_ M5_D2 - 28	0.000798954	0.000110768	6.96575e-05	1.67725e-06		519400	12800		-0.109364				23	U-Pb_ M2_D2 - 3	491300	6950	13900
	U-Pb_ M5_D2 - 29	0.00108872	0.000140251	9.69535e-05	2.70038e-06		689100	19200		0.00349446				24	U-Pb_ M5_D2 - 2	493000	12000	24000
	U-Pb_ M5_D2 - 31	0.000662926	9.03657e-05	6.19986e-05	1.53503e-06		474800	11800		0.0229425				25	U-Pb_ M2_D2 - 19	496900	5900	11800
	U-Pb_ M5_D2 - 32	0.000696865	0.000124163	6.44494e-05	1.93606e-06		489700	13900		-0.176424				26	U-Pb_ M2_D2 - 16	499000	7650	15300
	U-Pb_ M5_D2 - 35	0.000692349	8.48803e-05	6.07764e-05	1.82972e-06		464600	13000		0.0043593				27	U-Pb_ M2_D2 - 15	502100	10650	21300
	U-Pb_ M5_D2 - 36	0.00117163	0.00012659	6.35395e-05	1.83796e-06		454900	11800		0.142453				28	U-Pb_ M2_D2 - 2	503000	11150	22300
	U-Pb_ M5_D2 - 37	0.00115103	0.000114024	6.48671e-05	1.61075e-06		465300	11100		0.176637				29	U-Pb_ M5_D2 - 27	505700	7250	14500
	U-Pb_ M5_D2 - 38	0.000721653	0.000114032	6.32155e-05	1.95901e-06		479700	13800		-0.251612				30	U-Pb_ M5_D2 - 16	507300	8300	16600
	U-Pb_ M5_D2 - 39	0.00103356	0.000244515	6.3561e-05	2.60835e-06		463400	15900		-0.0557596				31	U-Pb_ M5_D2 - 26	509200	6550	13100
	U-Pb_ M5_D2 - 40	0.00194828	0.000280718	7.21204e-05	2.4767e-06		467600	12900		0.417489				32	U-Pb_ M5_D2 - 22	515800	7200	14400
	U-Pb_ M5_D2 - 42	0.00148759	0.000164803	8.50854e-05	2.13885e-06		584200	14300		0.13354				33	U-Pb_ M5_D2 - 18	517500	7200	14400
	U-Pb_ M5_D2 - 45	0.000827208	0.000170498	6.27304e-05	3.22616e-06		470000	20100		0.0126321				34	U-Pb_ M5_D2 - 28	519400	6400	12800
	U-Pb_ M5_D2 - 46	0.00156168	0.000213328	6.94457e-05	2.69084e-06		472400	14700		0.355661				35	U-Pb_ M5_D2 - 10	529000	7450	14900
	U-Pb_ M2_D2 - 1	0.000871928	0.000220053	7.65818e-05	3.82642e-06		563000	24400		-0.123863				36	U-Pb_ M5_D2 - 21	533900	9600	19200
	U-Pb_ M2_D2 - 2	0.000995717	0.000246249	6.89267e-05	3.7007e-06		503000	22300		0.128936				37	U-Pb_ M5_D2 - 20	538000	7750	15500
	U-Pb_ M2_D2 - 3	0.000671437	9.15245e-05	6.44695e-05	1.92628e-06		491300	13900		-0.0101695				38	U-Pb_ M2_D2 - 1	563000	12200	24400
	U-Pb_ M2_D2 - 4	0.00124388	0.000197702	6.78874e-05	2.52738e-06		480600	15100		0.334945				39	U-Pb_ M5_D2 - 9	579000	13650	27300
	U-Pb_ M2_D2 - 5	0.000702067	9.91727e-05	7.91295e-05	1.83371e-06		590100	14500		-0.0478559				40	U-Pb_ M5_D2 - 42	584200	7150	14300
	U-Pb_ M2_D2 - 7	0.00149236	0.000191831	6.46661e-05	2.30747e-06		443500	12900		0.413367				41	U-Pb_ M2_D2 - 5	590100	7250	14500
	U-Pb_ M2_D2 - 14	0.000924327	0.00015081	6.02242e-05	3.05755e-06		446800	18400		0.167328				42	U-Pb_ M5_D2 - 8	605400	7050	14100
	U-Pb_ M2_D2 - 15	0.000651902	0.000168861	6.58634e-05	3.22405e-06		502100	21300		0.343162				43	U-Pb_ M5_D2 - 7	635600	9300	18600
	U-Pb_ M2_D2 - 16	0.00067598	0.000106671	6.56227e-05	2.1704e-06		499000	15300		0.0976552				44	U-Pb_ M5_D2 - 29	689100	9600	19200
	U-Pb_ M2_D2 - 17	0.00130879	0.000207627	6.46396e-05	3.05997e-06		454300	16800		0.00888686				45	U-Pb_ M5_D2 - 5	708500	8300	16600
	U-Pb_ M2_D2 - 19	0.000698885	8.70624e-05	6.55165e-05	1.49535e-06		496900	11800		-0.0341624				46	U-Pb_ M2_D2 - 20	741300	9800	19600
	U-Pb_ M2_D2 - 20	0.00201992	0.000217388	0.000112681	3.07965e-06		741300	19600		-0.0750447				47	U-Pb_ M5_D2 - 4	749600	9050	18100
	Loutses	Pb207/U235	2σ	Pb206/U238	2σ		Pb206/U238 age (207Pb + Th dis -corr)	2σ		rho 206Pb/238U v 207Pb/235U				No.	Loutses	Pb206/U238 age (207Pb + Th dis -corr)	1σ	2σ
	U-Pb_ M4_D2D2 - 1	0.000518561	5.48759e-05	5.95807e-05	1.39723e-06		466800	11300		-0.0700618				1	U-Pb_ M4_D2D2 - 31	390300	5250	10500
	U-Pb_ M4_D2D2 - 2	0.000648887	9.4222e-05	5.28179e-05	1.63325e-06		412100	11500		0.119702				2	U-Pb_ M4_D2D2 - 33	391600	6050	12100
	U-Pb_ M4_D2D2 - 3	0.000992348	0.00011959	7.28432e-05	2.06001e-06		529800	14200		0.313817				3	U-Pb_ M4_D2D2 - 32	393700	7250	14500
	U-Pb_ M4_D2D2 - 4	0.000723397	0.000170019	5.60157e-05	2.44248e-06		429800	15700		-0.154432				4	U-Pb_ M4_D2D2 - 20	394900	4600	9200
	U-Pb_ M4_D2D2 - 5	0.000773378	8.60045e-05	8.54515e-05	2.42467e-06		629200	17900		-0.0568869				5	U-Pb_ M4_D2D2 - 14	395300	5750	11500
	U-Pb_ M4_D2D2 - 6	0.00067868	0.000137764	5.50151e-05	1.77693e-06		425500	12400		0.255519				6	U-Pb_ M4_D2D2 - 52	402200	5950	11900
	U-Pb_ M4_D2D2 - 7	0.000591084	6.6505e-05	6.73307e-05	1.48567e-06		515800	12200		-0.0775691				7	U-Pb_ M4_D2D2 - 9	403200	6850	13700
	U-Pb_ M4_D2D2 - 8	0.000524161	8.67023e-05	5.14148e-05	1.83591e-06		409800	13000		-0.0825198				8	U-Pb_ M4_D2D2 - 35	405400	7650	15300
	U-Pb_ M4_D2D2 - 9	0.000707396	0.000126479	5.20568e-05	2.12316e-06		403200	13700		0.0272667				9	U-Pb_ M4_D2D2 - 19	406100	6200	12400
	U-Pb_ M4_D2D2 - 10	0.000544706	8.16128e-05	5.81431e-05	1.39012e-06		455300	11100		-0.0416755				10	U-Pb_ M4_D2D2 - 23	406600	5400	10800
	U-Pb_ M4_D2D2 - 11	0.00060589	0.000108149	5.88048e-05	2.20047e-06		456200	15200		-0.110103				11	U-Pb_ M4_D2D2 - 18	408000	6600	13200
	U-Pb_ M4_D2D2 - 12	0.00154748	0.000211255	7.03012e-05	2.63174e-06		479100	14700		0.452956				12	U-Pb_ M4_D2D2 - 47	408200	5750	11500
	U-Pb_ M4_D2D2 - 13	0.00254869	0.000301464	7.44556e-05	2.93428e-06		447700	12700		0.113022				13	U-Pb_ M4_D2D2 - 8	409800	6500	13000
	U-Pb_ M4_D2D2 - 14	0.000559404	9.79439e-05	4.96407e-05	1.61391e-06		395300	11500		-0.0818481				14	U-Pb_ M4_D2D2 - 42	410600	5850	11700
	U-Pb_ M4_D2D2 - 15	0.00053057	9.51193e-05	5.58088e-05	1.87977e-06		440000	13500		0.157939				15	U-Pb_ M4_D2D2 - 50	410800	7900	15800
	U-Pb_ M4_D2D2 - 16	0.00061293	9.63681e-05	6.00089e-05	2.0241e-06		464100	14300		-0.066793				16	U-Pb_ M4_D2D2 - 40	411300	7550	15100
	U-Pb_ M4_D2D2 - 17	0.000611446	8.47846e-05	5.5726e-05	1.70819e-06		434600	12300		0.140606				17	U-Pb_ M4_D2D2 - 58	411600	6100	12200
	U-Pb_ M4_D2D2 - 18	0.00058872	0.000140798	5.17206e-05	1.92319e-06		408000	13200		-0.117755				18	U-Pb_ M4_D2D2 - 2	412100	5750	11500
	U-Pb_ M4_D2D2 - 19	0.000462825	0.000111586	5.03445e-05	1.71022e-06		406100	12400		0.174412				19	U-Pb_ M4_D2D2 - 54	414400	7500	15000
	U-Pb_ M4_D2D2 - 20	0.00225505	0.000221871	6.43113e-05	1.92703e-06		394900	9200		0.2826				20	U-Pb_ M4_D2D2 - 51	414900	7200	14400
	U-Pb_ M4_D2D2 - 21	0.000628516	0.000128104	5.32426e-05	1.98544e-06		416300	13400		-0.202525				21	U-Pb_ M4_D2D2 - 27	415500	7250	14500
	U-Pb_ M4_D2D2 - 22	0.000618296	9.22803e-05	5.35526e-05	1.58901e-06		419000	11500		0.0709887				22	U-Pb_ M4_D2D2 - 21	416300	6700	13400
	U-Pb_ M4_D2D2 - 23	0.000541175	8.37039e-05	5.11041e-05	1.44968e-06		406600	10800		0.0903712				23	U-Pb_ M4_D2D2 - 36	417300	8100	16200
	U-Pb_ M4_D2D2 - 24	0.00156482	0.000515122	6.22426e-05	4.20634e-06		422300	20200		0.508265				24	U-Pb_ M4_D2D2 - 56	417900	5700	11400
	U-Pb_ M4_D2D2 - 25	0.000547904	0.000162974	5.57867e-05	2.60571e-06		438800	17500		0.30773				25	U-Pb_ M4_D2D2 - 22	419000	5750	11500
	U-Pb_ M4_D2D2 - 26	0.000769947	8.70393e-05	6.51125e-05	1.2771e-06		489900	10600		0.25604				26	U-Pb_ M4_D2D2 - 41	420400	6100	12200
	U-Pb_ M4_D2D2 - 27	0.00108224	0.000236995	5.70712e-05	2.51094e-06		415500	14500		-0.023892				27	U-Pb_ M4_D2D2 - 24	422300	10100	20200
	U-Pb_ M4_D2D2 - 30	0.000866351	0.000127965	7.44449e-05	2.33807e-06		548200	16200		-0.105478				28	U-Pb_ M4_D2D2 - 6	425500	6200	12400
	U-Pb_ M4_D2D2 - 31	0.000677934	9.09732e-05	4.99523e-05	1.48849e-06		390300	10500		-0.0681317				29	U-Pb_ M4_D2D2 - 59	426900	5750	11500
	U-Pb_ M4_D2D2 - 32	0.000533073	0.000132216	4.91828e-05	2.15535e-06		393700	14500		-0.0875412				30	U-Pb_ M4_D2D2 - 4	429800	7850	15700
	U-Pb_ M4_D2D2 - 33	0.000712566	0.000120172	5.04384e-05	1.84768e-06		391600	12100		0.0404223				31	U-Pb_ M4_D2D2 - 53	430400	7400	14800
	U-Pb_ M4_D2D2 - 34	0.000664666	0.000106419	7.10765e-05	1.96603e-06		537200	14700		0.0443999				32	U-Pb_ M4_D2D2 - 55	430400	6150	12300
	U-Pb_ M4_D2D2 - 35	0.000516495	0.000121028	5.07162e-05	2.25956e-06		405400	15300		0.139161				33	U-Pb_ M4_D2D2 - 43	432600	5600	11200
	U-Pb_ M4_D2D2 - 36	0.000485703	0.000131993	5.21516e-05	2.36745e-06		417300	16200		-0.0685254				34	U-Pb_ M4_D2D2 - 17	434600	6150	12300
	U-Pb_ M4_D2D2 - 37	0.000490688	7.61882e-05	5.46883e-05	1.29424e-06		434600	10500		0.0124839				35	U-Pb_ M4_D2D2 - 37	434600	5250	10500
	U-Pb_ M4_D2D2 - 38	0.000626381	0.000140618	5.63588e-05	2.1727e-06		438000	14700		-0.055903				36	U-Pb_ M4_D2D2 - 38	438000	7350	14700
	U-Pb_ M4_D2D2 - 39	0.000651569	0.000133133	5.72905e-05	1.91676e-06		442900	13400		-0.0914816				37	U-Pb_ M4_D2D2 - 25	438800	8750	17500
	U-Pb_ M4_D2D2 - 40	0.000449852	9.85196e-05	5.09818e-05	2.16872e-06		411300	15100		-0.0588338				38	U-Pb_ M4_D2D2 - 15	440000	6750	13500
	U-Pb_ M4_D2D2 - 41	0.000480498	8.60297e-05	5.25514e-05	1.64972e-06		420400	12200		-0.0176294				39	U-Pb_ M4_D2D2 - 39	442900	6700	13400
	U-Pb_ M4_D2D2 - 42	0.000645629	0.00014034	5.25845e-05	1.66889e-06		410600	11700		-0.0809686				40	U-Pb_ M4_D2D2 - 48	442900	6650	13300
	U-Pb_ M4_D2D2 - 43	0.000561233	7.96205e-05	5.50044e-05	1.47129e-06		432600	11200		0.0856811				41	U-Pb_ M4_D2D2 - 44	444500	7500	15000
	U-Pb_ M4_D2D2 - 44	0.00142008	0.000254593	6.41862e-05	2.76441e-06		444500	15000		0.298122				42	U-Pb_ M4_D2D2 - 13	447700	6350	12700
	U-Pb_ M4_D2D2 - 45	0.000530854	8.33304e-05	5.92449e-05	1.39042e-06		463700	11200		0.0869409				43	U-Pb_ M4_D2D2 - 46	453700	7950	15900
	U-Pb_ M4_D2D2 - 46	0.000685283	0.000153231	5.9142e-05	2.39794e-06		453700	15900		-0.0819091				44	U-Pb_ M4_D2D2 - 10	455300	5550	11100
	U-Pb_ M4_D2D2 - 47	0.000977105	0.000138473	5.51149e-05	1.8182e-06		408200	11500		0.0674477				45	U-Pb_ M4_D2D2 - 11	456200	7600	15200
	U-Pb_ M4_D2D2 - 48	0.000665588	0.000107843	5.74087e-05	1.91401e-06		442900	13300		0.0571998				46	U-Pb_ M4_D2D2 - 45	463700	5600	11200
	U-Pb_ M4_D2D2 - 50	0.000572969	0.000125811	5.19837e-05	2.39443e-06		410800	15800		0.208723				47	U-Pb_ M4_D2D2 - 16	464100	7150	14300
	U-Pb_ M4_D2D2 - 51	0.000567369	0.000151957	5.25184e-05	2.12327e-06		414900	14400		-0.171418				48	U-Pb_ M4_D2D2 - 1	466800	5650	11300
	U-Pb_ M4_D2D2 - 52	0.00233288	0.000279425	6.60311e-05	2.87092e-06		402200	11900		0.131922				49	U-Pb_ M4_D2D2 - 12	479100	7350	14700
	U-Pb_ M4_D2D2 - 53	0.000546239	0.000142854	5.45694e-05	2.14022e-06		430400	14800		0.228164				50	U-Pb_ M4_D2D2 - 26	489900	5300	10600
	U-Pb_ M4_D2D2 - 54	0.000606571	0.000141143	5.27941e-05	2.27246e-06		414400	15000		-0.0841937				51	U-Pb_ M4_D2D2 - 7	515800	6100	12200
	U-Pb_ M4_D2D2 - 55	0.000506655	6.62568e-05	5.42155e-05	1.66879e-06		430400	12300		0.0168142				52	U-Pb_ M4_D2D2 - 3	529800	7100	14200
	U-Pb_ M4_D2D2 - 56	0.000518341	8.77243e-05	5.25219e-05	1.52207e-06		417900	11400		-0.0614965				53	U-Pb_ M4_D2D2 - 34	537200	7350	14700
	U-Pb_ M4_D2D2 - 58	0.000569323	9.62866e-05	5.207e-05	1.71749e-06		411600	12200		-0.127832				54	U-Pb_ M4_D2D2 - 30	548200	8100	16200
	U-Pb_ M4_D2D2 - 59	0.00142873	0.000176814	6.17281e-05	1.98666e-06		426900	11500		0.165016				55	U-Pb_ M4_D2D2 - 5	629200	8950	17900
	Tsonaka	Pb207/U235	2σ	Pb206/U238	2σ		Pb206/U238 age (207Pb + Th dis -corr)	2σ		rho 206Pb/238U v 207Pb/235U				No.	Tsonaka	Pb206/U238 age (207Pb + Th dis -corr)	1σ	2σ
	Met11.1 - 1	0.00132145	0.000192874	5.06218e-05	2.89314e-06		358600	14300		0.472788				1	Met11.1 - 11	302100	8050	16100
	Met11.1 - 2	0.000452426	9.03238e-05	3.89856e-05	1.81205e-06		327900	12200		-0.121391				2	Met11.1 - 18	304900	11300	22600
	Met11.1 - 3	0.000945806	0.000263456	4.27274e-05	4.04437e-06		328400	21400		0.106079				3	Met11.1 - 20	305200	8500	17000
	Met11.1 - 4	0.000564627	8.73891e-05	4.95527e-05	2.24183e-06		393700	14700		0.0600307				4	Met11.1 - 8	307700	9450	18900
	Met11.1 - 5	0.000515916	9.92389e-05	4.07351e-05	2.05226e-06		336600	13400		0.0659115				5	Met11.1 - 36	308800	7050	14100
	Met11.1 - 6	0.00063055	0.000115954	4.6727e-05	2.77278e-06		370700	17100		0.171908				6	Met11.1 - 31	309100	10000	20000
	Met11.1 - 7	0.00165427	0.000140716	5.25542e-05	2.25741e-06		354000	10700		0.291709				7	Met11.1 - 15	310600	7650	15300
	Met11.1 - 8	0.00131228	0.000310658	4.19519e-05	4.04588e-06		307700	18900		0.10075				8	Met11.1 - 22	312900	8050	16100
	Met11.1 - 10	0.000592486	0.000108784	4.14483e-05	2.31867e-06		337500	14500		0.0493455				9	Met11.1 - 35	316300	10200	20400
	Met11.1 - 11	0.000484133	0.000126083	3.54504e-05	2.56505e-06		302100	16100		-0.0100662				10	Met11.1 - 16	317000	7000	14000
	Met11.1 - 12	0.000527377	0.000161018	4.62348e-05	4.02347e-06		373400	25100		0.0382178				11	Met11.1 - 17	319600	6550	13100
	Met11.1 - 13	0.002281	0.000312858	5.40751e-05	4.04382e-06		335700	14600		-0.0779747				12	Met11.1 - 29	323700	6500	13000
	Met11.1 - 14	0.00160878	0.000164453	5.32478e-05	2.92198e-06		360000	13300		0.170365				13	Met11.1 - 37	325700	7500	15000
	Met11.1 - 15	0.00102311	0.000164477	4.04323e-05	2.93122e-06		310600	15300		0.238942				14	Met11.1 - 2	327900	6100	12200
	Met11.1 - 16	0.000491818	7.79921e-05	3.76787e-05	2.19055e-06		317000	14000		-0.00948166				15	Met11.1 - 3	328400	10700	21400
	Met11.1 - 17	0.00215495	0.000278535	5.003e-05	3.49226e-06		319600	13100		0.152231				16	Met11.1 - 33	329800	5600	11200
	Met11.1 - 18	0.00049572	0.00021503	3.59331e-05	3.68141e-06		304900	22600		-0.0995063				17	Met11.1 - 38	330600	4350	8700
	Met11.1 - 19	0.000604015	0.000160377	4.35132e-05	3.85068e-06		350700	23200		0.194609				18	Met11.1 - 40	335000	4950	9900
	Met11.1 - 20	0.00194064	0.000450305	4.58096e-05	4.42054e-06		305200	17000		0.255071				19	Met11.1 - 13	335700	7300	14600
	Met11.1 - 21	0.000725075	0.000175847	4.60944e-05	3.6339e-06		361200	21200		-0.108209				20	Met11.1 - 5	336600	6700	13400
	Met11.1 - 22	0.00247988	0.00033253	5.10116e-05	4.8354e-06		312900	16100		-0.0577683				21	Met11.1 - 10	337500	7250	14500
	Met11.1 - 23	0.000497441	0.00014441	4.98343e-05	3.32941e-06		399900	21600		0.0766521				22	Met11.1 - 43	339200	5600	11200
	Met11.1 - 27	0.00486324	0.000523702	8.44457e-05	7.04839e-06		375600	14200		0.480652				23	Met11.1 - 19	350700	11600	23200
	Met11.1 - 28	0.0175068	0.00162393	0.000189315	1.36001e-05		366400	7200		0.198189				24	Met11.1 - 42	350800	5650	11300
	Met11.1 - 29	0.00236565	0.000349877	5.2357e-05	3.66029e-06		323700	13000		0.22299				25	Met11.1 - 7	354000	5350	10700
	Met11.1 - 31	0.000491415	0.000146094	3.65161e-05	3.23311e-06		309100	20000		0.0742677				26	Met11.1 - 1	358600	7150	14300
	Met11.1 - 33	0.0062466	0.000698808	8.25722e-05	7.16175e-06		329800	11200		0.658482				27	Met11.1 - 14	360000	6650	13300
	Met11.1 - 34	0.00055285	9.49311e-05	5.26643e-05	2.28485e-06		415700	15300		0.028239				28	Met11.1 - 21	361200	10600	21200
	Met11.1 - 35	0.00102186	0.000225677	4.13446e-05	3.96001e-06		316300	20400		0.248681				29	Met11.1 - 47	361600	4650	9300
	Met11.1 - 36	0.000706567	0.000152704	3.79562e-05	2.39733e-06		308800	14100		-0.053497				30	Met11.1 - 28	366400	3600	7200
	Met11.1 - 37	0.00197048	0.000282626	4.98316e-05	3.84637e-06		325700	15000		0.218608				31	Met11.1 - 6	370700	8550	17100
	Met11.1 - 38	0.00881946	0.000839719	0.000102111	7.76781e-06		330600	8700		0.555329				32	Met11.1 - 12	373400	12550	25100
	Met11.1 - 40	0.00438462	0.000502671	6.99738e-05	4.22126e-06		335000	9900		0.763389				33	Met11.1 - 27	375600	7100	14200
	Met11.1 - 42	0.0113017	0.00158531	0.000129729	1.52079e-05		350800	11300		0.938512				34	Met11.1 - 44	376200	7700	15400
	Met11.1 - 43	0.0118483	0.00230145	0.000128768	1.62786e-05		339200	11200		0.799047				35	Met11.1 - 45	389000	6700	13400
	Met11.1 - 44	0.00143994	0.000167624	5.46308e-05	3.229e-06		376200	15400		0.126576				36	Met11.1 - 4	393700	7350	14700
	Met11.1 - 45	0.000489316	8.06182e-05	4.81754e-05	1.94722e-06		389000	13400		-0.0106227				37	Met11.1 - 23	399900	10800	21600
	Met11.1 - 47	0.00693068	0.000643698	9.79813e-05	6.03317e-06		361600	9300		0.710176				38	Met11.1 - 34	415700	7650	15300
	Procheliotis	Pb207/U235	2σ	Pb206/U238	2σ		Pb206/U238 age (207Pb + Th dis -corr)	2σ		rho 206Pb/238U v 207Pb/235U				No.	Procheliotis	Pb206/U238 age (207Pb + Th dis -corr)	1σ	2σ
	Met12.2 - 1	0.000611528	0.000118628	4.03247e-05	2.49842e-06		328700	15300		-0.141642				1	R4-12.2- - 23	326000	21650	43300
	Met12.2 - 2	0.000489507	6.59438e-05	5.21854e-05	2.42533e-06		416500	16400		0.000526361				2	Met12.2 - 1	328700	7650	15300
	Met12.2 - 3	0.000658734	0.000180397	4.97606e-05	4.63619e-06		389000	27600		0.188457				3	Met12.2 - 8	329500	8600	17200
	Met12.2 - 4	0.000614949	0.000111177	4.80178e-05	2.73508e-06		380000	17100		0.0207981				4	Met12.2 - 6	336400	6950	13900
	Met12.2 - 5	0.000613334	0.000113837	5.15847e-05	2.6686e-06		404100	17000		-0.168859				5	R4-12.2- - 8	336400	19150	38300
	Met12.2 - 6	0.00299612	0.000468517	6.00759e-05	4.70703e-06		336400	13900		0.709923				6	Met12.2 - 30	352300	5250	10500
	Met12.2 - 7	0.000612813	0.000165071	4.95202e-05	2.93167e-06		390200	18400		-0.220073				7	Met12.2 - 16	361500	7150	14300
	Met12.2 - 8	0.000595465	0.000142997	4.03214e-05	2.8359e-06		329500	17200		0.139493				8	Met12.2 - 9	369800	5500	11000
	Met12.2 - 9	0.00470529	0.00050893	8.22498e-05	5.06527e-06		369800	11000		0.262048				9	Met12.2 - 21	372000	7900	15800
	Met12.2 - 10	0.000459438	8.76937e-05	4.69335e-05	2.0145e-06		382200	13800		0.061592				10	R4-12.2- - 11	379100	22250	44500
	Met12.2 - 11	0.00104618	0.000239189	5.73901e-05	4.02485e-06		414100	21400		-0.079656				11	Met12.2 - 4	380000	8550	17100
	Met12.2 - 12	0.000519603	8.43703e-05	5.11977e-05	2.70442e-06		407700	17800		-0.061647				12	Met12.2 - 10	382200	6900	13800
	Met12.2 - 13	0.000714382	0.000113208	5.09123e-05	2.62481e-06		393200	16100		-0.130823				13	R4-12.2- - 15	383600	26200	52400
	Met12.2 - 14	0.00130236	0.00019733	5.54167e-05	2.84334e-06		387100	14400		-0.210232				14	Met12.2 - 14	387100	7200	14400
	Met12.2 - 15	0.00053321	0.000134254	5.97106e-05	4.32442e-06		465400	28000		0.34634				15	Met12.2 - 3	389000	13800	27600
	Met12.2 - 16	0.00240103	0.00041763	6.04517e-05	4.02582e-06		361500	14300		0.0723205				16	Met12.2 - 7	390200	9200	18400
	Met12.2 - 20	0.000509601	9.15476e-05	5.86827e-05	2.34606e-06		460100	16300		-0.108744				17	Met12.2 - 13	393200	8050	16100
	Met12.2 - 21	0.000454831	9.41535e-05	4.5411e-05	2.3629e-06		372000	15800		-0.331623				18	R4-12.2- - 7	398800	26250	52500
	Met12.2 - 24	0.000784668	0.000126097	5.40552e-05	2.80061e-06		409400	16900		0.0732483				19	R4-12.2- - 21	399000	21750	43500
	Met12.2 - 25	0.00085826	0.000142596	5.46372e-05	2.71829e-06		408400	16000		0.141815				20	Met12.2 - 31	402500	7900	15800
	Met12.2 - 30	0.000444797	6.30906e-05	4.24699e-05	1.46728e-06		352300	10500		-0.167486				21	Met12.2 - 5	404100	8500	17000
	Met12.2 - 31	0.000425913	7.9769e-05	4.95375e-05	2.27952e-06		402500	15800		-0.0655207				22	R4-12.2- - 14	406800	28400	56800
	R4-12.2- - 1	0.000356635	0.000370069	5.02356e-05	7.14518e-06		409000	46600		0.0801394				23	Met12.2 - 12	407700	8900	17800
	R4-12.2- - 2	0.00013264	0.000681678	5.99315e-05	1.07138e-05		472000	69500		0.14774				24	Met12.2 - 25	408400	8000	16000
	R4-12.2- - 3	0.000452903	0.000527804	6.44195e-05	8.80079e-06		501000	57300		-0.000755206				25	R4-12.2- - 1	409000	23300	46600
	R4-12.2- - 5	0.000664394	0.000393777	6.4241e-05	8.10137e-06		486000	49200		-0.0079597				26	Met12.2 - 24	409400	8450	16900
	R4-12.2- - 6	0.000673155	0.000300455	5.99164e-05	7.0115e-06		456000	42200		0.00259772				27	Met12.2 - 11	414100	10700	21400
	R4-12.2- - 7	0.000940311	0.000450603	5.39192e-05	9.91892e-06		398800	52500		0.0589771				28	Met12.2 - 2	416500	8200	16400
	R4-12.2- - 8	0.000936561	0.000387521	4.3999e-05	7.36677e-06		336400	38300		0.064525				29	R4-12.2- - 17	431600	24000	48000
	R4-12.2- - 11	0.00093085	0.000586363	5.07225e-05	8.40324e-06		379100	44500		0.229135				30	R4-12.2- - 22	443900	30250	60500
	R4-12.2- - 14	0.000749678	0.000692537	5.33168e-05	9.98907e-06		406800	56800		0.0468712				31	R4-12.2- - 18	451700	31700	63400
	R4-12.2- - 15	0.000881018	0.000718498	5.09761e-05	9.74665e-06		383600	52400		0.068318				32	R4-12.2- - 6	456000	21100	42200
	R4-12.2- - 16	0.000737851	0.000341187	6.60668e-05	8.82387e-06		492300	52300		-0.049184				33	Met12.2 - 20	460100	8150	16300
	R4-12.2- - 17	0.00134138	0.000636064	6.32734e-05	1.02447e-05		431600	48000		-0.104373				34	Met12.2 - 15	465400	14000	28000
	R4-12.2- - 18	0.000925831	0.000523741	6.20677e-05	1.16611e-05		451700	63400		0.12112				35	R4-12.2- - 2	472000	34750	69500
	R4-12.2- - 21	0.000313819	0.000373381	4.87115e-05	6.67803e-06		399000	43500		0.0885383				36	R4-12.2- - 5	486000	24600	49200
	R4-12.2- - 22	0.000873384	0.000618646	6.02774e-05	1.09619e-05		443900	60500		-0.133039				37	R4-12.2- - 16	492300	26150	52300
	R4-12.2- - 23	0.00118071	0.000791309	4.41916e-05	9.11174e-06		326000	43300		-0.168058				38	R4-12.2- - 3	501000	28650	57300
	Akri Pounda pumice	Pb207/U235	2σ	Pb206/U238	2σ		Pb206/U238 age (207Pb + Th dis -corr)	2σ		rho 206Pb/238U v 207Pb/235U				No.	Akri Pounda pumice	Pb206/U238 age (207Pb + Th dis -corr)	1σ	2σ
	MetP-1 - 1	0.000642737	0.000125419	5.3967e-05	2.86581e-06		420000	18200		-0.219969				1	MET7-P1_006	337000	13750	27500
	MetP-1 - 2	0.00112596	0.000217869	4.85246e-05	2.9404e-06		359700	15800		0.143789				2	MET7-P1_018	347000	16700	33400
	MetP-1 - 3	0.0178737	0.00174525	0.000195905	1.61597e-05		399200	8800		0.904754				3	MET7-P1_007	352000	8900	17800
	MetP-1 - 4	0.000506156	4.98062e-05	5.94444e-05	1.76538e-06		466100	13200		0.0751587				4	MET7-P1_015	353000	12800	25600
	MetP-1 - 5	0.000606921	8.29984e-05	4.96872e-05	2.10742e-06		393400	13900		0.0546618				5	MetP-1 - 2	359700	7900	15800
	MetP-1 - 6	0.000820146	0.000196057	5.01876e-05	2.94371e-06		385200	17400		0.0902695				6	MET7-P1_002	361000	6150	12300
	MetP-1 - 7	0.00645919	0.000469542	0.000113984	4.69145e-06		447500	9900		0.715201				7	MET7-P1_019	369000	18700	37400
	MetP-1 - 8	0.00541982	0.00040639	9.27376e-05	3.60165e-06		405400	9000		0.296101				8	MetP-1 - 6	385200	8700	17400
	MetP-1 - 9	0.00524058	0.0009141	0.000101851	7.68744e-06		445900	16300		0.500654				9	MetP-1 - 11	388700	12250	24500
	MetP-1 - 10	0.00108493	0.000191581	5.35184e-05	2.94296e-06		392700	16200		0.0503213				10	MetP-1 - 10	392700	8100	16200
	MetP-1 - 11	0.000766128	0.000291557	5.02885e-05	4.18455e-06		388700	24500		-0.106225				11	MetP-1 - 5	393400	6950	13900
	MET7-P1_001	0.000487479	0.000248766	5.6512e-05	5.20441e-06		447000	33700		-0.216998				12	MetP-1 - 3	399200	4400	8800
	MET7-P1_002	0.00468229	0.00064584	8.10658e-05	5.94058e-06		361000	12300		0.0918762				13	MetP-1 - 8	405400	4500	9000
	MET7-P1_005	0.000618604	0.000186998	5.20028e-05	4.23719e-06		406000	25700		0.177837				14	MET7-P1_005	406000	12850	25700
	MET7-P1_006	0.000796267	0.000451858	4.32108e-05	4.96947e-06		337000	27500		-0.0592398				15	MET7-P1_021	419000	18250	36500
	MET7-P1_007	0.000684628	0.000221947	4.44598e-05	2.94174e-06		352000	17800		0.170567				16	MetP-1 - 1	420000	9100	18200
	MET7-P1_015	0.000919747	0.000208755	4.67109e-05	4.89791e-06		353000	25600		0.200968				17	MetP-1 - 9	445900	8150	16300
	MET7-P1_018	0.00107234	0.000502424	4.70333e-05	6.7341e-06		347000	33400		0.0284204				18	MET7-P1_001	447000	16850	33700
	MET7-P1_019	0.00136831	0.000590903	5.32354e-05	8.40948e-06		369000	37400		0.424033				19	MetP-1 - 7	447500	4950	9900
	MET7-P1_021	0.00221986	0.000609494	7.07089e-05	1.04377e-05		419000	36500		0.601993				20	MetP-1 - 4	466100	6600	13200
	Panagitsa pumice	Pb207/U235	2σ	Pb206/U238	2σ		Pb206/U238 age (207Pb + Th dis -corr)	2σ		rho 206Pb/238U v 207Pb/235U				No.	Panagitsa pumice	Pb206/U238 age (207Pb + Th dis -corr)	1σ	2σ
	MetPd2 - 1	0.00192152	0.000246477	5.69754e-05	3.00106e-06		372900	13200		0.573345				1	MET7-P2_006	322100	8500	17000
	MetPd2 - 2	0.000798811	0.000311423	6.09792e-05	8.79973e-06		456600	51000		-0.0876242				2	MET7-P2_008	325600	7350	14700
	MetPd2 - 3	0.00771784	0.000676644	0.000120461	8.58022e-06		427900	12600		0.308624				3	MET7-P2_016	329200	10750	21500
	MetPd2 - 4	0.00128145	0.000392629	6.50633e-05	5.83657e-06		452200	29600		0.0387931				4	MET7-P2_018	335000	8600	17200
	MetPd2 - 5	0.0411349	0.00464721	0.000389584	3.93635e-05		394100	7100		0.875347				5	MET7-P2_005	337800	8450	16900
	MetPd2 - 6	0.000704565	0.000161172	5.45916e-05	4.50526e-06		420300	27100		0.0546518				6	MET7-P2_002	339100	9450	18900
	MetPd2 - 7	0.000519481	9.8712e-05	5.00882e-05	2.73582e-06		401000	17900		0.130775				7	MET7-P2_023	339600	8900	17800
	MetPd2 - 8	0.000662946	0.000145882	5.58896e-05	3.35627e-06		431500	21000		0.156364				8	MET7-P2_017	341500	8950	17900
	MetPd2 - 9	0.000628401	0.000110005	4.80758e-05	2.32564e-06		381300	14900		0.129411				9	MET7-P2_024	344200	10000	20000
	MetPd2 - 10	0.00322126	0.000583501	7.0862e-05	7.50191e-06		390000	22500		-0.0414931				10	MET7-P2_013	355200	4550	9100
	MET7-P2_001	0.000491484	0.000179448	4.97506e-05	5.57563e-06		397500	34700		0.259053				11	MET7-P2_015	359700	14100	28200
	MET7-P2_002	0.000608715	0.000334762	4.27427e-05	3.24695e-06		339100	18900		-0.125769				12	MET7-P2_021	360100	8700	17400
	MET7-P2_004	0.000366338	0.000195192	4.6643e-05	4.68203e-06		385000	30700		-0.202447				13	MetPd2 - 1	372900	6600	13200
	MET7-P2_005	0.00170376	0.0002859	5.43821e-05	4.71032e-06		337800	16900		0.257052				14	MetPd2 - 9	381300	7450	14900
	MET7-P2_006	0.0031641	0.000699737	6.6441e-05	8.04824e-06		322100	17000		0.138291				15	MET7-P2_004	385000	15350	30700
	MET7-P2_008	0.00189754	0.000288947	5.41179e-05	4.42358e-06		325600	14700		-0.23603				16	MET7-P2_022	385100	7800	15600
	MET7-P2_013	0.00333282	0.000304565	7.64591e-05	3.80276e-06		355200	9100		0.27924				17	MetPd2 - 10	390000	11250	22500
	MET7-P2_015	0.000603941	0.000215526	4.56895e-05	4.8878e-06		359700	28200		0.154287				18	MetPd2 - 5	394100	3550	7100
	MET7-P2_016	0.000673903	0.000215255	4.19202e-05	3.8821e-06		329200	21500		-0.204561				19	MET7-P2_001	397500	17350	34700
	MET7-P2_017	0.000522314	0.000143861	4.20633e-05	2.93438e-06		341500	17900		-0.191137				20	MetPd2 - 7	401000	8950	17900
	MET7-P2_018	0.000723198	0.000143113	4.33437e-05	3.13128e-06		335000	17200		-0.138483				21	MetPd2 - 6	420300	13550	27100
	MET7-P2_019	0.000502129	0.000180301	5.68893e-05	4.70375e-06		446600	30200		-0.0166982				22	MET7-P2_020	420500	18450	36900
	MET7-P2_020	0.000302021	0.000162936	5.19895e-05	5.62921e-06		420500	36900		-0.188437				23	MetPd2 - 3	427900	6300	12600
	MET7-P2_021	0.00079472	0.000172512	4.80322e-05	3.2079e-06		360100	17400		-0.186832				24	MetPd2 - 8	431500	10500	21000
	MET7-P2_022	0.00169577	0.000400572	6.33438e-05	4.12527e-06		385100	15600		0.118311				25	MET7-P2_019	446600	15100	30200
	MET7-P2_023	0.00056587	0.000183309	4.22883e-05	2.98977e-06		339600	17800		-0.0822504				26	MetPd2 - 4	452200	14800	29600
	MET7-P2_024	0.000594916	0.000170738	4.3302e-05	3.4162e-06		344200	20000		-0.0475465				27	MetPd2 - 2	456600	25500	51000
	Chionessa	Pb207/U235	2σ	Pb206/U238	2σ		Pb206/U238 age (207Pb + Th dis -corr)	2σ		rho 206Pb/238U v 207Pb/235U				No.	Chionessa	Pb206/U238 age (207Pb + Th dis -corr)	1σ	2σ
	Metd7K - 1	0.000454485	9.92725e-05	4.40891e-05	2.77797e-06		363200	18200		0.0604842				1	R3-d7K- - 20	318510	19150	38300
	Metd7K - 2	0.00067417	9.42961e-05	5.01379e-05	2.29519e-06		391540	14600		-0.0289843				2	R3-d7K- - 8	321890	32700	65400
	Metd7K - 3	0.00404557	0.00149375	7.37915e-05	1.31041e-05		366200	30300		0.500358				3	R3-d7K- - 2	328520	20750	41500
	Metd7K - 4	0.000449838	6.61119e-05	4.69325e-05	2.04199e-06		383110	14100		0.143783				4	R3-d7K- - 30	333550	29750	59500
	Metd7K - 5	0.00646831	0.000773532	9.37613e-05	9.16318e-06		366910	14100		0.17519				5	R3-d7K- - 24	334270	14600	29200
	Metd7K - 6	0.00117402	0.000182555	5.78029e-05	3.71743e-06		411440	19400		0.172665				6	R3-d7K- - 29	336310	24550	49100
	Metd7K - 7	0.000616772	0.000129001	7.08069e-05	3.8319e-06		535770	25300		-0.121242				7	R3-d7K- - 23	338100	24300	48600
	Metd7K - 8	0.0469182	0.0024583	0.000437801	1.64046e-05		376720	5800		0.343175				8	R3-d7K- - 17	345930	21000	42000
	Metd7K - 9	0.00347342	0.000345255	7.19937e-05	4.23685e-06		378890	12400		0.419223				9	R3-d7K- - 13	352790	14650	29300
	Metd7K - 10	0.00498718	0.000511225	7.81092e-05	3.73728e-06		353560	8700		0.386586				10	Metd7K - 10	353560	4350	8700
	Metd7K - 11	0.241311	0.00644774	0.0021737	5.50806e-05		391520	5900		0.828525				11	R3-d7K- - 7	362520	19800	39600
	Metd7K - 12	0.000416944	0.000257797	4.41041e-05	6.18143e-06		365440	39500		0.492072				12	Metd7K - 1	363200	9100	18200
	Metd7K - 14	0.000513523	8.48235e-05	4.90058e-05	2.18007e-06		393520	14700		-0.119673				13	Metd7K - 12	365440	19750	39500
	Metd7K - 18	0.000681162	0.000109459	5.49714e-05	3.35131e-06		423300	20700		-0.090698				14	Metd7K - 3	366200	15150	30300
	R3-d7K- - 2	0.00181716	0.000878892	4.87905e-05	1.04339e-05		328520	41500		-0.22935				15	Metd7K - 5	366910	7050	14100
	R3-d7K- - 3	0.000739264	0.000438494	5.30348e-05	9.38676e-06		406830	54000		-0.00664804				16	R3-d7K- - 28	367200	15600	31200
	R3-d7K- - 4	0.000949589	0.000347254	5.2761e-05	8.37707e-06		392760	44800		0.128372				17	R3-d7K- - 33	369610	23400	46800
	R3-d7K- - 7	0.000570224	0.000420242	4.49194e-05	6.56323e-06		362520	39600		-0.253361				18	R3-d7K- - 18	370960	21050	42100
	R3-d7K- - 8	0.000342961	0.000548202	3.73036e-05	1.01661e-05		321890	65400		0.146853				19	R3-d7K- - 21	373320	35300	70600
	R3-d7K- - 10	0.00112234	0.000641121	6.74475e-05	8.13599e-06		474370	42500		0.03926				20	Metd7K - 8	376720	2900	5800
	R3-d7K- - 13	0.00298636	0.00103822	6.23173e-05	9.93171e-06		352790	29300		-0.00935907				21	R3-d7K- - 15	377870	22650	45300
	R3-d7K- - 15	0.00128954	0.000693004	5.32847e-05	9.51826e-06		377870	45300		-0.202028				22	Metd7K - 9	378890	6200	12400
	R3-d7K- - 16	0.000815575	0.000764227	5.67363e-05	1.0397e-05		426310	58700		-0.244967				23	Metd7K - 4	383110	7050	14100
	R3-d7K- - 17	0.00117136	0.000628123	4.70374e-05	8.59394e-06		345930	42000		0.234178				24	R3-d7K- - 31	384530	22600	45200
	R3-d7K- - 18	0.000931232	0.000346195	4.91562e-05	7.88707e-06		370960	42100		-0.019421				25	Metd7K - 11	391520	2950	5900
	R3-d7K- - 19	0.000692642	0.000449703	5.34705e-05	8.4123e-06		412580	49400		0.146534				26	Metd7K - 2	391540	7300	14600
	R3-d7K- - 20	0.00127244	0.000603426	4.32227e-05	8.1637e-06		318510	38300		-0.0953734				27	R3-d7K- - 4	392760	22400	44800
	R3-d7K- - 21	0.00134208	0.000790103	5.29588e-05	1.51806e-05		373320	70600		-0.472891				28	Metd7K - 14	393520	7350	14700
	R3-d7K- - 23	0.00147698	0.000958493	4.8011e-05	1.1004e-05		338100	48600		0.354863				29	R3-d7K- - 32	397110	22400	44800
	R3-d7K- - 24	0.00063748	0.000312837	4.12211e-05	4.97339e-06		334270	29200		0.161209				30	R3-d7K- - 3	406830	27000	54000
	R3-d7K- - 25	0.000905554	0.000796402	7.67626e-05	1.25519e-05		551120	71800		0.0304103				31	Metd7K - 6	411440	9700	19400
	R3-d7K- - 26	0.000546832	0.0007114	5.47107e-05	1.0055e-05		430400	62400		-0.0126306				32	R3-d7K- - 19	412580	24700	49400
	R3-d7K- - 27	0.000567984	0.000698717	5.92929e-05	1.32577e-05		460260	82400		0.370539				33	Metd7K - 18	423300	10350	20700
	R3-d7K- - 28	0.000617053	0.000252315	4.59979e-05	5.21714e-06		367200	31200		-0.119171				34	R3-d7K- - 16	426310	29350	58700
	R3-d7K- - 29	0.00106054	0.00106725	4.46338e-05	9.75748e-06		336310	49100		-0.0764432				35	R3-d7K- - 26	430400	31200	62400
	R3-d7K- - 30	0.00147537	0.000828647	4.72127e-05	1.35163e-05		333550	59500		0.06283				36	R3-d7K- - 27	460260	41200	82400
	R3-d7K- - 31	0.00145946	0.000617365	5.5859e-05	1.00096e-05		384530	45200		-0.00498364				37	R3-d7K- - 10	474370	21250	42500
	R3-d7K- - 32	0.000784974	0.000472303	5.19671e-05	7.91378e-06		397110	44800		-0.0719975				38	Metd7K - 7	535770	12650	25300
	R3-d7K- - 33	0.00117725	0.000493674	5.09772e-05	9.52304e-06		369610	46800		0.069804				39	R3-d7K- - 25	551120	35900	71800
	Chelona+ or Tsouka	Pb207/U235	2σ	Pb206/U238	2σ		Pb206/U238 age (207Pb + Th dis -corr)	2σ		rho 206Pb/238U v 207Pb/235U				No.	Chelona+ or Tsouka	Pb206/U238 age (207Pb + Th dis -corr)	1σ	2σ
	U-Pb_ M4_D7C - 1	0.017174	0.000810808	0.000168317	6.54358e-06		227020	3500		0.641047				1	R3-d7C.1- - 30	156530	8450	16900
	U-Pb_ M4_D7C - 1b	0.00681669	0.000653812	7.15727e-05	5.74525e-06		208570	4500		0.768502				2	R3-d7C.1- - 7	165690	8500	17000
	U-Pb_ M4_D7C - 2	0.00277618	0.000363616	4.06969e-05	2.58031e-06		209050	5500		0.596883				3	R3-d7C.1- - 27	180000	12300	24600
	U-Pb_ M4_D7C - 7	0.000405493	8.33316e-05	2.1115e-05	9.98866e-07		199260	6400		0.00942868				4	R3-d7C.1- - 22	183970	5550	11100
	U-Pb_ M4_D7C - 7b	0.000958493	0.000294004	3.10984e-05	2.07946e-06		235480	9200		0.270095				5	R3-d7C.1- - 34	193340	6500	13000
	U-Pb_ M4_D7C - 8	0.000605263	0.00010413	3.58401e-05	1.48381e-06		288120	8900		0.111978				6	U-Pb_ M4_D7C - 7	199260	3200	6400
	U-Pb_ M4_D7C - 9	0.000361801	0.000107032	2.77849e-05	1.48647e-06		250160	9700		0.165696				7	R3-d7C.1- - 32	203940	13400	26800
	U-Pb_ M4_D7C - 10	0.121909	0.0141831	0.00108447	0.000119811		230520	3500		0.972345				8	U-Pb_ M4_D7C - 1b	208570	2250	4500
	U-Pb_ M4_D7C - 11	0.000790128	0.000196882	4.31945e-05	2.30674e-06		321080	12000		0.121369				9	U-Pb_ M4_D7C - 2	209050	2750	5500
	U-Pb_ M4_D7C - 11b	0.00595034	0.00107378	8.61589e-05	7.58618e-06		260950	6600		0.900534				10	R3-d7C.1- - 19	217290	15350	30700
	R3-d7C.1- - 1	0.00123688	0.000541732	3.29798e-05	7.57676e-06		232070	26600		-0.0351917				11	R3-d7C.1- - 25	221290	16250	32500
	R3-d7C.1- - 3	0.000559324	0.000407241	4.95545e-05	7.41061e-06		385380	42900		-0.00700109				12	U-Pb_ M4_D7C - 1	227020	1750	3500
	R3-d7C.1- - 4	0.00100365	0.000643642	3.51331e-05	7.6944e-06		256950	31200		-0.0223514				13	U-Pb_ M4_D7C - 10	230520	1750	3500
	R3-d7C.1- - 6	0.000986923	0.000720893	3.93847e-05	8.0208e-06		296000	52100		0.336137				14	R3-d7C.1- - 1	232070	13300	26600
	R3-d7C.1- - 7	0.00073128	0.000305513	1.84212e-05	3.75092e-06		165690	17000		0.143291				15	R3-d7C.1- - 17	233790	9900	19800
	R3-d7C.1- - 8	0.000528939	0.000692705	3.03318e-05	6.16056e-06		256550	33300		0.283809				16	R3-d7C.1- - 31	234180	19150	38300
	R3-d7C.1- - 11	0.000223002	0.000189511	2.73151e-05	4.40307e-06		255000	28900		0.524816				17	U-Pb_ M4_D7C - 7b	235480	4600	9200
	R3-d7C.1- - 12	0.000137594	0.000351819	3.0433e-05	5.90641e-06		276000	38500		0.210834				18	R3-d7C.1- - 26	239540	22350	44700
	R3-d7C.1- - 13	0.000252253	0.000532829	3.05478e-05	1.06131e-05		277000	69000		0.0295976				19	U-Pb_ M4_D7C - 9	250160	4850	9700
	R3-d7C.1- - 14	0.00129054	0.00057174	5.31446e-05	9.04639e-06		339810	33200		0.028149				20	R3-d7C.1- - 11	255000	14450	28900
	R3-d7C.1- - 16	0.000229665	0.000535294	3.24527e-05	6.74036e-06		291000	43900		-0.0795182				21	R3-d7C.1- - 8	256550	16650	33300
	R3-d7C.1- - 17	0.00232786	0.000716148	4.29684e-05	9.28945e-06		233790	19800		0.0440137				22	R3-d7C.1- - 4	256950	15600	31200
	R3-d7C.1- - 19	0.000676764	0.000279338	2.58018e-05	6.40141e-06		217290	30700		0.03182				23	U-Pb_ M4_D7C - 11b	260950	3300	6600
	R3-d7C.1- - 22	0.00326198	0.000877857	3.76377e-05	7.5031e-06		183970	11100		0.333922				24	R3-d7C.1- - 29	270790	12350	24700
	R3-d7C.1- - 25	0.00116739	0.000883429	3.04686e-05	9.00315e-06		221290	32500		0.079894				25	R3-d7C.1- - 12	276000	19250	38500
	R3-d7C.1- - 26	0.000624251	0.000703962	2.8717e-05	8.91602e-06		239540	44700		-0.0628345				26	R3-d7C.1- - 13	277000	34500	69000
	R3-d7C.1- - 27	0.000132746	0.000237334	1.70919e-05	3.73538e-06		180000	24600		-0.267574				27	U-Pb_ M4_D7C - 8	288120	4450	8900
	R3-d7C.1- - 29	0.000781972	0.000470694	3.51201e-05	5.27191e-06		270790	24700		-0.011827				28	R3-d7C.1- - 16	291000	21950	43900
	R3-d7C.1- - 30	0.000207621	0.00014736	1.4321e-05	2.64842e-06		156530	16900		0.140467				29	R3-d7C.1- - 6	296000	26050	52100
	R3-d7C.1- - 31	0.000706119	0.000384698	2.86405e-05	8.05027e-06		234180	38300		0.084837				30	U-Pb_ M4_D7C - 11	321080	6000	12000
	R3-d7C.1- - 32	0.0003427	0.000266992	2.1295e-05	4.51328e-06		203940	26800		0.260863				31	R3-d7C.1- - 14	339810	16600	33200
	R3-d7C.1- - 34	0.00276829	0.000703178	3.67236e-05	7.35476e-06		193340	13000		0.576544				32	R3-d7C.1- - 3	385380	21450	42900
	Karadima	Pb207/U235	2σ	Pb206/U238	2σ		Pb206/U238 age (207Pb + Th dis -corr)	2σ		rho 206Pb/238U v 207Pb/235U				No.	Karadima	Pb206/U238 age (207Pb + Th dis -corr)	1σ	2σ
	R3-7.2 - 1	0.0318608	0.00417735	0.000301705	3.10859e-05		256160	4200		0.940594				1	R3-7.2 - 35	148490	3050	6100
	R3-7.2 - 2	0.000949582	0.000199572	2.38162e-05	2.90159e-06		180380	10200		0.224559				2	R3-7.2 - 39	154580	1350	2700
	R3-7.2 - 3	0.000700722	0.000175192	3.01334e-05	2.57175e-06		246310	13100		-0.0991336				3	R3-7.2 - 2	180380	5100	10200
	R3-7.2 - 4	0.004944	0.000939044	6.50191e-05	8.61753e-06		231600	8400		0.642654				4	R3-7.2 - 27	183620	4800	9600
	R3-7.2 - 5	0.00796585	0.000758156	9.18335e-05	7.20011e-06		235840	4900		-0.0834738				5	R3-7.2 - 18	191020	4850	9700
	R3-7.2 - 6	0.000981755	0.000195328	5.95058e-05	2.81683e-06		438380	16700		-0.0586469				6	R3-7.2 - 28	193130	2250	4500
	R3-7.2 - 7	0.000421768	8.69855e-05	2.82549e-05	1.2818e-06		250930	8400		-8.67396e-05				7	R3-7.2 - 10	194320	4100	8200
	R3-7.2 - 8	0.000443936	0.000109322	2.68204e-05	1.74288e-06		238240	10500		0.073983				8	R3-7.2 - 25	196380	1500	3000
	R3-7.2 - 9	0.00279645	0.00034621	4.49037e-05	3.37864e-06		220530	6500		0.301916				9	R3-7.2 - 31	203710	3150	6300
	R3-7.2 - 10	0.000728213	0.000156197	2.35529e-05	1.8108e-06		194320	8200		0.0476591				10	R3-7.2 - 34	204440	3350	6700
	R3-7.2 - 11	0.000433839	7.45535e-05	3.69639e-05	1.76831e-06		313720	11800		0.10758				11	R3-7.2 - 12	204720	2100	4200
	R3-7.2 - 12	0.00375457	0.00030056	5.12206e-05	2.80352e-06		204720	4200		-0.106827				12	R3-7.2 - 13	205830	3650	7300
	R3-7.2 - 13	0.00102065	0.00013871	2.7647e-05	1.84434e-06		205830	7300		0.186903				13	R3-7.2 - 20	220310	4900	9800
	R3-7.2 - 14	0.000626849	0.000149541	3.20015e-05	2.6402e-06		265230	14500		0.1623				14	R3-7.2 - 9	220530	3250	6500
	R3-7.2 - 15	0.000525879	0.000105058	4.75708e-05	2.00591e-06		383110	13500		-0.117681				15	R3-7.2 - 23	230910	1750	3500
	R3-7.2 - 16	0.000879019	0.000263088	3.92498e-05	3.93889e-06		301760	19900		0.180143				16	R3-7.2 - 4	231600	4200	8400
	R3-7.2 - 17	0.000612175	0.00021131	3.53898e-05	2.55672e-06		291060	14700		0.152952				17	R3-7.2 - 26	235210	5950	11900
	R3-7.2 - 18	0.000350361	0.000105057	1.98788e-05	1.63308e-06		191020	9700		-0.146966				18	R3-7.2 - 5	235840	2450	4900
	R3-7.2 - 19	0.000485446	0.000118723	3.04737e-05	1.87973e-06		263210	11400		0.291207				19	R3-7.2 - 8	238240	5250	10500
	R3-7.2 - 20	0.000276905	8.94839e-05	2.30442e-05	1.47639e-06		220310	9800		-0.0441181				20	R3-7.2 - 3	246310	6550	13100
	R3-7.2 - 21	0.000787421	0.000146476	6.05135e-05	2.66933e-06		457030	17000		0.305048				21	R3-7.2 - 36	247320	6400	12800
	R3-7.2 - 22	0.000490375	0.000109073	4.79078e-05	2.10328e-06		387390	14300		-0.12141				22	R3-7.2 - 30	247910	10000	20000
	R3-7.2 - 23	0.0661054	0.00563597	0.000595819	4.88089e-05		230910	3500		0.968394				23	R3-7.2 - 7	250930	4200	8400
	R3-7.2 - 24	0.000393865	0.000286153	3.57604e-05	3.24488e-06		307600	20600		0.0749301				24	R3-7.2 - 1	256160	2100	4200
	R3-7.2 - 25	0.0204367	0.00109648	0.000194783	7.40191e-06		196380	3000		0.430916				25	R3-7.2 - 19	263210	5700	11400
	R3-7.2 - 26	0.00309268	0.000731544	4.94224e-05	7.0478e-06		235210	11900		0.744828				26	R3-7.2 - 14	265230	7250	14500
	R3-7.2 - 27	0.00067391	0.00013624	2.18288e-05	2.1706e-06		183620	9600		0.0162676				27	R3-7.2 - 29	266390	6800	13600
	R3-7.2 - 28	0.00618083	0.000977806	7.07558e-05	7.35476e-06		193130	4500		0.906145				28	R3-7.2 - 37	267190	4100	8200
	R3-7.2 - 29	0.000747104	0.000235718	3.31542e-05	2.62971e-06		266390	13600		0.556724				29	R3-7.2 - 32	277040	7900	15800
	R3-7.2 - 30	0.000456601	0.000278813	2.82028e-05	3.46181e-06		247910	20000		0.472678				30	R3-7.2 - 17	291060	7350	14700
	R3-7.2 - 31	0.00314777	0.000375449	4.58067e-05	4.34846e-06		203710	6300		0.601507				31	R3-7.2 - 16	301760	9950	19900
	R3-7.2 - 32	0.000372481	0.000169741	3.13644e-05	2.47939e-06		277040	15800		0.161185				32	R3-7.2 - 24	307600	10300	20600
	R3-7.2 - 33	0.000559768	0.000126046	5.37351e-05	2.49344e-06		423590	16600		0.044456				33	R3-7.2 - 11	313720	5900	11800
	R3-7.2 - 34	0.00027013	3.92228e-05	2.09156e-05	9.6662e-07		204440	6700		-0.0118372				34	R3-7.2 - 15	383110	6750	13500
	R3-7.2 - 35	0.000855264	0.000172347	1.9172e-05	1.8576e-06		148490	6100		0.507318				35	R3-7.2 - 22	387390	7150	14300
	R3-7.2 - 36	0.000535874	0.000161426	2.87983e-05	2.26015e-06		247320	12800		0.0815457				36	R3-7.2 - 38	409860	6600	13200
	R3-7.2 - 37	0.00238092	0.000266947	4.75488e-05	2.91117e-06		267190	8200		0.699953				37	R3-7.2 - 33	423590	8300	16600
	R3-7.2 - 38	0.00097133	0.000111611	5.52662e-05	2.17735e-06		409860	13200		0.276368				38	R3-7.2 - 6	438380	8350	16700
	R3-7.2 - 39	0.0127278	0.00186685	0.000123197	1.57609e-05		154580	2700		0.756567				39	R3-7.2 - 21	457030	8500	17000
	Chiroma	Pb207/U235	2σ	Pb206/U238	2σ		Pb206/U238 age (207Pb + Th dis -corr)	2σ		rho 206Pb/238U v 207Pb/235U				No.	Chiroma	Pb206/U238 age (207Pb + Th dis -corr)	1σ	2σ
	R6-d5.1C - 1	0.000666854	0.000117871	5.52749e-05	2.0418e-06		426200	13700		-0.0846233				1	R6-d5.1C - 3	334800	5900	11800
	R6-d5.1C - 2	0.000577346	0.000126575	5.29773e-05	2.7473e-06		416600	17800		0.0517308				2	R6-d5.1C - 5	340300	6500	13000
	R6-d5.1C - 3	0.00607551	0.000873019	8.10748e-05	7.1101e-06		334800	11800		0.852012				3	R6-d5.1C - 30	345200	8650	17300
	R6-d5.1C - 4	0.000652909	0.000116465	4.85665e-05	2.51105e-06		382300	15800		-0.0424649				4	R6-d5.1C - 14	354400	6900	13800
	R6-d5.1C - 5	0.000576411	8.74758e-05	4.16684e-05	2.02563e-06		340300	13000		0.104317				5	R6-d5.1C - 26	365700	8400	16800
	R6-d5.1C - 6	0.000660434	0.000152243	4.81914e-05	2.46944e-06		379400	15500		0.0176831				6	R6-d5.1C - 38	367300	5700	11400
	R6-d5.1C - 7	0.000860686	0.0002041	5.26474e-05	3.17133e-06		397100	18300		0.188411				7	R6-d5.1C - 15	367700	5550	11100
	R6-d5.1C - 8	0.00168955	0.000180016	6.1331e-05	2.3115e-06		404100	11400		0.214918				8	R6-d5.1C - 31	377300	6500	13000
	R6-d5.1C - 9	0.000533771	8.39324e-05	5.79138e-05	2.04824e-06		453300	14500		-0.167536				9	R6-d5.1C - 6	379400	7750	15500
	R6-d5.1C - 10	0.000969902	0.000358921	5.33016e-05	4.4268e-06		395000	24000		0.406855				10	R6-d5.1C - 11	382100	3050	6100
	R6-d5.1C - 11	0.0337387	0.00247169	0.000332124	1.79899e-05		382100	6100		0.610627				11	R6-d5.1C - 4	382300	7900	15800
	R6-d5.1C - 12	0.0100603	0.000781103	0.000135055	7.68801e-06		396800	8700		-0.134907				12	R6-d5.1C - 39	386600	6350	12700
	R6-d5.1C - 13	0.000671452	0.000113116	5.66654e-05	2.61003e-06		435200	16700		0.147013				13	R6-d5.1C - 24	390900	4000	8000
	R6-d5.1C - 14	0.000511549	0.000100246	4.32575e-05	2.07892e-06		354400	13800		0.141552				14	R6-d5.1C - 10	395000	12000	24000
	R6-d5.1C - 15	0.00067174	0.000104346	4.65234e-05	1.66492e-06		367700	11100		-0.00411214				15	R6-d5.1C - 12	396800	4350	8700
	R6-d5.1C - 16	0.00128767	0.000200722	6.30019e-05	3.26313e-06		436400	17000		0.170169				16	R6-d5.1C - 7	397100	9150	18300
	R6-d5.1C - 17	0.000412531	9.67574e-05	4.93391e-05	2.11263e-06		402100	14900		0.12434				17	R6-d5.1C - 27	400300	9050	18100
	R6-d5.1C - 18	0.000622916	0.000130033	5.99549e-05	2.70337e-06		460800	17800		-0.0820821				18	R6-d5.1C - 17	402100	7450	14900
	R6-d5.1C - 19	0.00938726	0.000816168	0.000144262	7.71556e-06		436900	9700		0.819111				19	R6-d5.1C - 40	402300	4650	9300
	R6-d5.1C - 20	0.00237327	0.000463746	7.94508e-05	4.84962e-06		465300	18600		0.637459				20	R6-d5.1C - 8	404100	5700	11400
	R6-d5.1C - 21	0.000578655	0.000103837	5.44672e-05	1.82908e-06		426600	12900		0.00837827				21	R6-d5.1C - 37	407400	7800	15600
	R6-d5.1C - 22	0.000871406	0.000115867	5.79626e-05	2.42838e-06		430700	14900		0.0949486				22	R6-d5.1C - 2	416600	8900	17800
	R6-d5.1C - 23	0.000534808	0.000109406	6.00546e-05	2.58297e-06		468000	17700		0.185387				23	R6-d5.1C - 28	416700	7600	15200
	R6-d5.1C - 24	0.0094299	0.000689637	0.000127152	5.93733e-06		390900	8000		0.586583				24	R6-d5.1C - 32	419300	7650	15300
	R6-d5.1C - 25	0.000480423	0.000118252	5.75291e-05	2.11203e-06		454500	15100		-0.0768667				25	R6-d5.1C - 1	426200	6850	13700
	R6-d5.1C - 26	0.00100119	0.000208304	4.88821e-05	3.07618e-06		365700	16800		0.0179954				26	R6-d5.1C - 21	426600	6450	12900
	R6-d5.1C - 27	0.000789104	0.000180535	5.249e-05	3.04133e-06		400300	18100		0.128492				27	R6-d5.1C - 22	430700	7450	14900
	R6-d5.1C - 28	0.000936476	0.000141142	5.64139e-05	2.59917e-06		416700	15200		-0.0131842				28	R6-d5.1C - 13	435200	8350	16700
	R6-d5.1C - 29	0.00185363	0.000185768	9.02863e-05	2.97322e-06		558100	15100		-0.000115915				29	R6-d5.1C - 16	436400	8500	17000
	R6-d5.1C - 30	0.00101112	0.000250296	4.56909e-05	3.22547e-06		345200	17300		0.155842				30	R6-d5.1C - 19	436900	4850	9700
	R6-d5.1C - 31	0.00079013	0.000122079	4.89637e-05	2.0977e-06		377300	13000		-0.0317963				31	R6-d5.1C - 9	453300	7250	14500
	R6-d5.1C - 32	0.000444864	0.000113159	5.21175e-05	2.18246e-06		419300	15300		0.123029				32	R6-d5.1C - 25	454500	7550	15100
	R6-d5.1C - 33	0.000466017	8.8254e-05	6.05074e-05	2.17658e-06		476200	15700		-0.0500773				33	R6-d5.1C - 18	460800	8900	17800
	R6-d5.1C - 34	0.000638449	8.66878e-05	6.63948e-05	2.04812e-06		503500	14700		-0.126883				34	R6-d5.1C - 20	465300	9300	18600
	R6-d5.1C - 35	0.000636841	8.7922e-05	6.51505e-05	2.00136e-06		495200	14300		-0.00625315				35	R6-d5.1C - 23	468000	8850	17700
	R6-d5.1C - 36	0.000543272	0.000121205	6.03073e-05	2.29757e-06		469100	16000		0.2371				36	R6-d5.1C - 36	469100	8000	16000
	R6-d5.1C - 37	0.00253834	0.000366737	6.9745e-05	4.30995e-06		407400	15600		0.325258				37	R6-d5.1C - 33	476200	7850	15700
	R6-d5.1C - 38	0.000993526	0.000125613	4.90916e-05	1.93062e-06		367300	11400		0.06397				38	R6-d5.1C - 35	495200	7150	14300
	R6-d5.1C - 39	0.00705253	0.000758891	0.000104837	8.72769e-06		386600	12700		0.289248				39	R6-d5.1C - 34	503500	7350	14700
	R6-d5.1C - 40	0.0101604	0.000770002	0.000138146	8.66632e-06		402300	9300		0.283192				40	R6-d5.1C - 29	558100	7550	15100
	Ag. Theodori	Pb207/U235	2σ	Pb206/U238	2σ		Pb206/U238 age (207Pb + Th dis -corr)	2σ		rho 206Pb/238U v 207Pb/235U				No.	Ag. Theodori	Pb206/U238 age (207Pb + Th dis -corr)	1σ	2σ
	R4-2.2 - 1	0.00988029	0.000855148	0.000149619	6.66712e-06		487600	10500		0.437033				1	R4-2.2 - 14	416600	8000	16000
	R4-2.2 - 2	0.0166281	0.00125035	0.000194138	1.04977e-05		450900	8900		0.857917				2	R4-2.2 - 22	419700	6100	12200
	R4-2.2 - 3	0.00677307	0.000322688	0.000110267	3.43017e-06		450400	8900		0.302723				3	R4-2.2 - 39	419700	6400	12800
	R4-2.2 - 4	0.00270802	0.000584093	7.88953e-05	5.37896e-06		466500	20600		0.191194				4	R4-2.2 - 17	420300	5900	11800
	R4-2.2 - 5	0.0265173	0.000675882	0.000274003	6.903e-06		445100	6900		0.295814				5	R4-2.2 - 33	427800	6650	13300
	R4-2.2 - 6	0.000460284	0.000101237	5.8456e-05	2.60361e-06		462500	18200		0.0694756				6	R4-2.2 - 25	433200	8550	17100
	R4-2.2 - 7	0.000920235	0.000173595	5.98856e-05	3.01694e-06		445700	18200		0.088346				7	R4-2.2 - 24	436300	7050	14100
	R4-2.2 - 8	0.000563585	0.000113589	5.79904e-05	2.10326e-06		453200	14800		0.13457				8	R4-2.2 - 10	438600	8100	16200
	R4-2.2 - 9	0.000666069	0.000110833	5.84762e-05	2.58007e-06		450600	17000		-0.0457706				9	R4-2.2 - 29	441600	6800	13600
	R4-2.2 - 10	0.000615704	0.00013309	5.62746e-05	2.42514e-06		438600	16200		0.087557				10	R4-2.2 - 31	444800	7000	14000
	R4-2.2 - 11	0.00066972	0.000178116	5.82364e-05	3.20211e-06		448800	20400		0.0835206				11	R4-2.2 - 5	445100	3450	6900
	R4-2.2 - 12	0.000572322	0.000137456	6.06006e-05	4.00723e-06		470400	26000		0.0534298				12	R4-2.2 - 7	445700	9100	18200
	R4-2.2 - 13	0.00201981	0.000253625	7.08316e-05	2.59084e-06		455400	12900		0.609613				13	R4-2.2 - 21	446700	11650	23300
	R4-2.2 - 14	0.000573315	0.00014494	5.26657e-05	2.38381e-06		416600	16000		0.0447855				14	R4-2.2 - 40	447800	9050	18100
	R4-2.2 - 15	0.000580871	9.16888e-05	5.99145e-05	2.63416e-06		465300	17800		-0.26303				15	R4-2.2 - 11	448800	10200	20400
	R4-2.2 - 16	0.000563744	9.76585e-05	5.89971e-05	2.66235e-06		460000	18000		-0.282137				16	R4-2.2 - 32	450100	5100	10200
	R4-2.2 - 17	0.00247243	0.000208461	6.80756e-05	2.6564e-06		420300	11800		0.389794				17	R4-2.2 - 3	450400	4450	8900
	R4-2.2 - 18	0.0185985	0.00157786	0.000218682	1.75573e-05		465400	10800		0.880769				18	R4-2.2 - 9	450600	8500	17000
	R4-2.2 - 19	0.00721417	0.000614641	0.000116959	6.33919e-06		460500	12200		0.596044				19	R4-2.2 - 2	450900	4450	8900
	R4-2.2 - 20	0.029167	0.00194974	0.000323626	2.02059e-05		480800	8600		0.831313				20	R4-2.2 - 8	453200	7400	14800
	R4-2.2 - 21	0.000806617	0.000242559	5.90806e-05	3.84511e-06		446700	23300		-0.120962				21	R4-2.2 - 28	455100	5550	11100
	R4-2.2 - 22	0.000665626	9.25982e-05	5.3839e-05	1.7437e-06		419700	12200		-0.0202557				22	R4-2.2 - 13	455400	6450	12900
	R4-2.2 - 23	0.000745459	0.000125748	6.0433e-05	2.0402e-06		459000	13900		0.0409448				23	R4-2.2 - 27	455600	5900	11800
	R4-2.2 - 24	0.000553693	0.000109106	5.54142e-05	2.01152e-06		436300	14100		-0.0174195				24	R4-2.2 - 30	455900	7100	14200
	R4-2.2 - 25	0.000854778	0.000177138	5.74074e-05	2.77094e-06		433200	17100		0.0847728				25	R4-2.2 - 41	458500	3950	7900
	R4-2.2 - 26	0.00198734	0.000256893	7.78416e-05	3.11426e-06		496500	15300		0.570063				26	R4-2.2 - 23	459000	6950	13900
	R4-2.2 - 27	0.02341	0.00341576	0.000254815	2.93544e-05		455600	11800		0.944535				27	R4-2.2 - 34	459900	7600	15200
	R4-2.2 - 28	0.00383496	0.000268308	8.63564e-05	3.10473e-06		455100	11100		0.310918				28	R4-2.2 - 16	460000	9000	18000
	R4-2.2 - 29	0.00438745	0.000471228	8.79866e-05	4.68554e-06		441600	13600		0.657036				29	R4-2.2 - 19	460500	6100	12200
	R4-2.2 - 30	0.00229289	0.000268412	7.32741e-05	3.14588e-06		455900	14200		0.295655				30	R4-2.2 - 6	462500	9100	18200
	R4-2.2 - 31	0.000737407	0.000110791	5.82026e-05	2.07495e-06		444800	14000		-0.0516407				31	R4-2.2 - 15	465300	8900	17800
	R4-2.2 - 32	0.00955253	0.000714609	0.000133749	6.68872e-06		450100	10200		0.693168				32	R4-2.2 - 18	465400	5400	10800
	R4-2.2 - 33	0.00239181	0.000291039	6.88648e-05	3.03915e-06		427800	13300		0.527335				33	R4-2.2 - 4	466500	10300	20600
	R4-2.2 - 34	0.000529949	8.58082e-05	5.86803e-05	2.14817e-06		459900	15200		-0.0198349				34	R4-2.2 - 12	470400	13000	26000
	R4-2.2 - 35	0.000646492	0.00011933	6.65546e-05	3.12507e-06		506200	20700		0.0334504				35	R4-2.2 - 20	480800	4300	8600
	R4-2.2 - 36	0.000731428	9.8385e-05	6.39887e-05	2.48131e-06		483500	16600		-0.0160722				36	R4-2.2 - 36	483500	8300	16600
	R4-2.2 - 37	0.000634751	0.000134411	7.75925e-05	2.47242e-06		582500	18000		-0.0281926				37	R4-2.2 - 1	487600	5250	10500
	R4-2.2 - 38	0.000647641	0.000123119	7.36709e-05	2.94088e-06		554500	20200		0.0488943				38	R4-2.2 - 26	496500	7650	15300
	R4-2.2 - 39	0.00299658	0.000264527	7.20543e-05	3.3396e-06		419700	12800		0.437897				39	R4-2.2 - 35	506200	10350	20700
	R4-2.2 - 40	0.00483862	0.000657319	9.32255e-05	7.18908e-06		447800	18100		0.403401				40	R4-2.2 - 38	554500	10100	20200
	R4-2.2 - 41	0.0277805	0.00160186	0.000294484	1.58385e-05		458500	7900		0.60193				41	R4-2.2 - 37	582500	9000	18000
	Stous Nekrous	Pb207/U235	2σ	Pb206/U238	2σ		Pb206/U238 age (207Pb + Th dis -corr)	2σ		rho 206Pb/238U v 207Pb/235U				No.	Stous Nekrous	Pb206/U238 age (207Pb + Th dis -corr)	1σ	2σ
	R5-2.1 - 1	0.00214857	0.00036962	6.92324e-05	3.99469e-06		423800	16100		0.398017				1	R5-2.1 - 16	331400	10850	21700
	R5-2.1 - 2	0.000418735	7.07525e-05	4.54357e-05	1.87867e-06		374600	13200		0.15385				2	R5-2.1 - 3	356400	5650	11300
	R5-2.1 - 3	0.000708202	0.000116781	4.50969e-05	1.75233e-06		356400	11300		0.211035				3	R5-2.1 - 25	365300	5850	11700
	R5-2.1 - 4	0.00058756	0.000135217	5.74092e-05	2.74347e-06		446000	18100		-0.124706				4	R5-2.1 - 17	365800	10000	20000
	R5-2.1 - 5	0.000655688	0.000164382	5.73539e-05	2.84237e-06		440900	18100		0.147494				5	R5-2.1 - 7	370700	4700	9400
	R5-2.1 - 6	0.000671724	0.000127843	6.34736e-05	2.60628e-06		481100	17300		-0.116774				6	R5-2.1 - 9	370700	6750	13500
	R5-2.1 - 7	0.0140765	0.0018101	0.000157774	1.48313e-05		370700	9400		0.923958				7	R5-2.1 - 11	371300	6100	12200
	R5-2.1 - 8	0.00104137	0.000117003	6.43572e-05	1.99606e-06		460500	12600		0.0370489				8	R5-2.1 - 2	374600	6600	13200
	R5-2.1 - 9	0.000401865	0.000113621	4.47431e-05	1.93144e-06		370700	13500		0.0436023				9	R5-2.1 - 18	377900	7300	14600
	R5-2.1 - 10	0.0005039	0.000176514	5.66986e-05	3.81469e-06		447000	25000		-0.318623				10	R5-2.1 - 26	384500	6200	12400
	R5-2.1 - 11	0.000558494	9.71449e-05	4.612e-05	1.81654e-06		371300	12200		-0.0686545				11	R5-2.1 - 23	389300	12550	25100
	R5-2.1 - 12	0.000547714	8.91617e-05	5.22116e-05	2.10378e-06		413300	14300		0.00261797				12	R5-2.1 - 15	395400	5400	10800
	R5-2.1 - 13	0.00213663	0.000276367	6.88026e-05	3.48973e-06		422100	14500		0.345345				13	R5-2.1 - 19	399400	7050	14100
	R5-2.1 - 14	0.000545711	0.000108965	5.38676e-05	2.54018e-06		424700	16900		-0.174832				14	R5-2.1 - 24	400800	6000	12000
	R5-2.1 - 15	0.000458424	7.18646e-05	4.87887e-05	1.43009e-06		395400	10800		0.0493377				15	R5-2.1 - 28	402300	6400	12800
	R5-2.1 - 16	0.000853311	0.000294024	4.23416e-05	3.93301e-06		331400	21700		-0.220933				16	R5-2.1 - 21	409100	3250	6500
	R5-2.1 - 17	0.000685503	0.000195153	4.63469e-05	3.34179e-06		365800	20000		-0.00234305				17	R5-2.1 - 12	413300	7150	14300
	R5-2.1 - 18	0.000423421	8.30389e-05	4.59543e-05	2.1222e-06		377900	14600		0.0633679				18	R5-2.1 - 27	416700	9700	19400
	R5-2.1 - 19	0.000668055	9.167e-05	5.12615e-05	2.18814e-06		399400	14100		0.0209112				19	R5-2.1 - 13	422100	7250	14500
	R5-2.1 - 20	0.00047405	0.000131255	5.98469e-05	2.57051e-06		471100	17900		-0.101441				20	R5-2.1 - 1	423800	8050	16100
	R5-2.1 - 21	0.0502962	0.00277856	0.000513288	3.17869e-05		409100	6500		0.530626				21	R5-2.1 - 14	424700	8450	16900
	R5-2.1 - 22	0.000684753	9.2143e-05	5.63612e-05	2.35714e-06		432300	15300		0.120317				22	R5-2.1 - 22	432300	7650	15300
	R5-2.1 - 23	0.000617768	0.000241976	4.93017e-05	4.11789e-06		389300	25100		-0.018847				23	R5-2.1 - 5	440900	9050	18100
	R5-2.1 - 24	0.0191846	0.00317073	0.000219266	3.21153e-05		400800	12000		0.934207				24	R5-2.1 - 4	446000	9050	18100
	R5-2.1 - 25	0.00116416	0.000127911	5.01588e-05	2.10209e-06		365300	11700		0.103235				25	R5-2.1 - 10	447000	12500	25000
	R5-2.1 - 26	0.00129641	0.000152223	5.4445e-05	2.32097e-06		384500	12400		0.27344				26	R5-2.1 - 8	460500	6300	12600
	R5-2.1 - 27	0.00157464	0.000304418	6.245e-05	4.19627e-06		416700	19400		0.196113				27	R5-2.1 - 20	471100	8950	17900
	R5-2.1 - 28	0.000576035	0.000108528	5.08596e-05	1.87431e-06		402300	12800		0.0181781				28	R5-2.1 - 6	481100	8650	17300
	Akri Pounda	Pb207/U235	2σ	Pb206/U238	2σ		Pb206/U238 age (207Pb + Th dis -corr)	2σ		rho 206Pb/238U v 207Pb/235U				No.	Akri Pounda	Pb206/U238 age (207Pb + Th dis -corr)	1σ	2σ
	R5-BA2 - 1	0.000619652	0.000142318	4.75185e-05	2.39913e-06		378680	15400		-0.262946				1	R5-BA2 - 13	338280	6650	13300
	R5-BA2 - 2	0.0010479	0.000151721	6.55041e-05	2.99385e-06		471400	17600		0.00275662				2	R5-BA2 - 37	365030	8400	16800
	R5-BA2 - 3	0.000572184	8.95881e-05	6.99043e-05	2.27845e-06		533810	16500		-0.101722				3	R5-BA2 - 32	368220	7600	15200
	R5-BA2 - 4	0.000693924	9.24958e-05	5.51075e-05	2.06718e-06		425210	13800		0.23677				4	R5-BA2 - 7	371850	7600	15200
	R5-BA2 - 5	0.000500059	9.87722e-05	5.58374e-05	2.44325e-06		441800	16800		-0.078306				5	R5-BA2 - 1	378680	7700	15400
	R5-BA2 - 7	0.000907783	0.000127888	4.8639e-05	2.59734e-06		371850	15200		0.00220209				6	R5-BA2 - 41	381980	6150	12300
	R5-BA2 - 8	0.0005545	5.51099e-05	6.29431e-05	1.61954e-06		487040	12500		0.023601				7	R5-BA2 - 22	386210	7750	15500
	R5-BA2 - 9	0.000779602	0.000159829	6.5952e-05	3.12572e-06		491840	19800		0.162524				8	R5-BA2 - 25	397100	8800	17600
	R5-BA2 - 10	0.000554482	0.000123991	6.67513e-05	2.4792e-06		513320	17500		-0.0144242				9	R5-BA2 - 16	402830	6250	12500
	R5-BA2 - 11	0.000647591	0.000192389	5.32813e-05	3.48002e-06		415710	21700		0.142488				10	R5-BA2 - 36	403910	9750	19500
	R5-BA2 - 12	0.000524156	0.000102526	5.4068e-05	2.06428e-06		428200	14400		-0.0964446				11	R5-BA2 - 19	404180	7400	14800
	R5-BA2 - 13	0.000718173	0.000115815	4.212e-05	2.15294e-06		338280	13300		0.0884635				12	R5-BA2 - 14	410710	6950	13900
	R5-BA2 - 14	0.000507581	0.000101364	5.13638e-05	1.99301e-06		410710	13900		-0.0128246				13	R5-BA2 - 34	413120	7450	14900
	R5-BA2 - 15	0.00075865	0.000113952	5.44494e-05	2.08951e-06		417190	13600		-0.0389753				14	R5-BA2 - 40	413860	7100	14200
	R5-BA2 - 16	0.000476068	8.24309e-05	4.99491e-05	1.73827e-06		402830	12500		0.0377156				15	R5-BA2 - 43	415020	5950	11900
	R5-BA2 - 17	0.00649844	0.00120173	0.000118835	1.09284e-05		470990	19200		0.307547				16	R5-BA2 - 11	415710	10850	21700
	R5-BA2 - 18	0.00256646	0.000240937	8.12554e-05	4.45842e-06		475870	17500		-0.130484				17	R5-BA2 - 15	417190	6800	13600
	R5-BA2 - 19	0.000479484	9.89864e-05	5.01787e-05	2.14735e-06		404180	14800		-0.19599				18	R5-BA2 - 33	417250	6400	12800
	R5-BA2 - 20	0.000538893	0.000119388	5.27281e-05	2.78736e-06		418190	18400		-0.0344038				19	R5-BA2 - 20	418190	9200	18400
	R5-BA2 - 21	0.00524682	0.00071529	9.34788e-05	5.71898e-06		420230	13000		0.746159				20	R5-BA2 - 21	420230	6500	13000
	R5-BA2 - 22	0.000810682	0.000142286	5.01325e-05	2.54711e-06		386210	15500		-0.0250098				21	R5-BA2 - 29	424910	3200	6400
	R5-BA2 - 23	0.00064976	0.000115805	5.82577e-05	2.29903e-06		448900	15400		0.201166				22	R5-BA2 - 4	425210	6900	13800
	R5-BA2 - 24	0.000583988	0.00010422	5.79251e-05	2.09889e-06		450780	14600		-0.0783489				23	R5-BA2 - 12	428200	7200	14400
	R5-BA2 - 25	0.00057029	0.00013906	4.98713e-05	2.72345e-06		397100	17600		0.199736				24	R5-BA2 - 38	432180	6900	13800
	R5-BA2 - 28	0.000620797	0.000114557	6.05841e-05	2.03108e-06		466440	14300		-0.0164939				25	R5-BA2 - 31	436330	6450	12900
	R5-BA2 - 29	0.249388	0.00672043	0.00221953	5.74646e-05		424910	6400		0.858438				26	R5-BA2 - 30	436380	8600	17200
	R5-BA2 - 30	0.000582154	0.00012562	5.57782e-05	2.58647e-06		436380	17200		0.0710007				27	R5-BA2 - 5	441800	8400	16800
	R5-BA2 - 31	0.000658943	8.06834e-05	5.64607e-05	1.85058e-06		436330	12900		-0.0041668				28	R5-BA2 - 23	448900	7700	15400
	R5-BA2 - 32	0.000677828	0.000123388	4.63774e-05	2.43522e-06		368220	15200		-0.139783				29	R5-BA2 - 24	450780	7300	14600
	R5-BA2 - 33	0.000688046	0.0001414	5.38622e-05	1.88944e-06		417250	12800		-0.0961575				30	R5-BA2 - 35	457360	10650	21300
	R5-BA2 - 34	0.000483512	8.15544e-05	5.15148e-05	2.14873e-06		413120	14900		0.135504				31	R5-BA2 - 28	466440	7150	14300
	R5-BA2 - 35	0.00144273	0.000326931	6.70252e-05	4.22344e-06		457360	21300		0.304096				32	R5-BA2 - 17	470990	9600	19200
	R5-BA2 - 36	0.000934129	0.000199794	5.38703e-05	3.39615e-06		403910	19500		-0.109986				33	R5-BA2 - 2	471400	8800	17600
	R5-BA2 - 37	0.000752243	0.000126753	4.64402e-05	2.78027e-06		365030	16800		0.132655				34	R5-BA2 - 18	475870	8750	17500
	R5-BA2 - 38	0.000455024	9.46183e-05	5.40353e-05	1.90174e-06		432180	13800		-0.015584				35	R5-BA2 - 39	478210	7100	14200
	R5-BA2 - 39	0.000664995	7.85727e-05	6.27577e-05	2.02669e-06		478210	14200		0.122483				36	R5-BA2 - 8	487040	6250	12500
	R5-BA2 - 40	0.000625649	0.000112629	5.28202e-05	2.12765e-06		413860	14200		0.127469				37	R5-BA2 - 9	491840	9900	19800
	R5-BA2 - 41	0.000613841	0.00011753	4.79667e-05	1.82637e-06		381980	12300		0.191459				38	R5-BA2 - 10	513320	8750	17500
	R5-BA2 - 43	0.000857741	0.000117228	5.49631e-05	1.80507e-06		415020	11900		0.0216941				39	R5-BA2 - 3	533810	8250	16500
	Kossona Vouno pumice	Pb207/U235	2σ	Pb206/U238	2σ		Pb206/U238 age (207Pb + Th dis -corr)	2σ		rho 206Pb/238U v 207Pb/235U				No.	Kossona Vouno pumice	Pb206/U238 age (207Pb + Th dis -corr)	1σ	2σ
	R6-1.3 - 1	1.12455	0.0820663	0.009704	0.000704473		366275	5500		0.982211				1	R6-1.3 - 10	333147	5750	11500
	R6-1.3 - 2	0.229628	0.0195689	0.00199229	0.000159629		362954	5500		0.953983				2	R6-1.3 - 8	340185	5100	10200
	R6-1.3 - 3	0.000874558	0.000187463	6.07811e-05	3.26509e-06		447202	19200		0.39253				3	R6-1.3 - 12	350433	7500	15000
	R6-1.3 - 4	0.00912743	0.000853691	0.000130637	7.11642e-06		396104	8600		0.547692				4	R6-1.3 - 14	350717	6350	12700
	R6-1.3 - 5	0.0627832	0.00597221	0.000605089	5.92314e-05		379485	6100		0.965145				5	R6-1.3 - 16	353696	10200	20400
	R6-1.3 - 6	0.980334	0.0379929	0.00850825	0.000335329		367827	5500		0.944254				6	R6-1.3 - 18	354401	4750	9500
	R6-1.3 - 7	0.003148	0.000407288	6.61737e-05	5.25073e-06		359233	15100		0.372989				7	R6-1.3 - 13	355905	5650	11300
	R6-1.3 - 8	0.000444127	6.7658e-05	4.07097e-05	1.43218e-06		340185	10200		0.0641358				8	R6-1.3 - 7	359233	7550	15100
	R6-1.3 - 9	0.01386	0.00312867	0.000168806	2.82644e-05		383696	15000		0.92619				9	R6-1.3 - 2	362954	2750	5500
	R6-1.3 - 10	0.000462699	0.000126458	3.98321e-05	1.6936e-06		333147	11500		-0.124674				10	R6-1.3 - 1	366275	2750	5500
	R6-1.3 - 11	0.00834444	0.00124276	0.000112899	1.14366e-05		367715	12500		0.712964				11	R6-1.3 - 11	367715	6250	12500
	R6-1.3 - 12	0.000376844	8.0043e-05	4.16427e-05	2.2057e-06		350433	15000		0.22248				12	R6-1.3 - 6	367827	2750	5500
	R6-1.3 - 13	0.0119628	0.00173934	0.00013864	1.65682e-05		355905	11300		0.896592				13	R6-1.3 - 15	373786	5100	10200
	R6-1.3 - 14	0.000519273	0.000133846	4.2847e-05	1.90909e-06		350717	12700		0.0953173				14	R6-1.3 - 5	379485	3050	6100
	R6-1.3 - 15	0.027246	0.00598082	0.000281513	5.20146e-05		373786	10200		0.97564				15	R6-1.3 - 19	380383	9150	18300
	R6-1.3 - 16	0.00156584	0.000444053	5.19103e-05	4.68489e-06		353696	20400		0.347786				16	R6-1.3 - 9	383696	7500	15000
	R6-1.3 - 17	0.000612531	0.000111936	5.91126e-05	1.98615e-06		455201	13800		-0.0886533				17	R6-1.3 - 4	396104	4300	8600
	R6-1.3 - 18	0.00510752	0.000486695	8.12999e-05	4.5494e-06		354401	9500		-0.235522				18	R6-1.3 - 3	447202	9600	19200
	R6-1.3 - 19	0.000450458	0.000164393	4.65803e-05	2.76381e-06		380383	18300		0.303006				19	R6-1.3 - 17	455201	6900	13800
	Ag. Ioannis	Pb207/U235	2σ	Pb206/U238	2σ		Pb206/U238 age (207Pb + Th dis -corr)	2σ		rho 206Pb/238U v 207Pb/235U				No.	Ag. Ioannis	Pb206/U238 age (207Pb + Th dis -corr)	1σ	2σ
	MET2-M6_001	0.00281262	0.00116003	5.58986e-05	1.09661e-05		348000	38400		0.754449				1	MET2-M6_045	266000	10200	20400
	MET2-M6_002	0.00179723	0.000373778	4.0432e-05	5.18814e-06		282000	20400		0.674981				2	MET2-M6_022	268000	7750	15500
	MET2-M6_003	0.00264397	0.000515765	5.29571e-05	5.45437e-06		334000	19600		0.526425				3	MET2-M6_068	268000	6350	12700
	MET2-M6_004	0.00115	0.000260513	4.8742e-05	3.53939e-06		368000	19800		0.464376				4	MET2-M6_069	273000	10700	21400
	MET2-M6_005	0.00907742	0.00122046	0.000111061	7.90655e-06		466000	15600		0.787146				5	MET2-M6_055	277000	8250	16500
	MET2-M6_006	0.00117845	0.00025895	3.74849e-05	3.04978e-06		288000	14700		0.0732448				6	MET2-M6_057	277000	12200	24400
	MET2-M6_007	0.00144323	0.000588299	4.314e-05	6.21183e-06		316000	28400		-0.448368				7	MET2-M6_063	278000	6350	12700
	MET2-M6_008	0.00286411	0.000766909	5.94045e-05	8.05399e-06		370000	29500		0.778018				8	MET2-M6_002	282000	10200	20400
	MET2-M6_010	0.00308025	0.000485237	5.4368e-05	8.45968e-06		326000	26500		-0.298479				9	MET2-M6_018	283000	11200	22400
	MET2-M6_011	0.00142944	0.000394699	4.31474e-05	4.67894e-06		317000	22500		-0.0662605				10	MET2-M6_044	285000	7300	14600
	MET2-M6_012	0.00105634	0.000241853	4.93291e-05	2.83432e-06		376000	16000		0.115426				11	MET2-M6_006	288000	7350	14700
	MET2-M6_013	0.00303496	0.00064767	5.15029e-05	6.71153e-06		307000	20500		0.394244				12	MET2-M6_070	289000	8300	16600
	MET2-M6_014	0.000419165	0.000358578	4.11223e-05	5.40586e-06		345000	34400		-0.216527				13	MET2-M6_030	303000	8300	16600
	MET2-M6_015	0.000409492	0.000237815	3.78356e-05	3.60242e-06		323000	23500		-0.0906313				14	MET2-M6_064	305000	7850	15700
	MET2-M6_016	0.000990568	0.000190368	4.30321e-05	2.9629e-06		335000	16800		-0.130021				15	MET2-M6_013	307000	10250	20500
	MET2-M6_017	0.000898118	0.000154755	5.72252e-05	3.28091e-06		436000	20100		0.200085				16	MET2-M6_067	309000	13700	27400
	MET2-M6_018	0.000796743	0.00029029	3.44869e-05	4.18997e-06		283000	22400		0.115326				17	MET2-M6_032	311000	10750	21500
	MET2-M6_020	0.00351941	0.00104379	5.91723e-05	6.60134e-06		341000	19700		0.220965				18	MET2-M6_054	313000	7400	14800
	MET2-M6_022	0.000444631	0.000111537	3.03185e-05	2.56786e-06		268000	15500		-0.0661507				19	MET2-M6_007	316000	14200	28400
	MET2-M6_023	0.00104605	0.000185045	6.21407e-05	3.62662e-06		464000	22100		0.1967				20	MET2-M6_011	317000	11250	22500
	MET2-M6_024	0.000707436	0.000246054	7.733e-05	6.0899e-06		580000	39000		-0.228611				21	MET2-M6_036	317000	13700	27400
	MET2-M6_025	0.000950043	0.000272743	4.70946e-05	3.30534e-06		365000	18800		0.270647				22	MET2-M6_033	318000	7850	15700
	MET2-M6_026	0.00122309	0.000301656	4.9212e-05	4.73776e-06		368000	25600		-0.0422186				23	MET2-M6_038	319000	8350	16700
	MET2-M6_027	0.00103142	0.000288636	4.36569e-05	3.64925e-06		337000	19700		0.32373				24	MET2-M6_015	323000	11750	23500
	MET2-M6_028	0.00133533	0.000465624	4.33944e-05	5.02716e-06		323000	24500		0.109695				25	MET2-M6_028	323000	12250	24500
	MET2-M6_029	0.00181993	0.000257341	5.55622e-05	3.04312e-06		387000	15200		0.017111				26	MET2-M6_010	326000	13250	26500
	MET2-M6_030	0.00155966	0.00035288	4.18972e-05	3.78428e-06		303000	16600		-0.12555				27	MET2-M6_056	328000	10300	20600
	MET2-M6_032	0.00176615	0.000376447	4.43275e-05	5.06744e-06		311000	21500		0.109322				28	MET2-M6_059	328000	10300	20600
	MET2-M6_033	0.00145473	0.000317253	4.35246e-05	3.26179e-06		318000	15700		0.198989				29	MET2-M6_034	332000	6500	13000
	MET2-M6_034	0.00247117	0.000377958	5.16644e-05	3.32685e-06		332000	13000		0.258293				30	MET2-M6_003	334000	9800	19600
	MET2-M6_036	0.000591002	0.000109462	3.80485e-05	4.55799e-06		317000	27400		-0.100048				31	MET2-M6_016	335000	8400	16800
	MET2-M6_038	0.00120023	0.000240749	4.20119e-05	3.29977e-06		319000	16700		0.420427				32	MET2-M6_058	336000	8400	16800
	MET2-M6_040	0.00572923	0.00124355	7.72294e-05	9.54479e-06		373000	21700		0.637769				33	MET2-M6_027	337000	9850	19700
	MET2-M6_042	0.00162942	0.000258011	5.01134e-05	3.93357e-06		357000	18800		0.148195				34	MET2-M6_020	341000	9850	19700
	MET2-M6_044	0.00272278	0.00069957	4.63892e-05	4.62771e-06		285000	14600		0.197156				35	MET2-M6_014	345000	17200	34400
	MET2-M6_045	0.00242028	0.000730857	4.20241e-05	6.44209e-06		266000	20400		0.42746				36	MET2-M6_001	348000	19200	38400
	MET2-M6_047	0.00286182	0.000427935	6.17353e-05	4.32274e-06		386000	17000		-0.0540568				37	MET2-M6_061	351000	9850	19700
	MET2-M6_048	0.00112831	0.000252852	4.85407e-05	4.07076e-06		367000	22700		0.161676				38	MET2-M6_042	357000	9400	18800
	MET2-M6_050	0.00529813	0.000606596	7.47891e-05	7.60358e-06		374000	18900		0.285911				39	MET2-M6_065	362000	8450	16900
	MET2-M6_053	0.00528061	0.00113522	8.256e-05	9.25591e-06		428000	25800		0.40849				40	MET2-M6_025	365000	9400	18800
	MET2-M6_054	0.0024446	0.000480945	4.86659e-05	3.92287e-06		313000	14800		0.3323				41	MET2-M6_048	367000	11350	22700
	MET2-M6_055	0.00324065	0.00065477	4.84232e-05	6.14504e-06		277000	16500		0.710075				42	MET2-M6_004	368000	9900	19800
	MET2-M6_056	0.00274008	0.000569361	5.2674e-05	5.9759e-06		328000	20600		0.754757				43	MET2-M6_026	368000	12800	25600
	MET2-M6_057	0.00302949	0.000670399	4.72649e-05	8.65874e-06		277000	24400		-0.113149				44	MET2-M6_008	370000	14750	29500
	MET2-M6_058	0.00350955	0.000660476	5.84643e-05	5.34816e-06		336000	16800		0.545882				45	MET2-M6_040	373000	10850	21700
	MET2-M6_059	0.00282914	0.000542244	5.32253e-05	6.01587e-06		328000	20600		0.70019				46	MET2-M6_050	374000	9450	18900
	MET2-M6_060	0.000717405	0.000144521	4.88912e-05	3.22302e-06		387000	19900		-0.127323				47	MET2-M6_012	376000	8000	16000
	MET2-M6_061	0.000843766	0.000203056	4.44515e-05	3.39062e-06		351000	19700		-0.154461				48	MET2-M6_047	386000	8500	17000
	MET2-M6_063	0.000527513	0.000170031	3.21966e-05	1.98231e-06		278000	12700		-0.10283				49	MET2-M6_029	387000	7600	15200
	MET2-M6_064	0.00347482	0.000516432	5.38194e-05	5.54131e-06		305000	15700		0.556675				50	MET2-M6_060	387000	9950	19900
	MET2-M6_065	0.00147026	0.000388262	4.98743e-05	3.21398e-06		362000	16900		-0.0634096				51	MET2-M6_053	428000	12900	25800
	MET2-M6_067	0.00113927	0.000343563	4.0212e-05	5.37137e-06		309000	27400		0.115464				52	MET2-M6_017	436000	10050	20100
	MET2-M6_068	0.000405024	0.000130925	3.01331e-05	1.97051e-06		268000	12700		0.244288				53	MET2-M6_023	464000	11050	22100
	MET2-M6_069	0.000650913	0.00024594	3.22449e-05	3.76253e-06		273000	21400		-0.165477				54	MET2-M6_005	466000	7800	15600
	MET2-M6_070	0.00193386	0.000465394	4.22091e-05	4.19158e-06		289000	16600		-0.0209871				55	MET2-M6_024	580000	19500	39000

## Sheet: U-Th zircon
U-Th zircon dating: Isotopic Data
	Mavri Petra	(238)/(232) corrected	1σ	(230)/(232) corrected	1σ		Model Age (zircon-glass)	1σ +	1σ -				No.	Mavri Petra	Model Age (zircon-glass)	1σ +	1σ -
	MET-14.1 - 1	4.21942	0.0409991	2.48994	0.0735418		78607	6764	6216				1	MET-14.1 - 17	34111	2848	2712
	MET-14.1 - 10	4.89976	0.0586283	2.88188	0.0919708		81061	7472	6795				2	MET-14.1 - 13	44541	3688	3536
	MET-14.1 - 11	3.80191	0.0830208	2.66881	0.070195		114864	14976	12465				3	MET-14.1 - 31	48293	4759	4385
	MET-14.1 - 13	4.18397	0.0148352	1.89427	0.0662708		44541	3688	3536				4	MET-14.1 - 44	49013	5968	5345
	MET-14.1 - 15	3.96912	0.0413374	3.35381	0.101855		200921	37137	27001				5	MET-14.1 - 36	52918	5270	4884
	MET-14.1 - 16	4.9697	0.0349623	4.21187	0.125512		203759	31572	24083				6	MET-14.1 - 22	53660	4308	3966
	MET-14.1 - 17	4.26303	0.0387079	1.69951	0.0514014		34111	2848	2712				7	MET-14.1 - 29	54306	3786	3596
	MET-14.1 - 18	4.8439	0.0344878	3.90081	0.121839		171864	22501	18347				8	MET-14.1 - 9	59179	5429	5089
	MET-14.1 - 19	2.79512	0.051853	1.59619	0.0554516		60470	8505	7475				9	MET-14.1 - 19	60470	8505	7475
	MET-14.1 - 20	4.27577	0.0561953	2.43557	0.0620855		73139	5992	5496				10	MET-14.1 - 40	66261	6447	6025
	MET-14.1 - 22	2.39938	0.032688	1.37407	0.0209846		53660	4308	3966				11	MET-14.1 - 39	67912	9505	8280
	MET-14.1 - 23	3.92089	0.0249421	2.45492	0.0562402		87894	5953	5553				12	MET-14.1 - 34	70083	5891	5447
	MET-14.1 - 24	5.02427	0.0362338	3.83657	0.1202		147930	16590	14161				13	MET-14.1 - 20	73139	5992	5496
	MET-14.1 - 26	4.92203	0.0438098	2.89213	0.0816751		80979	6272	5805				14	MET-14.1 - 1	78607	6764	6216
	MET-14.1 - 27	5.30833	0.0848568	3.80564	0.118598		126698	15441	13039				15	MET-14.1 - 26	80979	6272	5805
	MET-14.1 - 29	4.08457	0.0277029	2.03965	0.0536596		54306	3786	3596				16	MET-14.1 - 10	81061	7472	6795
	MET-14.1 - 3	5.78696	0.0709565	4.89055	0.159785		202009	37802	27311				17	MET-14.1 - 45	82225	7417	6832
	MET-14.1 - 30	3.61894	0.0182313	2.41864	0.0525245		100526	6757	6279				18	MET-14.1 - 23	87894	5953	5553
	MET-14.1 - 31	4.41268	0.0691857	2.04879	0.068431		48293	4759	4385				19	MET-14.1 - 37	91369	6234	5826
	MET-14.1 - 32	5.42287	0.0547951	4.25875	0.162017		160581	24485	19546				20	MET-14.1 - 47	94779	8411	7583
	MET-14.1 - 33	4.38609	0.0459649	3.54561	0.100963		173054	24026	19206				21	MET-14.1 - 8	97325	11496	9957
	MET-14.1 - 34	4.80896	0.0511644	2.63971	0.0811879		70083	5891	5447				22	MET-14.1 - 30	100526	6757	6279
	MET-14.1 - 35	3.16315	0.0500294	2.2836	0.0639694		119241	15653	13119				23	MET-14.1 - 42	112362	14071	11784
	MET-14.1 - 36	4.36728	0.0506139	2.1238	0.0784412		52918	5270	4884				24	MET-14.1 - 7	112557	9547	8621
	MET-14.1 - 37	4.28583	0.0210815	2.70348	0.0678714		91369	6234	5826				25	MET-14.1 - 11	114864	14976	12465
	MET-14.1 - 39	3.05645	0.0597775	1.78731	0.0642037		67912	9505	8280				26	MET-14.1 - 35	119241	15653	13119
	MET-14.1 - 40	4.52545	0.0188879	2.43829	0.102747		66261	6447	6025				27	MET-14.1 - 27	126698	15441	13039
	MET-14.1 - 41	3.57163	0.0597137	2.61625	0.0895705		127099	19418	15799				28	MET-14.1 - 41	127099	19418	15799
	MET-14.1 - 42	3.71276	0.0818368	2.58838	0.0635074		112362	14071	11784				29	MET-14.1 - 24	147930	16590	14161
	MET-14.1 - 43	4.17533	0.0329978	3.27901	0.105351		157837	20774	17120				30	MET-14.1 - 43	157837	20774	17120
	MET-14.1 - 44	3.62492	0.0782329	1.77855	0.0600793		49013	5968	5345				31	MET-14.1 - 32	160581	24485	19546
	MET-14.1 - 45	3.99387	0.0260411	2.42259	0.0797511		82225	7417	6832				32	MET-14.1 - 6	169037	30513	23100
	MET-14.1 - 47	4.28935	0.0509368	2.75003	0.0729869		94779	8411	7583				33	MET-14.1 - 18	171864	22501	18347
	MET-14.1 - 48	4.89979	0.0531262	3.99369	0.118642		178532	26035	20499				34	MET-14.1 - 33	173054	24026	19206
	MET-14.1 - 5	2.37547	0.0148487	2.0475	0.0361768		218742	32361	24472				35	MET-14.1 - 48	178532	26035	20499
	MET-14.1 - 6	5.23081	0.0733099	4.18424	0.160747		169037	30513	23100				36	MET-14.1 - 15	200921	37137	27001
	MET-14.1 - 7	4.58807	0.0345433	3.15321	0.0855828		112557	9547	8621				37	MET-14.1 - 3	202009	37802	27311
	MET-14.1 - 8	4.90633	0.0903166	3.14633	0.105419		97325	11496	9957				38	MET-14.1 - 16	203759	31572	24083
	MET-14.1 - 9	3.5729	0.0218682	1.90894	0.0644033		59179	5429	5089				39	MET-14.1 - 5	218742	32361	24472
	Chelona	(238)/(232) corrected	1σ	(230)/(232) corrected	1σ		Model Age (zircon-glass)	1σ +	1σ -				No.	Chelona	Model Age (zircon-glass)	1σ +	1σ -
	M2_N2 - 1	4.58451	0.0448793	3.99077	0.118755		196679	30702	23447				1	M5_N2 - 20	149997	16036	13772
	M2_N2 - 2	5.14942	0.0463157	4.65402	0.137886		229500	43751	30594				2	M4_N2 - 3	152610	20757	17029
	M2_N2 - 3	4.80717	0.0356641	4.1978	0.118091		200118	27990	21914				3	M5_N2 - 1	154777	25095	19636
	M2_N2 - 5	5.02832	0.0920518	4.0752	0.220183		160061	38330	27276				4	M5_N2 - 4	155158	26509	20353
	M4_N2 - 15	2.47086	0.0391622	2.10928	0.0495751		160334	24024	18907				5	M5_N2 - 3	156679	24947	19955
	M4_N2 - 16	4.49876	0.0469345	4.01062	0.159136		213784	51230	34008				6	M2_N2 - 5	160061	38330	27276
	M4_N2 - 17	4.3864	0.0300878	3.69774	0.0909339		175997	18618	15662				7	M4_N2 - 15	160334	24024	18907
	M4_N2 - 19	3.96812	0.0734005	3.72456	0.119294		263443	113417	52535				8	M4_N2 - 17	175997	18618	15662
	M4_N2 - 20	2.91282	0.0170231	2.6696	0.0525195		221319	28600	22333				9	M5_N2 - 28	177744	30906	23674
	M4_N2 - 21	4.56066	0.0484468	4.08264	0.162213		217608	54071	35242				10	M5_N2 - 2	179119	24720	19741
	M4_N2 - 22	3.38401	0.0750688	3.01179	0.11109		202529	60195	36811				11	M4_N2 - 9	181636	42687	29673
	M4_N2 - 23	4.38024	0.0308115	3.79314	0.120184		191943	28567	22284				12	M5_N2 - 13	185290	61880	38518
	M4_N2 - 24	3.73386	0.0604255	3.3353	0.119379		209219	53576	34593				13	M5_N2 - 28	188494	29141	22293
	M4_N2 - 25	3.71768	0.0409382	3.45596	0.0837973		248265	54073	35183				14	M5_N2 - 19	191049	46136	31238
	M4_N2 - 3	3.81605	0.0398304	3.09169	0.102549		152610	20757	17029				15	M4_N2 - 23	191943	28567	22284
	M4_N2 - 5	4.26287	0.0387949	3.9869	0.107126		261423	63335	39109				16	M5_N2 - 21	192303	24956	19968
	M4_N2 - 8	3.80236	0.065044	3.41196	0.09256		213641	45920	31083				17	M5_N2 - 6	193032	22041	18036
	M4_N2 - 9	4.86282	0.074533	4.1211	0.191548		181636	42687	29673				18	M2_N2 - 1	196679	30702	23447
	M5_N2 - 1	5.03171	0.0899991	4.02798	0.143908		154777	25095	19636				19	M5_N2 - 17	198714	27554	21705
	M5_N2 - 12	4.64552	0.0603091	4.32893	0.139883		259715	84188	45818				20	M5_N2 - 23	199121	48460	32651
	M5_N2 - 13	5.20334	0.0509506	4.4253	0.313024		185290	61880	38518				21	M2_N2 - 3	200118	27990	21914
	M5_N2 - 14	3.47923	0.0373578	3.29266	0.088872		269342	81240	45071				22	M4_N2 - 22	202529	60195	36811
	M5_N2 - 14	4.83684	0.0391255	4.36679	0.161375		226771	52005	34522				23	M4_N2 - 24	209219	53576	34593
	M5_N2 - 15	3.97958	0.0324996	3.65936	0.125063		238575	59224	37555				24	M5_N2 - 22	209731	36994	26859
	M5_N2 - 15	6.3952	0.0503316	5.82645	0.231758		242591	65334	40000				25	M5_N2 - 27	209763	47626	31910
	M5_N2 - 16	5.30506	0.0398639	4.75319	0.133523		222499	36079	26663				26	M5_N2 - 18	211041	29044	22643
	M5_N2 - 17	4.31839	0.0255761	3.77969	0.109178		198714	27554	21705				27	M4_N2 - 8	213641	45920	31083
	M5_N2 - 18	5.2222	0.030563	4.61562	0.126425		211041	29044	22643				28	M4_N2 - 16	213784	51230	34008
	M5_N2 - 19	3.08138	0.0476634	2.71484	0.101683		191049	46136	31238				29	M5_N2 - 7	216784	28993	22575
	M5_N2 - 19	6.3686	0.0739707	5.86694	0.261823		254589	100690	50422				30	M4_N2 - 21	217608	54071	35242
	M5_N2 - 2	4.96254	0.0473323	4.18299	0.128263		179119	24720	19741				31	M4_N2 - 20	221319	28600	22333
	M5_N2 - 20	4.36435	0.0293355	3.48238	0.104513		149997	16036	13772				32	M5_N2 - 16	222499	36079	26663
	M5_N2 - 21	4.48547	0.0344225	3.88239	0.103937		192303	24956	19968				33	M5_N2 - 14	226771	52005	34522
	M5_N2 - 22	2.73626	0.0308989	2.48595	0.0589373		209731	36994	26859				34	M2_N2 - 2	229500	43751	30594
	M5_N2 - 22	3.95798	0.0528437	3.69316	0.156442		255498	116825	53760				35	M5_N2 - 15	238575	59224	37555
	M5_N2 - 23	6.21028	0.0772346	5.3683	0.250837		199121	48460	32651				36	M5_N2 - 15	242591	65334	40000
	M5_N2 - 24	4.43645	0.034218	4.14894	0.0935679		262800	50743	33974				37	M4_N2 - 25	248265	54073	35183
	M5_N2 - 25	4.32597	0.0524246	4.13481	0.079121		296107	83933	45805				38	M5_N2 - 26	248352	69621	41068
	M5_N2 - 26	6.00643	0.0852582	5.50952	0.177717		248352	69621	41068				39	M5_N2 - 19	254589	100690	50422
	M5_N2 - 27	6.05839	0.109238	5.32159	0.179608		209763	47626	31910				40	M5_N2 - 22	255498	116825	53760
	M5_N2 - 28	4.41706	0.0336898	3.7341	0.152239		177744	30906	23674				41	M5_N2 - 12	259715	84188	45818
	M5_N2 - 28	2.77475	0.0351901	2.4529	0.0569604		188494	29141	22293				42	M4_N2 - 5	261423	63335	39109
	M5_N2 - 3	5.14768	0.0412182	4.13455	0.183949		156679	24947	19955				43	M5_N2 - 24	262800	50743	33974
	M5_N2 - 4	4.85709	0.105853	3.89921	0.131675		155158	26509	20353				44	M4_N2 - 19	263443	113417	52535
	M5_N2 - 6	4.84229	0.0365909	4.18265	0.0984235		193032	22041	18036				45	M5_N2 - 14	269342	81240	45071
	M5_N2 - 7	6.51759	0.0444225	5.76678	0.147244		216784	28993	22575				46	M5_N2 - 25	296107	83933	45805
	Choni	(238)/(232) corrected	1σ	(230)/(232) corrected	1σ		Model Age (zircon-glass)	1σ +	1σ -				No.	Choni	Model Age (zircon-glass)	1σ +	1σ -
	M1_13.2 - 1	4.64294	0.052168	3.34897	0.0921467		120371	11525	10159				1	R5-13.2 - 13	32227.1	2574.06	2485.33
	M1_13.2 - 11	6.16221	0.0460424	4.46189	0.180921		126534	14796	12820				2	R5-13.2 - 15	32295.7	1983.67	1937.69
	M1_13.2 - 5	3.59751	0.0357466	2.65984	0.0621683		121437	10773	9570				3	R5-13.2 - 10	33038.2	2014.47	1946.5
	M1_13.2 - 8	4.20616	0.0256038	2.35465	0.0557188		67944	4111	3904				4	M3_ 13.2 - 20	40630	3412	3253
	M3_ 13.2 - 1	3.94513	0.0240109	3.60232	0.103309		245806	51585	34443				5	R5-13.2 - 22	51388	5249.02	4830.5
	M3_ 13.2 - 10	5.69313	0.0460423	2.99728	0.0996979		66050	5063	4751				6	R5-13.2 - 4	52048.1	2589.21	2516.06
	M3_ 13.2 - 11	5.55849	0.107228	4.12215	0.161122		132088	20264	16390				7	M3_ 13.2 - 21	53894	13905	11683
	M3_ 13.2 - 13	3.78866	0.0286969	2.68639	0.0588897		110774	8073	7380				8	R5-13.2 - 9	54361	4023.23	3793.75
	M3_ 13.2 - 14	4.14336	0.0336887	2.83081	0.0847666		103710	9305	8410				9	R5-13.2 - 1	54441.3	3989.69	3768.29
	M3_ 13.2 - 16	4.75986	0.0578837	3.24872	0.0937507		106572	10021	8926				10	M3_ 13.2 - 33	56266	9904	8663
	M3_ 13.2 - 17	2.64387	0.0324855	1.63906	0.0507343		68832	7615	6883				11	R5-13.2 - 17	59305.3	4193.51	3949.66
	M3_ 13.2 - 2	3.61491	0.043031	3.11712	0.0807103		192173	30195	22993				12	R5-13.2 - 5	60112.5	3533.98	3385.53
	M3_ 13.2 - 20	5.25779	0.0384656	2.1577	0.0823246		40630	3412	3253				13	M3_ 13.2 - 33	60524	7686	6820
	M3_ 13.2 - 21	3.56257	0.0487816	2.07301	0.0931813		69154	9079	8104				14	M3_ 13.2 - 29	61711	6456	5901
	M3_ 13.2 - 21	5.11164	0.12388	2.45436	0.259357		53894	13905	11683				15	R5-13.2 - 19	63615.5	3869.17	3649.78
	M3_ 13.2 - 22	4.85266	0.100678	2.87651	0.115658		79638	9992	8730				16	M3_ 13.2 - 10	66050	5063	4751
	M3_ 13.2 - 23	3.26537	0.0349016	2.01497	0.0432145		76088	5556	5144				17	M1_13.2 - 8	67944	4111	3904
	M3_ 13.2 - 24	4.15083	0.0267884	2.49873	0.0779933		78677	6325	5887				18	M3_ 13.2 - 17	68832	7615	6883
	M3_ 13.2 - 25	2.97014	0.0199377	2.40023	0.0536424		149051	14355	12469				19	M3_ 13.2 - 21	69154	9079	8104
	M3_ 13.2 - 26	5.64327	0.0459951	4.55262	0.152329		164284	21078	17354				20	R5-13.2 - 11	75152.2	11770.4	10394.1
	M3_ 13.2 - 27	5.52571	0.0330814	3.95142	0.117646		121264	10292	9281				21	M3_ 13.2 - 23	76088	5556	5144
	M3_ 13.2 - 28	5.24857	0.0514343	3.83912	0.126373		126852	13562	11803				22	M3_ 13.2 - 24	78677	6325	5887
	M3_ 13.2 - 29	4.58477	0.0635088	2.40985	0.0948618		61711	6456	5901				23	M3_ 13.2 - 22	79638	9992	8730
	M3_ 13.2 - 3	4.01448	0.0457084	3.43548	0.163765		189763	48450	32639				24	R5-13.2 - 14	80420.2	6191.65	5775.73
	M3_ 13.2 - 3	2.12855	0.0229218	1.90311	0.0533215		200235	45508	31098				25	R5-13.2 - 20	83553.7	4570.14	4343.99
	M3_ 13.2 - 30	3.54121	0.0394891	2.45459	0.0531349		102998	8243	7456				26	M3_ 13.2 - 32	85354	7409	6818
	M3_ 13.2 - 31	4.60361	0.0403133	3.91795	0.101235		189273	24465	19594				27	R5-13.2 - 21	85891	7846.58	7142.1
	M3_ 13.2 - 32	4.6576	0.0348946	2.87105	0.0966424		85354	7409	6818				28	M3_ 13.2 - 4	86309	6618	6135
	M3_ 13.2 - 33	2.34611	0.0418017	1.43363	0.0419976		60524	7686	6820				29	R5-13.2 - 25	97620.7	6632.59	6141.55
	M3_ 13.2 - 33	4.7486	0.0972267	2.36509	0.16172		56266	9904	8663				30	M3_ 13.2 - 9	98143	7035	6444
	M3_ 13.2 - 4	4.2875	0.0307708	2.68434	0.0761305		86309	6618	6135				31	M3_ 13.2 - 7	100421	11413	9906
	M3_ 13.2 - 7	3.73993	0.0653487	2.54835	0.0754946		100421	11413	9906				32	M3_ 13.2 - 30	102998	8243	7456
	M3_ 13.2 - 9	3.65468	0.0374342	2.47287	0.0500372		98143	7035	6444				33	M3_ 13.2 - 14	103710	9305	8410
	R5-13.2 - 1	4.21328	0.0371069	2.1149	0.0595905		54441.3	3989.69	3768.29				34	M3_ 13.2 - 16	106572	10021	8926
	R5-13.2 - 10	2.91209	0.0173117	1.32275	0.0241367		33038.2	2014.47	1946.5				35	M3_ 13.2 - 13	110774	8073	7380
	R5-13.2 - 11	7.07146	0.0723274	3.89793	0.283682		75152.2	11770.4	10394.1				36	M1_13.2 - 1	120371	11525	10159
	R5-13.2 - 12	3.79229	0.0228034	3.08659	0.0675203		160095	14330.3	12486.5				37	M3_ 13.2 - 27	121264	10292	9281
	R5-13.2 - 13	5.50735	0.0282017	1.97421	0.0744089		32227.1	2574.06	2485.33				38	M1_13.2 - 5	121437	10773	9570
	R5-13.2 - 14	5.8411	0.0373961	3.40573	0.113283		80420.2	6191.65	5775.73				39	M1_13.2 - 11	126534	14796	12820
	R5-13.2 - 15	3.90217	0.00860243	1.56545	0.0395889		32295.7	1983.67	1937.69				40	M3_ 13.2 - 28	126852	13562	11803
	R5-13.2 - 17	4.02676	0.036812	2.12777	0.0549798		59305.3	4193.51	3949.66				41	M3_ 13.2 - 11	132088	20264	16390
	R5-13.2 - 18	4.15406	0.0261244	3.15088	0.0766288		133636	11063.6	9897.82				42	R5-13.2 - 18	133636	11063.6	9897.82
	R5-13.2 - 19	3.66254	0.0345989	2.04011	0.040224		63615.5	3869.17	3649.78				43	M3_ 13.2 - 25	149051	14355	12469
	R5-13.2 - 20	3.46593	0.0133847	2.20427	0.0439393		83553.7	4570.14	4343.99				44	R5-13.2 - 23	152800	19595.7	16431.9
	R5-13.2 - 21	5.44651	0.0595264	3.30941	0.113268		85891	7846.58	7142.1				45	R5-13.2 - 12	160095	14330.3	12486.5
	R5-13.2 - 22	5.04828	0.0789836	2.36908	0.0933622		51388	5249.02	4830.5				46	R5-13.2 - 6	160335	15851.2	13658.4
	R5-13.2 - 23	5.7436	0.0286227	4.50822	0.178769		152800	19595.7	16431.9				47	M3_ 13.2 - 26	164284	21078	17354
	R5-13.2 - 24	5.51335	0.051495	4.82798	0.193229		212590	47835.6	32535.2				48	M3_ 13.2 - 31	189273	24465	19594
	R5-13.2 - 25	3.70814	0.0270732	2.49884	0.0540938		97620.7	6632.59	6141.55				49	M3_ 13.2 - 3	189763	48450	32639
	R5-13.2 - 4	5.2407	0.0117978	2.45813	0.0603506		52048.1	2589.21	2516.06				50	R5-13.2 - 8	190692	29603.8	22715.5
	R5-13.2 - 5	4.87604	0.0230487	2.50122	0.0651647		60112.5	3533.98	3385.53				51	M3_ 13.2 - 2	192173	30195	22993
	R5-13.2 - 6	5.63991	0.0340665	4.5102	0.124171		160335	15851.2	13658.4				52	M3_ 13.2 - 3	200235	45508	31098
	R5-13.2 - 7	5.61365	0.0470883	4.99764	0.109083		226687	31400.6	23937.1				53	R5-13.2 - 24	212590	47835.6	32535.2
	R5-13.2 - 8	4.77755	0.0531525	4.0703	0.119769		190692	29603.8	22715.5				54	R5-13.2 - 7	226687	31400.6	23937.1
	R5-13.2 - 9	4.76204	0.0457595	2.32856	0.0687568		54361	4023.23	3793.75				55	M3_ 13.2 - 1	245806	51585	34443
	Profitis Ilias, lower ridge	(238)/(232) corrected	1σ	(230)/(232) corrected	1σ		Model Age (zircon-glass)	1σ +	1σ -				No.	Profitis Ilias, lower ridge	Model Age (zircon-glass)	1σ +	1σ -
	M2_Pi - 1	3.84327	0.0398525	3.59684	0.0773021		276989	64442	39440				1	M2_Pi - 25	149529	38300	27137
	M2_Pi - 10	5.39997	0.0424203	4.69846	0.132221		208721	29668	22939				2	M2_Pi - 37	161949	24390	19449
	M2_Pi - 11	5.68453	0.0524066	4.56307	0.291238		164460	38301	27792				3	M2_Pi - 45	163575	23791	18976
	M2_Pi - 12	4.58065	0.0647264	3.79662	0.162218		176470	34844	25627				4	M2_Pi - 11	164460	38301	27792
	M2_Pi - 13	4.2399	0.03029	3.99501	0.0886376		290138	66807	40584				5	M2_Pi - 17	169455	21269	17317
	M2_Pi - 14	3.94401	0.0282156	3.43069	0.152176		202941	44968	31300				6	M2_Pi - 41	169958	21688	17755
	M2_Pi - 14	3.17562	0.0344894	2.86596	0.0963652		228203	55460	35788				7	M2_Pi - 42	171557	19369	16084
	M2_Pi - 15	3.33922	0.0361593	3.07377	0.0777231		250979	56136	36083				8	M2_Pi - 28	173456	20998	17103
	M2_Pi - 16	4.37842	0.0298773	3.94868	0.0868498		235076	32606	24726				9	M2_Pi - 12	176470	34844	25627
	M2_Pi - 17	5.5349	0.0729222	4.49585	0.12589		169455	21269	17317				10	M2_Pi - 34	182537	27227	21012
	M2_Pi - 18	4.07117	0.0301276	3.56196	0.0931823		207838	28503	22233				11	M2_Pi - 3	193491	24588	19624
	M2_Pi - 19	3.9726	0.0276179	3.50791	0.0895227		214458	29869	23089				12	M2_Pi - 46	194199	39577	27800
	M2_Pi - 20	4.28045	0.0616749	3.89619	0.141509		244081	76546	43356				13	M2_Pi - 6	195818	18105	15243
	M2_Pi - 21	5.47496	0.0371716	5.06032	0.17695		266511	75149	43548				14	M2_Pi - 49	199879	20683	17072
	M2_Pi - 22	4.39629	0.0797644	3.92559	0.138876		225913	63480	38509				15	M2_Pi - 7	200117	32251	24114
	M2_Pi - 23	4.25329	0.0524098	3.77405	0.0790336		219839	32399	24326				16	M2_Pi - 27	200526	39769	28095
	M2_Pi - 24	5.5522	0.080503	4.83021	0.141934		209022	37615	27138				17	M2_Pi - 14	202941	44968	31300
	M2_Pi - 25	5.91953	0.126945	4.57218	0.298068		149529	38300	27137				18	M2_Pi - 18	207838	28503	22233
	M2_Pi - 26	3.41983	0.0494107	3.19105	0.0689717		269564	71765	41718				19	M2_Pi - 35	208697	65048	39574
	M2_Pi - 27	4.27697	0.0732055	3.69882	0.115185		200526	39769	28095				20	M2_Pi - 10	208721	29668	22939
	M2_Pi - 28	3.38602	0.043937	2.82369	0.0640218		173456	20998	17103				21	M2_Pi - 24	209022	37615	27138
	M2_Pi - 29	4.31543	0.0334184	3.88241	0.0930324		232446	35478	26314				22	M2_Pi - 5	210066	30275	23201
	M2_Pi - 3	4.07276	0.0417404	3.49003	0.0839304		193491	24588	19624				23	M2_Pi - 9	211721	33329	25025
	M2_Pi - 34	2.26607	0.0332422	1.96009	0.041903		182537	27227	21012				24	M2_Pi - 48	213626	54449	34608
	M2_Pi - 35	6.75296	0.0839598	5.85119	0.333217		208697	65048	39574				25	M2_Pi - 19	214458	29869	23089
	M2_Pi - 36	5.67208	0.0572039	5.20641	0.149729		258490	60685	38052				26	M2_Pi - 23	219839	32399	24326
	M2_Pi - 37	6.39848	0.0769498	5.08863	0.201707		161949	24390	19449				27	M2_Pi - 47	224157	61512	37651
	M2_Pi - 4	3.58452	0.0237085	3.29053	0.0647405		249577	36323	26833				28	M2_Pi - 22	225913	63480	38509
	M2_Pi - 40	5.91952	0.0838686	5.31926	0.204084		236580	67591	40367				29	M2_Pi - 14	228203	55460	35788
	M2_Pi - 41	5.78789	0.0521964	4.70031	0.154983		169958	21688	17755				30	M2_Pi - 29	232446	35478	26314
	M2_Pi - 42	3.79342	0.0385339	3.13633	0.0769987		171557	19369	16084				31	M2_Pi - 16	235076	32606	24726
	M2_Pi - 45	5.70537	0.0796355	4.57002	0.159394		163575	23791	18976				32	M2_Pi - 40	236580	67591	40367
	M2_Pi - 46	4.07006	0.0830358	3.49163	0.106369		194199	39577	27800				33	M2_Pi - 20	244081	76546	43356
	M2_Pi - 47	2.88192	0.0520223	2.5978	0.079516		224157	61512	37651				34	M2_Pi - 4	249577	36323	26833
	M2_Pi - 48	3.77928	0.0826796	3.33827	0.102475		213626	54449	34608				35	M2_Pi - 15	250979	56136	36083
	M2_Pi - 49	3.3076	0.0266218	2.88137	0.0526065		199879	20683	17072				36	M2_Pi - 36	258490	60685	38052
	M2_Pi - 5	4.27672	0.0418856	3.74802	0.0937877		210066	30275	23201				37	M2_Pi - 21	266511	75149	43548
	M2_Pi - 6	3.40161	0.027874	2.94312	0.048013		195818	18105	15243				38	M2_Pi - 26	269564	71765	41718
	M2_Pi - 7	3.78242	0.055029	3.28118	0.0828919		200117	32251	24114				39	M2_Pi - 1	276989	64442	39440
	M2_Pi - 9	3.20467	0.0276982	2.83834	0.074876		211721	33329	25025				40	M2_Pi - 13	290138	66807	40584
	Malisa (629 m)	(238)/(232) corrected	1σ	(230)/(232) corrected	1σ		Model Age (zircon-glass)	1σ +	1σ -				No.	Malisa (629 m)	Model Age (zircon-glass)	1σ +	1σ -
	M3_ 9.1 - 1	4.88019	0.0424417	4.20535	0.158821		187019	32988	24843				1	M3_ 9.1 - 50	92128	13871	11760
	M3_ 9.1 - 10	4.98305	0.0355002	4.39328	0.13441		202829	31297	23936				2	M3_ 9.1 - 50	113789	14100	12201
	M3_ 9.1 - 11	1.75623	0.0345496	1.55431	0.0531471		143819	37806	26421				3	M3_ 9.1 - 48	123509	16735	14146
	M3_ 9.1 - 12	5.41421	0.0362133	4.85136	0.149203		217864	36633	27011				4	M3_ 9.1 - 42	127814	14984	12850
	M3_ 9.1 - 15	5.05267	0.0311012	4.44548	0.124631		201776	27493	21661				5	M3_ 9.1 - 5	142970	21319	17509
	M3_ 9.1 - 16	4.2703	0.0273253	3.68782	0.0759388		184048	17802	15084				6	M3_ 9.1 - 11	143819	37806	26421
	M3_ 9.1 - 17	4.04483	0.0902927	3.54106	0.102085		190796	41079	28393				7	M3_ 9.1 - 37	150033	16650	14229
	M3_ 9.1 - 18	2.44882	0.0459679	2.19022	0.0614207		179458	39418	27577				8	M3_ 9.1 - 19	155009	24420	19491
	M3_ 9.1 - 19	5.14717	0.0557128	4.15223	0.169544		155009	24420	19491				9	M3_ 9.1 - 38	156325	23889	19202
	M3_ 9.1 - 2	5.29227	0.0677235	4.31043	0.147791		159876	23264	18653				10	M3_ 9.1 - 20	156469	19315	15959
	M3_ 9.1 - 20	3.78698	0.0455866	3.13082	0.0821259		156469	19315	15959				11	M3_ 9.1 - 2	159876	23264	18653
	M3_ 9.1 - 21	4.42605	0.0729026	4.1259	0.128285		249963	81624	44721				12	M3_ 9.1 - 7	160405	23682	18806
	M3_ 9.1 - 23	4.69747	0.0295838	4.46589	0.147687		279700	93272	48969				13	M3_ 9.1 - 52	160610	19287	16016
	M3_ 9.1 - 24	4.3426	0.0368615	3.8873	0.0950622		209711	30094	23139				14	M3_ 9.1 - 26	169780	29622	22903
	M3_ 9.1 - 25	3.34454	0.026967	2.95754	0.0636355		189547	22687	18423				15	M3_ 9.1 - 27	173818	23095	18640
	M3_ 9.1 - 26	4.7369	0.036102	3.96404	0.171243		169780	29622	22903				16	M3_ 9.1 - 30	174287	31203	23718
	M3_ 9.1 - 27	4.04583	0.039673	3.44444	0.0958767		173818	23095	18640				17	M3_ 9.1 - 43	175154	38068	26922
	M3_ 9.1 - 28	3.62441	0.0265772	3.12805	0.069935		177435	19186	16038				18	M3_ 9.1 - 28	177435	19186	16038
	M3_ 9.1 - 29	3.99981	0.0411571	3.62257	0.100795		216226	39716	28426				19	M3_ 9.1 - 9	177907	24409	19531
	M3_ 9.1 - 3	4.3438	0.0294194	4.00548	0.0851508		236938	34519	25812				20	M3_ 9.1 - 18	179458	39418	27577
	M3_ 9.1 - 30	5.46177	0.0574388	4.57628	0.190132		174287	31203	23718				21	M3_ 9.1 - 36	183838	32124	24119
	M3_ 9.1 - 33	5.06066	0.0936623	4.40441	0.18366		194396	49650	32764				22	M3_ 9.1 - 16	184048	17802	15084
	M3_ 9.1 - 34	4.77957	0.0552721	4.46362	0.13552		255415	71511	41890				23	M3_ 9.1 - 8	186543	45647	30831
	M3_ 9.1 - 36	6.02118	0.0811539	5.11226	0.180931		183838	32124	24119				24	M3_ 9.1 - 1	187019	32988	24843
	M3_ 9.1 - 37	4.29959	0.0286481	3.46927	0.105663		150033	16650	14229				25	M3_ 9.1 - 25	189547	22687	18423
	M3_ 9.1 - 38	5.37048	0.0507038	4.335	0.177302		156325	23889	19202				26	M3_ 9.1 - 17	190796	41079	28393
	M3_ 9.1 - 39	4.21296	0.0652618	3.7835	0.145272		211179	56866	36040				27	M3_ 9.1 - 4	194172	49474	33425
	M3_ 9.1 - 4	6.74692	0.0518503	5.80427	0.32461		194172	49474	33425				28	M3_ 9.1 - 33	194396	49650	32764
	M3_ 9.1 - 40	6.06748	0.0823862	5.32563	0.252844		205099	55959	35865				29	M3_ 9.1 - 6	194805	29507	22847
	M3_ 9.1 - 42	3.47221	0.0362719	2.69419	0.0829582		127814	14984	12850				30	M3_ 9.1 - 15	201776	27493	21661
	M3_ 9.1 - 43	3.14186	0.0621707	2.73048	0.0899221		175154	38068	26922				31	M3_ 9.1 - 10	202829	31297	23936
	M3_ 9.1 - 44	6.2181	0.0677878	5.54538	0.165055		217785	39362	28252				32	M3_ 9.1 - 49	204604	40199	28586
	M3_ 9.1 - 48	4.84193	0.0555143	3.5876	0.148788		123509	16735	14146				33	M3_ 9.1 - 40	205099	55959	35865
	M3_ 9.1 - 49	3.42773	0.0389111	3.08751	0.093214		204604	40199	28586				34	M3_ 9.1 - 24	209711	30094	23139
	M3_ 9.1 - 5	3.41774	0.0264178	2.76502	0.108582		142970	21319	17509				35	M3_ 9.1 - 39	211179	56866	36040
	M3_ 9.1 - 50	5.72612	0.0611309	4.03612	0.171671		113789	14100	12201				36	M3_ 9.1 - 29	216226	39716	28426
	M3_ 9.1 - 50	4.01051	0.0788654	2.67109	0.119783		92128	13871	11760				37	M3_ 9.1 - 44	217785	39362	28252
	M3_ 9.1 - 52	2.80476	0.0256647	2.40147	0.0567764		160610	19287	16016				38	M3_ 9.1 - 12	217864	36633	27011
	M3_ 9.1 - 6	3.48858	0.0239378	3.09912	0.0891947		194805	29507	22847				39	M3_ 9.1 - 3	236938	34519	25812
	M3_ 9.1 - 7	4.67575	0.0725676	3.84092	0.118342		160405	23682	18806				40	M3_ 9.1 - 21	249963	81624	44721
	M3_ 9.1 - 8	3.4669	0.0633781	3.04484	0.114131		186543	45647	30831				41	M3_ 9.1 - 34	255415	71511	41890
	M3_ 9.1 - 9	6.01538	0.0595153	5.05267	0.157758		177907	24409	19531				42	M3_ 9.1 - 23	279700	93272	48969
	Malia (594 m)	(238)/(232) corrected	1σ	(230)/(232) corrected	1σ		Model Age (zircon-glass)	1σ +	1σ -				No.	Malia (594 m)	Model Age (zircon-glass)	1σ +	1σ -
	M3_ D5.1 - 1	3.59641	0.02715	3.08918	0.0687259		188131	21794	17843				1	M3_ D5.1 - 20	131119	18349	15065
	M3_ D5.1 - 10	4.77565	0.0353071	3.7439	0.119011		148542	16715	14257				2	M3_ D5.1 - 2	134969	13107	11364
	M3_ D5.1 - 11	3.4547	0.0505744	2.91898	0.0779529		176590	27846	21429				3	M3_ D5.1 - 7	139024	44820	30823
	M3_ D5.1 - 13	5.45219	0.0415835	5.08824	0.107515		279152	56431	36467				4	M3_ D5.1 - 38	142903	30628	23053
	M3_ D5.1 - 15	2.84785	0.0245229	2.66318	0.0549776		264846	59869	37696				5	M3_ D5.1 - 46	144479	19562	15838
	M3_ D5.1 - 16	3.08396	0.0272619	2.48921	0.0608598		149082	16204	13801				6	M3_ D5.1 - 47	147158	25794	19724
	M3_ D5.1 - 17	2.47993	0.0282039	2.31193	0.0376377		254053	52215	34207				7	M3_ D5.1 - 10	148542	16715	14257
	M3_ D5.1 - 18	5.54182	0.0398619	4.67163	0.161003		186157	27718	21757				8	M3_ D5.1 - 16	149082	16204	13801
	M3_ D5.1 - 19	4.95635	0.0830346	4.43649	0.127124		228113	54276	34894				9	M3_ D5.1 - 8	155301	20062	16659
	M3_ D5.1 - 2	3.63568	0.0444705	2.79848	0.0617669		134969	13107	11364				10	M3_ D5.1 - 6	160638	31666	23667
	M3_ D5.1 - 20	2.93465	0.0486397	2.27836	0.0653615		131119	18349	15065				11	M3_ D5.1 - 50	168823	29776	22871
	M3_ D5.1 - 21	4.56247	0.0382531	3.93927	0.114284		197601	29512	22793				12	M3_ D5.1 - 32	170020	17124	14595
	M3_ D5.1 - 22	4.39556	0.0343018	3.82521	0.0937618		202374	26695	21070				13	M3_ D5.1 - 11	176590	27846	21429
	M3_ D5.1 - 23	5.05884	0.0476828	4.49996	0.138793		222849	43041	30202				14	M3_ D5.1 - 31	177732	24656	19845
	M3_ D5.1 - 26	4.33892	0.0503774	3.97458	0.0799662		249522	46684	31815				15	M3_ D5.1 - 41	177803	19347	16109
	M3_ D5.1 - 28	4.75366	0.0751175	4.18132	0.208427		212231	72487	41865				16	M3_ D5.1 - 40	183213	31927	23768
	M3_ D5.1 - 29	5.15113	0.0368171	4.56346	0.103077		219688	28728	22382				17	M3_ D5.1 - 18	186157	27718	21757
	M3_ D5.1 - 3	4.00466	0.0394931	3.61424	0.0961565		231305	45168	31193				18	M3_ D5.1 - 1	188131	21794	17843
	M3_ D5.1 - 30	3.94154	0.0252381	3.61419	0.0780376		248369	40412	29024				19	M3_ D5.1 - 45	189569	19513	16297
	M3_ D5.1 - 31	5.02346	0.0299673	4.18522	0.1443		177732	24656	19845				20	M3_ D5.1 - 37	195722	31958	24093
	M3_ D5.1 - 32	4.16881	0.0253245	3.44931	0.0837703		170020	17124	14595				21	M3_ D5.1 - 21	197601	29512	22793
	M3_ D5.1 - 33	2.46614	0.0241283	2.27616	0.0637763		239810	65925	39867				22	M3_ D5.1 - 22	202374	26695	21070
	M3_ D5.1 - 36	4.02981	0.0414661	3.55519	0.104722		210859	38740	27908				23	M3_ D5.1 - 5	203580	26495	20956
	M3_ D5.1 - 37	3.75067	0.0410635	3.25186	0.0907874		195722	31958	24093				24	M3_ D5.1 - 43	205849	31986	24101
	M3_ D5.1 - 38	4.29279	0.0704183	3.33677	0.177959		142903	30628	23053				25	M3_ D5.1 - 48	206486	36702	26700
	M3_ D5.1 - 39	4.90932	0.0352983	4.35804	0.112202		220485	33017	24936				26	M3_ D5.1 - 7	209747	52320	34546
	M3_ D5.1 - 40	2.84442	0.0435689	2.45426	0.0616021		183213	31927	23768				27	M3_ D5.1 - 36	210859	38740	27908
	M3_ D5.1 - 41	4.00368	0.0345682	3.36613	0.0747519		177803	19347	16109				28	M3_ D5.1 - 28	212231	72487	41865
	M3_ D5.1 - 43	4.82463	0.0565293	4.20702	0.106879		205849	31986	24101				29	M3_ D5.1 - 9	218643	52482	34650
	M3_ D5.1 - 44	3.83572	0.0277411	3.59961	0.112142		280270	96539	49703				30	M3_ D5.1 - 29	219688	28728	22382
	M3_ D5.1 - 45	4.0404	0.0271408	3.46158	0.0716962		189569	19513	16297				31	M3_ D5.1 - 39	220485	33017	24936
	M3_ D5.1 - 46	3.25917	0.0621302	2.59212	0.0612297		144479	19562	15838				32	M3_ D5.1 - 23	222849	43041	30202
	M3_ D5.1 - 47	3.44493	0.0819332	2.7458	0.0821236		147158	25794	19724				33	M3_ D5.1 - 19	228113	54276	34894
	M3_ D5.1 - 48	3.67196	0.0439074	3.23193	0.0866449		206486	36702	26700				34	M3_ D5.1 - 3	231305	45168	31193
	M3_ D5.1 - 5	3.61592	0.0260312	3.17269	0.0727827		203580	26495	20956				35	M3_ D5.1 - 52	239322	59200	37625
	M3_ D5.1 - 50	4.26153	0.0421635	3.51433	0.143182		168823	29776	22871				36	M3_ D5.1 - 33	239810	65925	39867
	M3_ D5.1 - 52	4.63551	0.0333973	4.20228	0.150383		239322	59200	37625				37	M3_ D5.1 - 30	248369	40412	29024
	M3_ D5.1 - 6	3.91621	0.0622417	3.1901	0.131421		160638	31666	23667				38	M3_ D5.1 - 26	249522	46684	31815
	M3_ D5.1 - 7	4.21109	0.0393214	3.70505	0.157165		209747	52320	34546				39	M3_ D5.1 - 17	254053	52215	34207
	M3_ D5.1 - 7	6.69151	0.0941678	5.02936	0.483119		139024	44820	30823				40	M3_ D5.1 - 15	264846	59869	37696
	M3_ D5.1 - 8	4.23703	0.0316889	3.39714	0.115757		155301	20062	16659				41	M3_ D5.1 - 13	279152	56431	36467
	M3_ D5.1 - 9	5.87666	0.0553491	5.18537	0.213347		218643	52482	34650				42	M3_ D5.1 - 44	280270	96539	49703
	Malia (662 m)	(238)/(232) corrected	1σ	(230)/(232) corrected	1σ		Model Age (zircon-glass)	1σ +	1σ -				No.	Malia (662 m)	Model Age (zircon-glass)	1σ +	1σ -
	M4_D5.2 - 1	6.3203	0.0999198	4.54665	0.514283		126342	44520	30578				1	M4_D5.2 - 8	85440	14421	12524
	M4_D5.2 - 10	2.50537	0.0195146	2.23042	0.0731175		207083	44023	30709				2	M4_D5.2 - 8	86359	7978	7294
	M4_D5.2 - 11	4.34977	0.0424391	3.06434	0.075956		114553	9294	8376				3	M4_D5.2 - 53	96291	8836	7993
	M4_D5.2 - 13	3.65379	0.0448773	3.15464	0.109694		195075	38968	27907				4	M4_D5.2 - 29	98114	21640	17288
	M4_D5.2 - 14	4.18762	0.0315493	3.39792	0.0901941		162901	17337	14708				5	M4_D5.2 - 29	101202	19588	16047
	M4_D5.2 - 15	4.69684	0.0466563	3.98305	0.138405		188784	31584	23963				6	M4_D5.2 - 9	104398	14570	12346
	M4_D5.2 - 16	4.02312	0.0811631	3.42019	0.0966258		187188	35590	25664				7	M4_D5.2 - 34	105811	10939	9672
	M4_D5.2 - 17	2.68207	0.0185415	2.13371	0.0848014		141485	21861	17897				8	M4_D5.2 - 52	110553	8364	7577
	M4_D5.2 - 17	4.04806	0.027494	3.03291	0.177724		130986	23810	19246				9	M4_D5.2 - 5	112160	11126	9892
	M4_D5.2 - 19	4.98698	0.0509713	3.81215	0.135307		141895	17579	14806				10	M4_D5.2 - 11	114553	9294	8376
	M4_D5.2 - 2	3.32883	0.021245	2.89441	0.0826916		197638	29112	22631				11	M4_D5.2 - 38	115357	23835	18531
	M4_D5.2 - 24	3.68547	0.0332871	3.03112	0.090795		166582	21807	17801				12	M4_D5.2 - 44	118335	14016	12226
	M4_D5.2 - 26	5.20988	0.0447947	3.91057	0.112923		136399	13064	11450				13	M4_D5.2 - 1	126342	44520	30578
	M4_D5.2 - 27	5.06981	0.0792414	3.98063	0.152947		152255	24234	19175				14	M4_D5.2 - 17	130986	23810	19246
	M4_D5.2 - 28	4.20636	0.0290959	3.60942	0.0950915		194115	24644	19792				15	M4_D5.2 - 41	134927	10774	9641
	M4_D5.2 - 29	2.92443	0.0524613	2.0108	0.129002		98114	21640	17288				16	M4_D5.2 - 26	136399	13064	11450
	M4_D5.2 - 29	6.17485	0.100619	4.00004	0.28952		101202	19588	16047				17	M4_D5.2 - 50	137938	30159	22426
	M4_D5.2 - 31	6.97572	0.0579121	6.45915	0.212838		273309	80470	45139				18	M4_D5.2 - 17	141485	21861	17897
	M4_D5.2 - 33	6.00452	0.0434411	5.10663	0.222175		194481	37488	27456				19	M4_D5.2 - 19	141895	17579	14806
	M4_D5.2 - 34	4.70804	0.0578023	3.17967	0.107565		105811	10939	9672				20	M4_D5.2 - 37	142329	13124	11509
	M4_D5.2 - 35	6.15388	0.10913	5.32151	0.304212		205795	72962	41942				21	M4_D5.2 - 38	148094	24408	19301
	M4_D5.2 - 36	5.29154	0.0490356	4.80744	0.170231		246398	65010	39756				22	M4_D5.2 - 27	152255	24234	19175
	M4_D5.2 - 37	4.11698	0.0320191	3.1831	0.0812604		142329	13124	11509				23	M4_D5.2 - 14	162901	17337	14708
	M4_D5.2 - 38	5.31668	0.135432	3.70447	0.218247		115357	23835	18531				24	M4_D5.2 - 24	166582	21807	17801
	M4_D5.2 - 38	2.71047	0.0358529	2.18689	0.076073		148094	24408	19301				25	M4_D5.2 - 40	179287	25817	20555
	M4_D5.2 - 4	4.94346	0.0526764	4.48572	0.163653		243955	68864	41048				26	M4_D5.2 - 16	187188	35590	25664
	M4_D5.2 - 4	4.67667	0.034689	4.00967	0.201035		195654	46811	32173				27	M4_D5.2 - 15	188784	31584	23963
	M4_D5.2 - 40	4.81851	0.0340615	4.01646	0.139672		179287	25817	20555				28	M4_D5.2 - 28	194115	24644	19792
	M4_D5.2 - 41	4.40717	0.0330399	3.32356	0.0773131		134927	10774	9641				29	M4_D5.2 - 33	194481	37488	27456
	M4_D5.2 - 43	4.99779	0.0576944	4.46727	0.139447		229172	49464	33146				30	M4_D5.2 - 13	195075	38968	27907
	M4_D5.2 - 44	4.09286	0.0282934	2.93806	0.119028		118335	14016	12226				31	M4_D5.2 - 4	195654	46811	32173
	M4_D5.2 - 49	3.40012	0.0459788	2.99427	0.0676807		208002	34190	25226				32	M4_D5.2 - 2	197638	29112	22631
	M4_D5.2 - 5	6.27145	0.0597779	4.26955	0.153313		112160	11126	9892				33	M4_D5.2 - 7	205486	35003	25904
	M4_D5.2 - 50	3.24733	0.0729082	2.52109	0.117593		137938	30159	22426				34	M4_D5.2 - 35	205795	72962	41942
	M4_D5.2 - 51	5.07748	0.0296109	4.53362	0.14257		228451	40984	29381				35	M4_D5.2 - 10	207083	44023	30709
	M4_D5.2 - 52	3.45871	0.0358809	2.44914	0.0505127		110553	8364	7577				36	M4_D5.2 - 49	208002	34190	25226
	M4_D5.2 - 53	4.25026	0.041627	2.77234	0.0890223		96291	8836	7993				37	M4_D5.2 - 51	228451	40984	29381
	M4_D5.2 - 6	4.00977	0.0520675	3.64094	0.10171		240609	57539	36504				38	M4_D5.2 - 43	229172	49464	33146
	M4_D5.2 - 7	3.98488	0.0397641	3.48054	0.102491		205486	35003	25904				39	M4_D5.2 - 6	240609	57539	36504
	M4_D5.2 - 8	3.13223	0.0240467	2.02073	0.0642797		86359	7978	7294				40	M4_D5.2 - 4	243955	68864	41048
	M4_D5.2 - 8	4.42513	0.0333029	2.71301	0.191644		85440	14421	12524				41	M4_D5.2 - 36	246398	65010	39756
	M4_D5.2 - 9	3.18854	0.0532644	2.22438	0.0848751		104398	14570	12346				42	M4_D5.2 - 31	273309	80470	45139
	Malisa (680 m)	(238)/(232) corrected	1σ	(230)/(232) corrected	1σ		Model Age (zircon-glass)	1σ +	1σ -				No.	Malisa (680 m)	Model Age (zircon-glass)	1σ +	1σ -
	M5_12.1 - 1	4.52902	0.0626229	4.14685	0.111129		244476	58224	36747				1	M5_12.1 - 11	127664	12927	11393
	M5_12.1 - 10	2.85337	0.0260766	2.69749	0.0542026		269568	60982	38121				2	M5_12.1 - 8	142466	12181	10804
	M5_12.1 - 11	4.9114	0.0319066	3.62364	0.123883		127664	12927	11393				3	M5_12.1 - 26	145261	12778	11290
	M5_12.1 - 15	4.86777	0.0320065	4.26092	0.0907257		206046	22591	18448				4	M5_12.1 - 28	149118	14209	12314
	M5_12.1 - 19	4.75508	0.044197	3.85233	0.127702		161337	21087	17317				5	M5_12.1 - 24	150263	30702	23221
	M5_12.1 - 2	5.04252	0.0552074	4.17702	0.143578		173223	26063	20547				6	M5_12.1 - 5	160603	22892	18362
	M5_12.1 - 23	5.56748	0.0513176	4.82917	0.152961		202366	32664	24643				7	M5_12.1 - 19	161337	21087	17317
	M5_12.1 - 24	5.17884	0.0761347	4.06964	0.217292		150263	30702	23221				8	M5_12.1 - 4	165669	27924	21682
	M5_12.1 - 25	6.49976	0.0598823	5.66242	0.185438		208146	35236	26116				9	M5_12.1 - 27	166690	17677	15031
	M5_12.1 - 26	5.71331	0.0344544	4.40946	0.120808		145261	12778	11290				10	M5_12.1 - 2	173223	26063	20547
	M5_12.1 - 27	6.16831	0.0348811	5.00304	0.150027		166690	17677	15031				11	M5_12.1 - 9	177510	36402	26588
	M5_12.1 - 28	3.68378	0.0329871	2.94418	0.0681588		149118	14209	12314				12	M5_12.1 - 34	178198	25555	20359
	M5_12.1 - 29	4.78763	0.0424132	4.34352	0.0976276		236235	37216	27205				13	M5_12.1 - 6	184534	27523	21374
	M5_12.1 - 3	3.62463	0.0905921	3.33253	0.0972885		242305	92771	47029				14	M5_12.1 - 37	196051	20813	17193
	M5_12.1 - 30	4.82813	0.0623822	4.31123	0.0905795		221672	34268	25356				15	M5_12.1 - 23	202366	32664	24643
	M5_12.1 - 31	4.36925	0.0663843	3.92104	0.11037		223583	48572	32478				16	M5_12.1 - 15	206046	22591	18448
	M5_12.1 - 32	6.84559	0.0500169	6.26504	0.25055		252844	73343	42904				17	M5_12.1 - 25	208146	35236	26116
	M5_12.1 - 34	4.75535	0.0365269	3.98584	0.135698		178198	25555	20359				18	M5_12.1 - 30	221672	34268	25356
	M5_12.1 - 35	4.04162	0.0674417	3.74617	0.116961		255604	89636	47005				19	M5_12.1 - 7	222484	43466	30375
	M5_12.1 - 36	4.61595	0.0325402	4.28085	0.125704		260198	61418	38533				20	M5_12.1 - 31	223583	48572	32478
	M5_12.1 - 37	4.3515	0.0322557	3.76946	0.0781695		196051	20813	17193				21	M5_12.1 - 29	236235	37216	27205
	M5_12.1 - 4	4.13026	0.0465514	3.4008	0.132444		165669	27924	21682				22	M5_12.1 - 3	242305	92771	47029
	M5_12.1 - 5	3.45977	0.044992	2.84835	0.0844676		160603	22892	18362				23	M5_12.1 - 1	244476	58224	36747
	M5_12.1 - 6	5.50157	0.0723694	4.63936	0.136514		184534	27523	21374				24	M5_12.1 - 32	252844	73343	42904
	M5_12.1 - 7	6.38207	0.067462	5.66664	0.182823		222484	43466	30375				25	M5_12.1 - 35	255604	89636	47005
	M5_12.1 - 8	4.9752	0.031774	3.83702	0.0991072		142466	12181	10804				26	M5_12.1 - 36	260198	61418	38533
	M5_12.1 - 9	5.10219	0.0617967	4.25937	0.194006		177510	36402	26588				27	M5_12.1 - 10	269568	60982	38121
	M. Gljati	(238)/(232) corrected	1σ	(230)/(232) corrected	1σ		Model Age (zircon-glass)	1σ +	1σ -				No.	M. Gljati	Model Age (zircon-glass)	1σ +	1σ -
	R1-M8 - 1	6.00725	0.052602	3.90035	0.202202		100688	13234	11578				1	R1-M8 - 3	46738	5100	4831
	R1-M8 - 10	4.8734	0.0827187	2.95947	0.131606		84545	10998	9610				2	R1-M8 - 40	54731	4377	4118
	R1-M8 - 11	3.02812	0.0225828	2.6435	0.090346		202713	41758	29603				3	R1-M8 - 41	70753	12554	11019
	R1-M8 - 12	5.92586	0.0227356	3.52276	0.206968		84364	10665	9633				4	R1-M8 - 23	79624	8889	8042
	R1-M8 - 13	3.85392	0.0154512	3.34149	0.101119		202989	30149	23386				5	R1-M8 - 12	84364	10665	9633
	R1-M8 - 15	4.56364	0.056538	3.95814	0.188355		206306	59851	37477				6	R1-M8 - 10	84545	10998	9610
	R1-M8 - 16	2.96446	0.0814175	2.36488	0.171086		146996	60834	36440				7	R1-M8 - 7	88038	10267	9216
	R1-M8 - 17	4.64444	0.0546031	3.26254	0.121526		114618	13763	11896				8	R1-M8 - 39	88336	11282	10013
	R1-M8 - 18	4.42517	0.0576506	3.03945	0.0871694		107893	10651	9412				9	R1-M8 - 8	94945	9848	8925
	R1-M8 - 19	3.08447	0.0288155	2.56193	0.0675634		168970	22765	18396				10	R1-M8 - 32	96407	10294	9012
	R1-M8 - 2	8.90863	0.103381	6.50899	0.742188		134621	46968	32021				11	R1-M8 - 26	98022	8607	7834
	R1-M8 - 20	4.37701	0.0171061	3.48347	0.145719		155999	22494	18479				12	R1-M8 - 1	100688	13234	11578
	R1-M8 - 21	4.29713	0.0259491	3.45802	0.112137		160700	19812	16534				13	R1-M8 - 38	101562	12398	10844
	R1-M8 - 23	6.15266	0.0604435	3.5352	0.16817		79624	8889	8042				14	R1-M8 - 42	103926	20591	16341
	R1-M8 - 24	5.18083	0.0520795	3.47102	0.177161		105065	14786	12732				15	R1-M8 - 24	105065	14786	12732
	R1-M8 - 25	5.17371	0.0998193	4.45672	0.275795		203169	85218	45549				16	R1-M8 - 18	107893	10651	9412
	R1-M8 - 26	3.68504	0.0271669	2.47334	0.0721091		98022	8607	7834				17	R1-M8 - 5	112692	13337	11684
	R1-M8 - 27	3.23871	0.0480946	2.42712	0.0883469		125120	18976	15579				18	R1-M8 - 17	114618	13763	11896
	R1-M8 - 28	4.4424	0.0377992	3.63265	0.134939		169218	26481	20898				19	R1-M8 - 34	115029	21815	17630
	R1-M8 - 29	5.08425	0.0264506	3.9071	0.161115		144484	18947	15956				20	R1-M8 - 6	119858	15790	13672
	R1-M8 - 3	5.7381	0.0211824	2.48396	0.138796		46738	5100	4831				21	R1-M8 - 27	125120	18976	15579
	R1-M8 - 32	5.23087	0.0989417	3.36232	0.103082		96407	10294	9012				22	R1-M8 - 2	134621	46968	32021
	R1-M8 - 34	3.76435	0.0488318	2.69443	0.15219		115029	21815	17630				23	R1-M8 - 35	140865	20594	16966
	R1-M8 - 35	5.17877	0.0487381	3.93716	0.169447		140865	20594	16966				24	R1-M8 - 29	144484	18947	15956
	R1-M8 - 36	5.16079	0.0760427	4.19497	0.248798		168801	45063	30855				25	R1-M8 - 16	146996	60834	36440
	R1-M8 - 37	4.05896	0.0145973	3.49509	0.117568		198875	31035	23945				26	R1-M8 - 20	155999	22494	18479
	R1-M8 - 38	4.50264	0.0511617	3.00585	0.123551		101562	12398	10844				27	R1-M8 - 21	160700	19812	16534
	R1-M8 - 39	4.48672	0.0403235	2.80903	0.136931		88336	11282	10013				28	R1-M8 - 43	162034	27698	21441
	R1-M8 - 40	3.06689	0.0249716	1.65805	0.0434681		54731	4377	4118				29	R1-M8 - 36	168801	45063	30855
	R1-M8 - 41	5.13278	0.0490965	2.83046	0.219844		70753	12554	11019				30	R1-M8 - 19	168970	22765	18396
	R1-M8 - 42	3.53226	0.0854664	2.44138	0.123005		103926	20591	16341				31	R1-M8 - 28	169218	26481	20898
	R1-M8 - 43	3.15813	0.0378312	2.58704	0.0885196		162034	27698	21441				32	R1-M8 - 37	198875	31035	23945
	R1-M8 - 44	3.06931	0.0321845	2.76515	0.081404		233444	58847	37127				33	R1-M8 - 9	199329	75544	42834
	R1-M8 - 45	2.90789	0.0324219	2.55458	0.087061		206951	50073	33307				34	R1-M8 - 11	202713	41758	29603
	R1-M8 - 5	5.4924	0.0420623	3.78443	0.163335		112692	13337	11684				35	R1-M8 - 13	202989	30149	23386
	R1-M8 - 6	5.43217	0.0216719	3.85045	0.192576		119858	15790	13672				36	R1-M8 - 25	203169	85218	45549
	R1-M8 - 7	5.36381	0.0431163	3.28999	0.157204		88038	10267	9216				37	R1-M8 - 15	206306	59851	37477
	R1-M8 - 8	5.62088	0.0300163	3.56415	0.155673		94945	9848	8925				38	R1-M8 - 45	206951	50073	33307
	R1-M8 - 9	5.29511	0.0871611	4.53421	0.281424		199329	75544	42834				39	R1-M8 - 44	233444	58847	37127
	Profitis Ilias, upper dome	(238)/(232) corrected	1σ	(230)/(232) corrected	1σ		Model Age (zircon-glass)	1σ +	1σ -				No.	Profitis Ilias, upper dome	Model Age (zircon-glass)	1σ +	1σ -
	R2-M3 - 1	4.60973	0.0446472	3.03051	0.0964827		100364	9294.79	8375.48				1	R2-M3 - 2	13411.8	3853.33	3675
	R2-M3 - 10	4.57517	0.0369653	2.26708	0.0715782		56812.7	4311.8	4069.52				2	R2-M3 - 30	18823.7	2429.75	2344.09
	R2-M3 - 11	3.9571	0.0630943	2.43005	0.0582295		83776.6	7172.02	6475.69				3	R2-M3 - 44	28629.8	2614.49	2480.94
	R2-M3 - 12	5.86323	0.0193082	3.78517	0.142776		100426	8680.7	7982.52				4	R2-M3 - 40	40092.4	3139.83	2999.48
	R2-M3 - 13	4.55436	0.0635625	3.28548	0.128315		123546	16852.8	14143.2				5	R2-M3 - 33	40463.5	3346.91	3199
	R2-M3 - 14	2.86259	0.0255909	1.41806	0.0282316		44005.4	2950.65	2804.28				6	R2-M3 - 14	44005.4	2950.65	2804.28
	R2-M3 - 15	5.31135	0.0466463	2.77078	0.0932783		65453.1	5185.2	4851.52				7	R2-M3 - 24	48586.5	5728.68	5316.28
	R2-M3 - 17	6.44533	0.0446846	4.05248	0.154034		96499.7	8814.74	8033.05				8	R2-M3 - 37	53612.1	5981.98	5481.87
	R2-M3 - 18	5.80179	0.0615303	2.89152	0.182462		61551.9	8391.5	7610.32				9	R2-M3 - 10	56812.7	4311.8	4069.52
	R2-M3 - 19	6.17569	0.062202	3.35456	0.132977		72845.3	6710.37	6181.78				10	R2-M3 - 9	57889.9	5104.42	4753.81
	R2-M3 - 19	2.18453	0.0669632	1.54981	0.059831		96009.5	21374.8	16361.4				11	R2-M3 - 31	59607.3	4043.86	3799.58
	R2-M3 - 2	3.79839	0.0195182	1.07531	0.0898249		13411.8	3853.33	3675				12	R2-M3 - 41	61261.9	4000.17	3813.67
	R2-M3 - 20	3.70395	0.0499425	2.26513	0.0610809		81447.5	7219.78	6551.42				13	R2-M3 - 18	61551.9	8391.5	7610.32
	R2-M3 - 21	2.6073	0.0277958	1.77026	0.0642866		92223.4	11918.4	10438.2				14	R2-M3 - 29	64634.6	5296	4955.11
	R2-M3 - 22	3.78233	0.0198987	2.44842	0.0692133		92910	7130.16	6607.58				15	R2-M3 - 15	65453.1	5185.2	4851.52
	R2-M3 - 23	4.95745	0.0255743	2.66329	0.106113		67957.8	5933.63	5561.05				16	R2-M3 - 46	65602.8	6292.63	5870.84
	R2-M3 - 24	5.15971	0.0529394	2.30033	0.122835		48586.5	5728.68	5316.28				17	R2-M3 - 32	65666.7	6363.04	5901.29
	R2-M3 - 25	3.27401	0.0335443	2.48351	0.0465082		132783	11017.9	9753.67				18	R2-M3 - 23	67957.8	5933.63	5561.05
	R2-M3 - 26	5.07625	0.0238956	2.82062	0.0923014		72908.3	5301.5	5001.37				19	R2-M3 - 39	72697.7	7953.24	7118.33
	R2-M3 - 28	5.2087	0.0327728	2.94463	0.113731		75803.9	6665.59	6192.37				20	R2-M3 - 19	72845.3	6710.37	6181.78
	R2-M3 - 29	4.3997	0.0355252	2.34478	0.0781133		64634.6	5296	4955.11				21	R2-M3 - 26	72908.3	5301.5	5001.37
	R2-M3 - 3	5.62101	0.0792744	3.91349	0.182941		117131	17004.2	14265.6				22	R2-M3 - 28	75803.9	6665.59	6192.37
	R2-M3 - 30	3.91499	0.0220262	1.22302	0.0542399		18823.7	2429.75	2344.09				23	R2-M3 - 38	76965.9	3885.78	3711.77
	R2-M3 - 31	4.14819	0.0445165	2.14452	0.0513599		59607.3	4043.86	3799.58				24	R2-M3 - 43	78822.6	15181.9	12804.8
	R2-M3 - 32	6.08327	0.0509398	3.1245	0.140048		65666.7	6363.04	5901.29				25	R2-M3 - 42	79292.6	10685.9	9266.37
	R2-M3 - 33	4.23953	0.0263728	1.79845	0.0634572		40463.5	3346.91	3199				26	R2-M3 - 20	81447.5	7219.78	6551.42
	R2-M3 - 35	3.21519	0.0453204	2.76952	0.0831573		198629	40833.4	28699.9				27	R2-M3 - 43	81912.7	16936.8	14253.1
	R2-M3 - 36	3.67719	0.049671	2.65657	0.0802968		119570	13813.3	11869.4				28	R2-M3 - 11	83776.6	7172.02	6475.69
	R2-M3 - 37	5.29325	0.0786687	2.4785	0.114292		53612.1	5981.98	5481.87				29	R2-M3 - 42	84668.3	14271.9	12396.3
	R2-M3 - 38	3.16065	0.0131528	1.93214	0.0343174		76965.9	3885.78	3711.77				30	R2-M3 - 6	90600	7420.17	6868.65
	R2-M3 - 39	4.07314	0.0691283	2.32874	0.0829187		72697.7	7953.24	7118.33				31	R2-M3 - 21	92223.4	11918.4	10438.2
	R2-M3 - 4	3.6858	0.0369812	2.44715	0.0584025		97764.3	7737.95	7050.09				32	R2-M3 - 22	92910	7130.16	6607.58
	R2-M3 - 40	3.72173	0.0259514	1.6312	0.0493513		40092.4	3139.83	2999.48				33	R2-M3 - 19	96009.5	21374.8	16361.4
	R2-M3 - 41	4.47456	0.0221374	2.31403	0.0659528		61261.9	4000.17	3813.67				34	R2-M3 - 17	96499.7	8814.74	8033.05
	R2-M3 - 42	3.18856	0.0618362	1.97139	0.0740903		79292.6	10685.9	9266.37				35	R2-M3 - 4	97764.3	7737.95	7050.09
	R2-M3 - 42	4.5144	0.0354453	2.7427	0.189808		84668.3	14271.9	12396.3				36	R2-M3 - 1	100364	9294.79	8375.48
	R2-M3 - 43	5.37519	0.0974132	3.0906	0.233814		78822.6	15181.9	12804.8				37	R2-M3 - 12	100426	8680.7	7982.52
	R2-M3 - 43	2.67885	0.0285372	1.73009	0.112122		81912.7	16936.8	14253.1				38	R2-M3 - 5	104457	8120.31	7431.53
	R2-M3 - 44	3.33689	0.0372594	1.3166	0.037341		28629.8	2614.49	2480.94				39	R2-M3 - 3	117131	17004.2	14265.6
	R2-M3 - 45	5.60552	0.0384182	4.14359	0.180744		134293	17548.3	14891.8				40	R2-M3 - 36	119570	13813.3	11869.4
	R2-M3 - 45	2.3498	0.0265786	1.98358	0.0560751		175257	31230.8	23531.7				41	R2-M3 - 13	123546	16852.8	14143.2
	R2-M3 - 46	4.66055	0.0266168	2.48028	0.106448		65602.8	6292.63	5870.84				42	R2-M3 - 25	132783	11017.9	9753.67
	R2-M3 - 5	4.31962	0.0309423	2.90811	0.0776627		104457	8120.31	7431.53				43	R2-M3 - 45	134293	17548.3	14891.8
	R2-M3 - 6	4.14309	0.0199259	2.62438	0.0846765		90600	7420.17	6868.65				44	R2-M3 - 8	156740	22811	18118.2
	R2-M3 - 7	5.27309	0.0337571	4.66344	0.120814		227564	34477.2	25816.9				45	R2-M3 - 45	175257	31230.8	23531.7
	R2-M3 - 8	4.68645	0.085203	3.70562	0.106723		156740	22811	18118.2				46	R2-M3 - 35	198629	40833.4	28699.9
	R2-M3 - 9	4.55371	0.0491695	2.28041	0.0799795		57889.9	5104.42	4753.81				47	R2-M3 - 7	227564	34477.2	25816.9
	Palea Loutra	(238)/(232) corrected	1σ	(230)/(232) corrected	1σ		Model Age (zircon-glass)	1σ +	1σ -				No.	Palea Loutra	Model Age (zircon-glass)	1σ +	1σ -
	R2-M4 - 1	5.25542	0.0435503	4.75926	0.151251		270431	79649.4	44837.6				1	R2-M4 - 23	60923.5	8601.11	7908.15
	R2-M4 - 10	1.98037	0.0279417	1.61769	0.0322755		172464	28989	21910.7				2	R2-M4 - 24	64540	5474.14	5100.89
	R2-M4 - 10	3.64578	0.0319134	2.83239	0.110465		153979	23995	19258.1				3	R2-M4 - 21	65016.4	10995.1	9579.96
	R2-M4 - 11	5.473	0.0694712	4.87428	0.154739		249121	68028.6	40575.4				4	R2-M4 - 36	66491.8	4253.53	4056.95
	R2-M4 - 12	4.30312	0.0490854	3.92657	0.0864921		286291	82175.6	45300.2				5	R2-M4 - 16	73389.5	6736.13	6300.08
	R2-M4 - 13	3.66722	0.0369065	3.1827	0.0843629		225501	43252.6	30208.2				6	R2-M4 - 15	74001.2	7155.09	6629.59
	R2-M4 - 14	4.33713	0.0697056	3.01582	0.124769		117635	17158.2	14284.7				7	R2-M4 - 28	77376.9	3990.32	3799.71
	R2-M4 - 15	5.32318	0.0297002	2.91271	0.129481		74001.2	7155.09	6629.59				8	R2-M4 - 47	80029.4	6662.44	6145.96
	R2-M4 - 16	4.28538	0.0125688	2.39201	0.0993529		73389.5	6736.13	6300.08				9	R2-M4 - 41	93477.9	9199.85	8301.19
	R2-M4 - 17	3.60482	0.0367311	3.12647	0.095446		224961	49408.8	33131.9				10	R2-M4 - 51	94115.5	5771.5	5423.61
	R2-M4 - 18	1.94485	0.0191303	1.6848	0.0312381		230236	48319.8	32415.9				11	R2-M4 - 30	96533.3	11664.6	10153.3
	R2-M4 - 19	2.75539	0.0202107	2.16474	0.0424982		155229	14589.3	12616.7				12	R2-M4 - 34	96967.1	10088.3	8939.35
	R2-M4 - 2	4.40029	0.012415	3.49598	0.0900844		166299	14984.8	13088.6				13	R2-M4 - 50	108119	17028	14651.6
	R2-M4 - 20	7.16773	0.105959	4.81788	0.304738		114418	20427.9	16678.2				14	R2-M4 - 39	108122	10641.2	9448.68
	R2-M4 - 21	5.37295	0.0994169	2.7389	0.190636		65016.4	10995.1	9579.96				15	R2-M4 - 22	112446	10821.5	9566.8
	R2-M4 - 22	2.80239	0.0297163	1.97082	0.0467116		112446	10821.5	9566.8				16	R2-M4 - 20	114418	20427.9	16678.2
	R2-M4 - 23	2.80099	0.0566679	2.06551	0.0706272		128289	22290.3	17552.1				17	R2-M4 - 25	117537	10876.6	9657.51
	R2-M4 - 23	4.10358	0.0138663	2.10023	0.135868		60923.5	8601.11	7908.15				18	R2-M4 - 14	117635	17158.2	14284.7
	R2-M4 - 24	4.68685	0.0429527	2.42175	0.084389		64540	5474.14	5100.89				19	R2-M4 - 32	117881	11888.7	10491.5
	R2-M4 - 25	4.43767	0.0451173	3.08102	0.0857241		117537	10876.6	9657.51				20	R2-M4 - 26	118783	34700.2	25176.7
	R2-M4 - 26	1.93978	0.0294169	1.65535	0.0457774		211819	65772.5	39005				21	R2-M4 - 44	118971	9235.39	8358.24
	R2-M4 - 26	3.67067	0.069346	2.58646	0.209235		118783	34700.2	25176.7				22	R2-M4 - 40	127887	26801.8	20519.3
	R2-M4 - 28	3.09907	0.015141	1.85324	0.0323233		77376.9	3990.32	3799.71				23	R2-M4 - 23	128289	22290.3	17552.1
	R2-M4 - 29	2.63076	0.0280222	2.13688	0.0584714		173302	27326.7	21234				24	R2-M4 - 5	129986	18079.8	15240.5
	R2-M4 - 30	3.3755	0.0497992	2.19608	0.0756824		96533.3	11664.6	10153.3				25	R2-M4 - 48	132806	19643.1	15917.4
	R2-M4 - 32	4.89299	0.0461498	3.38551	0.110693		117881	11888.7	10491.5				26	R2-M4 - 10	153979	23995	19258.1
	R2-M4 - 34	3.48524	0.0451429	2.26485	0.0686031		96967.1	10088.3	8939.35				27	R2-M4 - 19	155229	14589.3	12616.7
	R2-M4 - 36	4.39891	0.0165963	2.32838	0.0664755		66491.8	4253.53	4056.95				28	R2-M4 - 42	157408	23420.9	18939.8
	R2-M4 - 38	4.84793	0.0648996	3.93943	0.116484		178576	26911.6	20950.8				29	R2-M4 - 48	158436	18632.9	15664.5
	R2-M4 - 39	4.37429	0.0479045	2.93013	0.0908793		108122	10641.2	9448.68				30	R2-M4 - 9	159840	18139.6	15280.9
	R2-M4 - 4	5.0668	0.0471845	4.04634	0.178647		169796	30447	23311.7				31	R2-M4 - 2	166299	14984.8	13088.6
	R2-M4 - 40	4.38776	0.0382191	3.58462	0.170215		181067	38809.9	28041				32	R2-M4 - 49	169788	48212.6	30834.9
	R2-M4 - 40	2.31198	0.0384053	1.72583	0.0716316		127887	26801.8	20519.3				33	R2-M4 - 4	169796	30447	23311.7
	R2-M4 - 41	5.05132	0.0480501	3.12998	0.115988		93477.9	9199.85	8301.19				34	R2-M4 - 8	171147	12707.5	11285.8
	R2-M4 - 42	5.4096	0.0437511	4.20026	0.174239		157408	23420.9	18939.8				35	R2-M4 - 10	172464	28989	21910.7
	R2-M4 - 43	3.39178	0.0229045	2.83968	0.0823554		195663	29785.9	23005.9				36	R2-M4 - 29	173302	27326.7	21234
	R2-M4 - 44	4.56018	0.0360797	3.17841	0.0771264		118971	9235.39	8358.24				37	R2-M4 - 38	178576	26911.6	20950.8
	R2-M4 - 46	3.98049	0.0464944	3.38392	0.11245		207389	43076.5	30028.6				38	R2-M4 - 52	179528	18809.6	15936.7
	R2-M4 - 47	3.97322	0.0347974	2.33428	0.0706393		80029.4	6662.44	6145.96				39	R2-M4 - 40	181067	38809.9	28041
	R2-M4 - 48	2.31921	0.0359567	1.7513	0.0461326		132806	19643.1	15917.4				40	R2-M4 - 54	192370	18982.3	16019.8
	R2-M4 - 48	3.45467	0.0221934	2.71366	0.0790825		158436	18632.9	15664.5				41	R2-M4 - 43	195663	29785.9	23005.9
	R2-M4 - 49	2.46379	0.0738056	1.99306	0.0602093		169788	48212.6	30834.9				42	R2-M4 - 46	207389	43076.5	30028.6
	R2-M4 - 5	4.60399	0.0351983	3.32964	0.149501		129986	18079.8	15240.5				43	R2-M4 - 53	211038	78477.6	43672.4
	R2-M4 - 50	8.20429	0.0203578	5.33713	0.382284		108119	17028	14651.6				44	R2-M4 - 26	211819	65772.5	39005
	R2-M4 - 51	3.34572	0.0137984	2.15523	0.0466667		94115.5	5771.5	5423.61				45	R2-M4 - 17	224961	49408.8	33131.9
	R2-M4 - 52	4.59367	0.0131985	3.7411	0.104333		179528	18809.6	15936.7				46	R2-M4 - 13	225501	43252.6	30208.2
	R2-M4 - 53	4.49971	0.0764748	3.84352	0.202049		211038	78477.6	43672.4				47	R2-M4 - 18	230236	48319.8	32415.9
	R2-M4 - 54	3.44775	0.0128454	2.87291	0.0610485		192370	18982.3	16019.8				48	R2-M4 - 6	236700	49392.7	33199.9
	R2-M4 - 6	3.81328	0.0355357	3.34725	0.091733		236700	49392.7	33199.9				49	R2-M4 - 11	249121	68028.6	40575.4
	R2-M4 - 8	2.71753	0.00845479	2.19817	0.0366188		171147	12707.5	11285.8				50	R2-M4 - 1	270431	79649.4	44837.6
	R2-M4 - 9	3.30812	0.0233972	2.60891	0.0693234		159840	18139.6	15280.9				51	R2-M4 - 12	286291	82175.6	45300.2
	Pikesa	(238)/(232) corrected	1σ	(230)/(232) corrected	1σ		Model Age (zircon-glass)	1σ +	1σ -				No.	Pikesa	Model Age (zircon-glass)	1σ +	1σ -
	R2-M7 - 1	3.27988	0.0271969	2.98551	0.114384		268021	124128	55606.2				1	R2-M7 - 32	64608.1	4571.97	4300.34
	R2-M7 - 10	3.1553	0.0396959	2.26951	0.0591259		114970	12510.8	10859.4				2	R2-M7 - 56	68762.5	5556.42	5102.6
	R2-M7 - 11	3.67503	0.0562476	2.52713	0.0563988		106324	10048.7	8854.38				3	R2-M7 - 27	70005.9	9684.62	8659.74
	R2-M7 - 11	2.60383	0.0135256	1.96201	0.0408305		124670	10405.9	9359.31				4	R2-M7 - 56	70392.7	7758.42	7081.66
	R2-M7 - 12	2.93782	0.038838	1.99937	0.0406419		97098.5	8634.33	7717.03				5	R2-M7 - 31	70463.9	7351.99	6718.78
	R2-M7 - 13	3.19793	0.0233612	2.28938	0.0575307		113917	10219.2	9166.35				6	R2-M7 - 48	72641.7	7562.55	6785.31
	R2-M7 - 13	4.62699	0.102041	2.88611	0.170723		89709.3	16677.2	13746.3				7	R2-M7 - 44	74253.5	7023.39	6502.6
	R2-M7 - 14	3.59185	0.0175996	2.48574	0.0463632		107430	6370.78	5944.33				8	R2-M7 - 53	75472.7	7096.91	6495.86
	R2-M7 - 15	3.79638	0.0226567	2.79075	0.055869		126666	8909.98	8115.67				9	R2-M7 - 22	76096.4	9680.04	8557.18
	R2-M7 - 16	5.83698	0.0463649	4.35704	0.128398		138919	13615.8	11892.7				10	R2-M7 - 46	82403.2	25311.5	18600.8
	R2-M7 - 17	1.65519	0.0300108	1.28971	0.0383103		113734	26503.2	19882.6				11	R2-M7 - 51	82641.1	6391.88	5917.82
	R2-M7 - 17	4.76545	0.0598339	3.16094	0.156165		103054	15078.2	12868.8				12	R2-M7 - 23	82678.4	5189.29	4907.25
	R2-M7 - 18	3.55035	0.0441813	2.68721	0.113531		135495	22992.2	18417.2				13	R2-M7 - 31	82872	14252	11901.3
	R2-M7 - 19	4.07963	0.0758745	3.40333	0.133824		185219	45416.4	30693.6				14	R2-M7 - 55	84103.2	8940.86	8020.5
	R2-M7 - 19	2.96176	0.0113377	2.45186	0.0703648		174770	22849.4	18698.9				15	R2-M7 - 42	87804.2	8401.71	7575.96
	R2-M7 - 2	4.58329	0.0735654	3.36393	0.156032		129800	22561.5	18020				16	R2-M7 - 4	88388.3	6018.01	5559.64
	R2-M7 - 20	4.51348	0.0412158	3.16576	0.122093		116004	13908	12074.1				17	R2-M7 - 13	89709.3	16677.2	13746.3
	R2-M7 - 21	3.78424	0.0664037	3.12764	0.0978013		178403	34621.3	25203.6				18	R2-M7 - 60	90261.7	7492.31	6927.52
	R2-M7 - 22	4.31309	0.0686925	2.50899	0.108287		76096.4	9680.04	8557.18				19	R2-M7 - 26	90962	7915.37	7178.78
	R2-M7 - 23	5.15857	0.0207385	3.05838	0.0819696		82678.4	5189.29	4907.25				20	R2-M7 - 55	95084.1	7704.71	7051.31
	R2-M7 - 24	6.75977	0.0241257	4.96895	0.192315		135515	14387.3	12612.7				21	R2-M7 - 5	96834.4	6735.38	6276.16
	R2-M7 - 25	3.64783	0.0411951	2.46562	0.0580192		101786	8739.94	7864.09				22	R2-M7 - 12	97098.5	8634.33	7717.03
	R2-M7 - 26	5.55753	0.0670877	3.43097	0.102649		90962	7915.37	7178.78				23	R2-M7 - 6	100314	13673	11508.1
	R2-M7 - 27	3.81063	0.0411083	2.17269	0.110334		70005.9	9684.62	8659.74				24	R2-M7 - 42	101496	13675.2	11748
	R2-M7 - 29	4.31847	0.0179186	3.32742	0.10042		146317	14751.5	12867.2				25	R2-M7 - 25	101786	8739.94	7864.09
	R2-M7 - 3	4.07477	0.0891933	2.83294	0.140829		111590	21176.7	16840.6				26	R2-M7 - 17	103054	15078.2	12868.8
	R2-M7 - 3	2.41712	0.0337461	1.82986	0.0454415		123561	16415.1	13695.8				27	R2-M7 - 33	106207	27508.4	20976.4
	R2-M7 - 30	3.77438	0.0473494	3.27306	0.0630428		212791	32042.1	24030.1				28	R2-M7 - 11	106324	10048.7	8854.38
	R2-M7 - 31	4.25029	0.102696	2.5789	0.133363		82872	14252	11901.3				29	R2-M7 - 39	107320	21559.7	17205.7
	R2-M7 - 31	5.29923	0.0568895	2.887	0.122405		70463.9	7351.99	6718.78				30	R2-M7 - 14	107430	6370.78	5944.33
	R2-M7 - 32	2.90706	0.021054	1.69058	0.0364334		64608.1	4571.97	4300.34				31	R2-M7 - 3	111590	21176.7	16840.6
	R2-M7 - 33	4.18034	0.0831637	2.84025	0.220327		106207	27508.4	20976.4				32	R2-M7 - 35	111749	14442	12289
	R2-M7 - 34	4.02309	0.113235	2.83137	0.158287		114661	26813.3	20149.7				33	R2-M7 - 41	112212	25318.3	19797.2
	R2-M7 - 34	6.88712	0.0468967	5.88803	0.399774		206085	72613.3	42677.5				34	R2-M7 - 17	113734	26503.2	19882.6
	R2-M7 - 35	3.71098	0.0558126	2.60158	0.0884197		111749	14442	12289				35	R2-M7 - 13	113917	10219.2	9166.35
	R2-M7 - 36	5.48038	0.0778379	4.9619	0.168797		258766	90711.1	47541.6				36	R2-M7 - 34	114661	26813.3	20149.7
	R2-M7 - 37	3.97367	0.0965635	2.90882	0.0942402		126259	20256.3	16123.1				37	R2-M7 - 10	114970	12510.8	10859.4
	R2-M7 - 38	4.76012	0.0236746	3.7616	0.0949287		158565	14555.8	12695.3				38	R2-M7 - 20	116004	13908	12074.1
	R2-M7 - 39	3.00982	0.0521569	2.12051	0.107615		107320	21559.7	17205.7				39	R2-M7 - 49	119951	19495.3	15657.7
	R2-M7 - 39	2.63834	0.017588	2.0263	0.0751453		132841	20132.1	16682.2				40	R2-M7 - 45	122545	13009.6	11247.8
	R2-M7 - 4	3.01654	0.0282002	1.97236	0.0350033		88388.3	6018.01	5559.64				41	R2-M7 - 3	123561	16415.1	13695.8
	R2-M7 - 40	3.03672	0.0197366	2.83879	0.0575938		324731	129404	56765.2				42	R2-M7 - 11	124670	10405.9	9359.31
	R2-M7 - 41	4.30481	0.0692413	2.98723	0.205068		112212	25318.3	19797.2				43	R2-M7 - 9	126114	22579.3	17704.5
	R2-M7 - 41	6.75297	0.0547517	5.40609	0.347725		168351	41005.6	29260.7				44	R2-M7 - 37	126259	20256.3	16123.1
	R2-M7 - 42	2.42043	0.0235783	1.63787	0.0377013		87804.2	8401.71	7575.96				45	R2-M7 - 15	126666	8909.98	8115.67
	R2-M7 - 42	3.00884	0.0382068	2.07597	0.0746682		101496	13675.2	11748				46	R2-M7 - 2	129800	22561.5	18020
	R2-M7 - 43	7.49118	0.0428457	6.21293	0.270615		187368	32635.1	24804.3				47	R2-M7 - 61	132333	14991.9	12988.4
	R2-M7 - 44	4.88588	0.030419	2.76237	0.110893		74253.5	7023.39	6502.6				48	R2-M7 - 39	132841	20132.1	16682.2
	R2-M7 - 45	4.56669	0.0640119	3.27495	0.0897974		122545	13009.6	11247.8				49	R2-M7 - 18	135495	22992.2	18417.2
	R2-M7 - 46	1.93941	0.057912	1.34775	0.0680941		82403.2	25311.5	18600.8				50	R2-M7 - 24	135515	14387.3	12612.7
	R2-M7 - 47	4.49753	0.044617	3.6509	0.0994122		170846	21607	17625.5				51	R2-M7 - 58	136609	14662.8	12579.6
	R2-M7 - 48	3.58953	0.0582598	2.10226	0.0633849		72641.7	7562.55	6785.31				52	R2-M7 - 16	138919	13615.8	11892.7
	R2-M7 - 49	3.03928	0.0637885	2.22779	0.0724567		119951	19495.3	15657.7				53	R2-M7 - 29	146317	14751.5	12867.2
	R2-M7 - 5	4.02076	0.0174424	2.6341	0.0670551		96834.4	6735.38	6276.16				54	R2-M7 - 59	153188	18043.7	15339.7
	R2-M7 - 50	4.82727	0.0309179	3.81903	0.141132		159273	21718.6	17848.5				55	R2-M7 - 52	154933	33380	24630.1
	R2-M7 - 51	2.72033	0.0192062	1.76339	0.0387527		82641.1	6391.88	5917.82				56	R2-M7 - 54	156722	14095.4	12388.9
	R2-M7 - 52	4.36981	0.070306	3.43492	0.165545		154933	33380	24630.1				57	R2-M7 - 38	158565	14555.8	12695.3
	R2-M7 - 53	4.60235	0.0490972	2.6435	0.0917378		75472.7	7096.91	6495.86				58	R2-M7 - 50	159273	21718.6	17848.5
	R2-M7 - 54	3.74047	0.0114079	2.96918	0.0738448		156722	14095.4	12388.9				59	R2-M7 - 57	162323	19732.5	16367.4
	R2-M7 - 55	3.15574	0.0241403	2.11021	0.0505781		95084.1	7704.71	7051.31				60	R2-M7 - 41	168351	41005.6	29260.7
	R2-M7 - 55	3.62006	0.042713	2.25819	0.0757306		84103.2	8940.86	8020.5				61	R2-M7 - 62	169845	20750.2	17215
	R2-M7 - 56	2.97143	0.0383287	1.76282	0.0367223		68762.5	5556.42	5102.6				62	R2-M7 - 47	170846	21607	17625.5
	R2-M7 - 56	4.16661	0.038541	2.34733	0.0991076		70392.7	7758.42	7081.66				63	R2-M7 - 19	174770	22849.4	18698.9
	R2-M7 - 57	4.91813	0.0447847	3.91472	0.115169		162323	19732.5	16367.4				64	R2-M7 - 21	178403	34621.3	25203.6
	R2-M7 - 58	3.96881	0.0445137	2.99378	0.0782095		136609	14662.8	12579.6				65	R2-M7 - 19	185219	45416.4	30693.6
	R2-M7 - 59	5.48297	0.0226481	4.26071	0.154984		153188	18043.7	15339.7				66	R2-M7 - 8	185661	29844.7	22565.9
	R2-M7 - 6	4.67077	0.108901	3.06548	0.108132		100314	13673	11508.1				67	R2-M7 - 7	186060	20797.1	17185.4
	R2-M7 - 60	6.56069	0.0352409	3.98209	0.144378		90261.7	7492.31	6927.52				68	R2-M7 - 43	187368	32635.1	24804.3
	R2-M7 - 61	3.7591	0.0224684	2.81102	0.093824		132333	14991.9	12988.4				69	R2-M7 - 34	206085	72613.3	42677.5
	R2-M7 - 62	6.66158	0.0388577	5.35111	0.179661		169845	20750.2	17215				70	R2-M7 - 30	212791	32042.1	24030.1
	R2-M7 - 7	2.59129	0.0149334	2.19035	0.041756		186060	20797.1	17185.4				71	R2-M7 - 36	258766	90711.1	47541.6
	R2-M7 - 8	2.18661	0.0270125	1.85843	0.0344182		185661	29844.7	22565.9				72	R2-M7 - 1	268021	124128	55606.2
	R2-M7 - 9	2.95946	0.0622029	2.21287	0.0769446		126114	22579.3	17704.5				73	R2-M7 - 40	324731	129404	56765.2
	Malia Vgethi	(238)/(232) corrected	1σ	(230)/(232) corrected	1σ		Model Age (zircon-glass)	1σ +	1σ -				No.	Malia Vgethi	Model Age (zircon-glass)	1σ +	1σ -
	R4-2.3 - 1	5.65925	0.0414762	4.89685	0.135631		201921	27519.5	21627.5				1	R4-2.3 - 23	92285.8	13190.5	11335.3
	R4-2.3 - 10	4.00198	0.0542566	3.51389	0.123788		204842	46479.3	31572.4				2	R4-2.3 - 42	105371	12877.8	11328.1
	R4-2.3 - 11	2.94911	0.0395523	2.48888	0.0523276		168376	21764.1	17546.2				3	R4-2.3 - 23	118014	12504.5	10918.5
	R4-2.3 - 13	2.48468	0.0290364	1.98784	0.0536879		134251	17617.9	14698.6				4	R4-2.3 - 46	123503	11959.8	10621.6
	R4-2.3 - 13	4.0044	0.0415265	3.25546	0.111039		158924	23108.4	18620.1				5	R4-2.3 - 50	123642	15204.4	12866.4
	R4-2.3 - 14	6.3329	0.0593575	5.34622	0.176347		188125	28301.6	22027.7				6	R4-2.3 - 9	126575	10470.2	9467.33
	R4-2.3 - 15	4.63983	0.0369313	4.2096	0.100679		237898	39903.3	28677.8				7	R4-2.3 - 24	129876	18377.3	15103.7
	R4-2.3 - 16	5.81413	0.06724	5.05123	0.144928		205244	33590	25050.7				8	R4-2.3 - 41	133391	12155.8	10771.6
	R4-2.3 - 17	3.92448	0.0607506	3.60588	0.106783		247641	75797.5	42934.2				9	R4-2.3 - 3	133411	12180.8	10809.1
	R4-2.3 - 18	2.72946	0.0374379	2.45538	0.0567299		211927	41913.1	29228.1				10	R4-2.3 - 13	134251	17617.9	14698.6
	R4-2.3 - 19	3.56864	0.00967432	3.45199	0.0396676		338832	53603.2	35586.1				11	R4-2.3 - 45	140141	17208.5	14433.4
	R4-2.3 - 2	5.3218	0.0259107	4.3201	0.123832		164665	16873.2	14457.2				12	R4-2.3 - 22	141954	23805.7	18631.5
	R4-2.3 - 21	5.35886	0.0186042	5.07024	0.126812		298826	72484.1	42898.6				13	R4-2.3 - 29	158505	21589	17426.6
	R4-2.3 - 22	3.15905	0.0619914	2.51293	0.0800882		141954	23805.7	18631.5				14	R4-2.3 - 13	158924	23108.4	18620.1
	R4-2.3 - 23	2.49156	0.0247939	1.91114	0.046577		118014	12504.5	10918.5				15	R4-2.3 - 33	159497	19278	15952.7
	R4-2.3 - 23	4.09796	0.0659548	2.67077	0.122664		92285.8	13190.5	11335.3				16	R4-2.3 - 44	162453	20465.9	16884.8
	R4-2.3 - 24	3.286	0.0547924	2.5245	0.0787828		129876	18377.3	15103.7				17	R4-2.3 - 2	164665	16873.2	14457.2
	R4-2.3 - 25	4.30654	0.0523659	3.64967	0.087512		182749	24091.3	19199.8				18	R4-2.3 - 4	167121	15175.7	13238
	R4-2.3 - 26	4.21071	0.0507594	3.65438	0.0692035		197613	24385.3	19393.4				19	R4-2.3 - 31	167382	24048.6	19492.8
	R4-2.3 - 27	4.31564	0.0758554	3.69455	0.136215		189053	42382.7	29341.7				20	R4-2.3 - 34	167784	16032.2	13828.5
	R4-2.3 - 28	5.10376	0.0283832	4.2939	0.104147		182290	18542.9	15655.2				21	R4-2.3 - 11	168376	21764.1	17546.2
	R4-2.3 - 29	4.20425	0.0623088	3.40558	0.0947069		158505	21589	17426.6				22	R4-2.3 - 8	168834	22673.7	18340
	R4-2.3 - 3	4.19163	0.0246185	3.1878	0.0888676		133411	12180.8	10809.1				23	R4-2.3 - 56	172057	18694.9	15838.2
	R4-2.3 - 30	4.61499	0.0166356	3.93036	0.127115		187381	24853.2	20073.7				24	R4-2.3 - 7	172280	34130.7	24698
	R4-2.3 - 31	5.71897	0.0282005	4.65637	0.188674		167382	24048.6	19492.8				25	R4-2.3 - 47	174722	17942.5	15178
	R4-2.3 - 31	3.76907	0.0417472	3.18839	0.121642		178099	33848	25172.3				26	R4-2.3 - 31	178099	33848	25172.3
	R4-2.3 - 32	3.80448	0.0345527	3.40328	0.0753219		218936	32719.5	24638.6				27	R4-2.3 - 28	182290	18542.9	15655.2
	R4-2.3 - 33	5.11301	0.0619929	4.11075	0.113865		159497	19278	15952.7				28	R4-2.3 - 49	182438	42241.5	29690.1
	R4-2.3 - 34	3.66343	0.016551	3.04698	0.0720456		167784	16032.2	13828.5				29	R4-2.3 - 25	182749	24091.3	19199.8
	R4-2.3 - 35	4.5714	0.0351527	3.87603	0.0933436		184469	20955	17277.4				30	R4-2.3 - 35	184469	20955	17277.4
	R4-2.3 - 36	5.86191	0.0377273	5.06669	0.189398		201795	35383.9	26333.5				31	R4-2.3 - 48	185137	21410	17605.4
	R4-2.3 - 37	6.84372	0.0390675	6.04862	0.178444		221002	33695	25420.3				32	R4-2.3 - 30	187381	24853.2	20073.7
	R4-2.3 - 38	3.91973	0.0982427	3.53821	0.129954		228341	92089.3	46826.3				33	R4-2.3 - 14	188125	28301.6	22027.7
	R4-2.3 - 39	4.36577	0.0543662	3.92137	0.102467		226456	44590.4	30755.4				34	R4-2.3 - 27	189053	42382.7	29341.7
	R4-2.3 - 4	5.72825	0.0166663	4.66108	0.126218		167121	15175.7	13238				35	R4-2.3 - 52	195605	31653.2	24015.2
	R4-2.3 - 40	3.58964	0.00950978	3.13293	0.045002		197133	13200.5	11700.9				36	R4-2.3 - 40	197133	13200.5	11700.9
	R4-2.3 - 41	2.50567	0.0140468	1.99863	0.0441113		133391	12155.8	10771.6				37	R4-2.3 - 26	197613	24385.3	19393.4
	R4-2.3 - 42	4.37289	0.0317013	3.00323	0.132495		105371	12877.8	11328.1				38	R4-2.3 - 36	201795	35383.9	26333.5
	R4-2.3 - 43	4.17483	0.0475415	3.8144	0.100978		242847	54453.3	35321.2				39	R4-2.3 - 1	201921	27519.5	21627.5
	R4-2.3 - 44	4.71871	0.0432148	3.83254	0.118013		162453	20465.9	16884.8				40	R4-2.3 - 55	201974	33625.9	25107.2
	R4-2.3 - 45	3.20985	0.0384402	2.53866	0.0699556		140141	17208.5	14433.4				41	R4-2.3 - 54	204148	48293.7	32233.1
	R4-2.3 - 46	3.67714	0.0224789	2.74306	0.0819463		123503	11959.8	10621.6				42	R4-2.3 - 10	204842	46479.3	31572.4
	R4-2.3 - 47	4.18929	0.0274832	3.50523	0.0823692		174722	17942.5	15178				43	R4-2.3 - 16	205244	33590	25050.7
	R4-2.3 - 48	5.38373	0.0405789	4.5436	0.116877		185137	21410	17605.4				44	R4-2.3 - 18	211927	41913.1	29228.1
	R4-2.3 - 49	2.96281	0.0386367	2.74719	0.0832769		249279	83031.1	45305.8				45	R4-2.3 - 32	218936	32719.5	24638.6
	R4-2.3 - 49	4.04765	0.0434574	3.43757	0.160968		182438	42241.5	29690.1				46	R4-2.3 - 37	221002	33695	25420.3
	R4-2.3 - 50	3.80202	0.058954	2.82889	0.0853444		123642	15204.4	12866.4				47	R4-2.3 - 39	226456	44590.4	30755.4
	R4-2.3 - 51	3.8857	0.0383145	3.6437	0.0745486		275292	63564.5	39104.4				48	R4-2.3 - 38	228341	92089.3	46826.3
	R4-2.3 - 52	5.49798	0.0539571	4.71649	0.15191		195605	31653.2	24015.2				49	R4-2.3 - 15	237898	39903.3	28677.8
	R4-2.3 - 54	4.57649	0.07666	3.99664	0.141706		204148	48293.7	32233.1				50	R4-2.3 - 43	242847	54453.3	35321.2
	R4-2.3 - 55	3.67183	0.0364331	3.22242	0.0895018		201974	33625.9	25107.2				51	R4-2.3 - 17	247641	75797.5	42934.2
	R4-2.3 - 56	5.44313	0.0188844	4.48254	0.137108		172057	18694.9	15838.2				52	R4-2.3 - 49	249279	83031.1	45305.8
	R4-2.3 - 7	5.63044	0.136658	4.63316	0.154326		172280	34130.7	24698				53	R4-2.3 - 51	275292	63564.5	39104.4
	R4-2.3 - 8	4.44717	0.0460832	3.66972	0.109516		168834	22673.7	18340				54	R4-2.3 - 21	298826	72484.1	42898.6
	R4-2.3 - 9	2.52213	0.00837582	1.97663	0.044788		126575	10470.2	9467.33				55	R4-2.3 - 19	338832	53603.2	35586.1

## Sheet: U-Th ilmenite
U-Th ilmenite dating: Isotopic Data
	No.	Agios Andreas	(238)/(232) corrected	1σ	(230)/(232) corrected	1σ		Older crystals (x)		Activity plot - young global isochron age
	1	MSc - 1	0.906205	0.00957292	0.923488	0.0810077
	2	MSc - 10	0.898043	0.0105883	0.821652	0.0596912
	3	MSc - 11	0.976766	0.0104424	0.89041	0.0562752
	4	MSc - 12	0.979272	0.011564	0.894378	0.101346
	5	MSc - 12	0.959991	0.0108792	0.936896	0.0744062
	6	MSc - 13	0.920534	0.00995084	0.906651	0.0742461
	7	MSc - 13	1.98928	0.0598386	1.03549	0.116348		x
	8	MSc - 14	0.900857	0.0109395	0.759805	0.0594188
	9	MSc - 14	0.950773	0.0126477	0.770067	0.0605751
	10	MSc - 15	1.2993	0.038994	0.873779	0.059048
	11	MSc - 16	0.862842	0.00887292	0.778073	0.0223024
	13	MSc - 17	2.02096	0.039386	1.0052	0.0878708		x
	14	MSc - 18	1.0877	0.018737	0.932845	0.0438568
	15	MSc - 19	0.934915	0.0102482	0.818899	0.0662497
	16	MSc - 19	1.03996	0.0139329	0.590851	0.0955858		x
	17	MSc - 2	0.923169	0.0128424	0.901291	0.090131
	18	MSc - 20	0.865747	0.0117213	0.76363	0.107619
	19	MSc - 21	1.10952	0.0161477	0.785769	0.0124106
	20	MSc - 21	1.02779	0.0128854	0.847867	0.038618
	21	MSc - 22	1.42617	0.0195565	0.786878	0.1083
	22	MSc - 23	1.47676	0.0426202	0.854007	0.151036
	23	MSc - 24	1.18281	0.0217838	0.754609	0.0563962
	24	MSc - 25	0.997084	0.0143199	0.9877	0.106508		x
	25	MSc - 26	1.12677	0.0158344	0.900581	0.0773632
	26	MSc - 27	0.898843	0.00985031	0.757632	0.0315259
	27	MSc - 28	0.988677	0.0175628	0.814537	0.0638821
	28	MSc - 28	0.88859	0.00943284	0.782409	0.0304025
	29	MSc - 29	3.01709	0.0899871	0.992843	0.171424
	30	MSc - 29	1.14167	0.0206224	0.739273	0.0963613				Crystallization ages - youngest ilmenite population age (3.45 ± 3.83 ka)
	31	MSc - 3	0.891315	0.0213256	0.796842	0.13874
	33	MSc - 30	1.97305	0.0615736	1.05074	0.101866		x
	34	MSc - 31	0.933291	0.0132544	0.744973	0.0431863
	35	MSc - 31	0.942805	0.0130039	1.11041	0.122789		x
	36	MSc - 32	0.879421	0.00922497	0.881084	0.0796402
	37	MSc - 33	0.911908	0.0100855	0.95314	0.100135		x
	38	MSc - 34	0.842796	0.0101599	0.801746	0.0512197
	39	MSc - 36	1.20841	0.0265416	0.758468	0.0825579
	40	MSc - 37	1.14842	0.0243979	0.82993	0.100471
	41	MSc - 37	1.68212	0.105059	1.17477	0.144949		x
	42	MSc - 38	0.842421	0.00935589	0.803244	0.0494248
	43	MSc - 39	1.6833	0.0629309	0.920646	0.288228		x
	45	MSc - 41	1.1399	0.0297148	1.10987	0.120814		x
	46	MSc - 42	1.10906	0.0167363	0.825188	0.117905
	47	MSc - 43	1.90451	0.0651842	0.851036	0.122196
	48	MSc - 43	1.82534	0.0367767	1.12899	0.0723055		x
	49	MSc - 44	1.21968	0.0181826	0.846133	0.0547322
	51	MSc - 45	1.3233	0.0438596	0.8409	0.0347069
	53	MSc - 47	1.65266	0.0383356	0.846223	0.0778615
	55	MSc - 49	1.60429	0.046017	1.07171	0.0724864		x
	56	MSc - 5	0.68922	0.0101861	0.874218	0.0878566
	57	MSc - 50	0.892328	0.00955088	0.82737	0.0584825
	58	MSc - 51	1.02804	0.012569	0.755126	0.114725
	59	MSc - 52	0.942458	0.00991909	0.739437	0.0284861
	60	MSc - 53	1.03769	0.0148256	0.748744	0.113913
	61	MSc - 6	0.844257	0.00931916	0.779653	0.0751739
	62	MSc - 7	1.04026	0.0208735	0.979516	0.111765		x
	63	MSc - 9	0.977928	0.0101233	0.769308	0.0556424
	12	MSc - 17	3.33121	0.0634077	1.5176	0.0603185		x
	32	MSc - 30	4.20057	0.0635125	2.17624	0.060291		x
	44	MSc - 40	2.54019	0.262568	2.08253	0.105476		x
	50	MSc - 44	2.93363	0.0902469	2.20435	0.116766		x
	52	MSc - 47	3.39488	0.165358	2.72038	0.109109		x
	54	MSc - 49	2.2086	0.0299522	1.29388	0.0344868		x

## Sheet: Groundmass glass
Groundmass glass: Isotopic Data
											Average ratios
	Kossona Vouno pumice	(238)/(232) corrected	1σ	(230)/(232) corrected	1σ	(230)/(238) corrected	1σ	(234)/(238) corrected	1σ		(238)/(232)	(230)/(232)
	M1.3 - 1	0.703388	0.00306635	0.735236	0.0489391	1.05527	0.0744938	0.97112	0.114917		0.70174	0.698958
	M1.3 - 2	0.750416	0.00387674	0.678665	0.0417078	0.908822	0.0608989	0.967722	0.116246
	M1.3 - 3	0.673951	0.00262462	0.688853	0.0637936	1.00701	0.0957236	1.15076	0.166609
	M1.3 - 4	0.666562	0.00282462	0.723677	0.0740803	1.08017	0.112373	0.902216	0.158868
	M1.3 - 5	0.720458	0.00531127	0.72416	0.0862951	1.02724	0.121298	1.19764	0.186639
	M1.3 - 6	0.709119	0.00275858	0.651374	0.0484721	0.915204	0.0706707	0.938613	0.114659
	M1.3 - 7	0.688289	0.00306176	0.690744	0.0411654	1.01154	0.0642208	0.990379	0.11915
											Average ratios
	Tsonaka	(238)/(232) corrected	1σ	(230)/(232) corrected	1σ	(230)/(238) corrected	1σ	(234)/(238) corrected	1σ		(238)/(232)	(230)/(232)
	M-11.1 - 1	0.582237	0.00382034	0.584007	0.0312939	1.01137	0.0597873	1.08847	0.112504		0.583134	0.60863
	M-11.1 - 2	0.568263	0.00435049	0.599221	0.0371265	1.06947	0.0715946	0.829947	0.100658
	M-11.1 - 3	0.588266	0.005408	0.632024	0.0391484	1.08118	0.0693632	1.05681	0.116355
	M-11.1 - 4	0.554844	0.00487191	0.557311	0.0358291	1.01126	0.069423	0.926858	0.114802
	M-11.1 - 5	0.622062	0.00390816	0.670589	0.0413763	1.08248	0.0701495	0.898355	0.102303
											Average ratios
	Malisa (680 m)	(238)/(232) corrected	1σ	(230)/(232) corrected	1σ	(230)/(238) corrected	1σ	(234)/(238) corrected	1σ		(238)/(232)	(230)/(232)
	M-12.1 - 1	0.682637	0.00230848	0.620881	0.0442808	0.91713	0.0688212	1.06764	0.117093		0.673288	0.702066
	M-12.1 - 2	0.670751	0.00231884	0.673142	0.0579884	1.03207	0.0925501	0.939574	0.120772
	M-12.1 - 3	0.67025	0.00258335	0.750589	0.0614717	1.12178	0.0948405	0.889247	0.125391
	M-12.1 - 4	0.666781	0.00217473	0.768948	0.0493284	1.17292	0.07964	1.0881	0.129284
	M-12.1 - 5	0.67602	0.00232243	0.69677	0.0528983	1.04109	0.0824547	0.940854	0.121965
											Average ratios
	Procheliotis	(238)/(232) corrected	1σ	(230)/(232) corrected	1σ	(230)/(238) corrected	1σ	(234)/(238) corrected	1σ		(238)/(232)	(230)/(232)
	M-12.2 - 1	0.615728	0.00426247	0.658085	0.0471581	1.05943	0.0810694	0.958896	0.127315		0.611513	0.63021
	M-12.2 - 2	0.598929	0.0034177	0.5708	0.0439882	0.973537	0.0794386	1.2851	0.171285
	M-12.2 - 3	0.6089	0.00366358	0.547731	0.0418903	0.904032	0.0729164	1.07173	0.117917
	M-12.2 - 4	0.611079	0.00319089	0.681321	0.0482035	1.0978	0.082777	1.00616	0.130568
	M-12.2 - 5	0.607677	0.00411647	0.667655	0.047851	1.11646	0.0839369	0.948081	0.122789
	M-12.2 - 6	0.609631	0.0036165	0.647946	0.0495879	1.08487	0.088689	1.05154	0.139291
	M-12.2 - 7	0.628646	0.00326363	0.637929	0.0455128	1.02331	0.0770686	1.0119	0.130434
											Average ratios
	Choni	(238)/(232) corrected	1σ	(230)/(232) corrected	1σ	(230)/(238) corrected	1σ	(234)/(238) corrected	1σ		(238)/(232)	(230)/(232)
	M-13.2 - 1	0.779105	0.00263412	0.783529	0.0290983	1.02053	0.0448362	1.01575	0.0890017		0.773151	0.764331
	M-13.2 - 2	0.775212	0.00373038	0.71833	0.0304773	0.93172	0.0453703	0.955005	0.085221
	M-13.2 - 3	0.77294	0.00312412	0.66947	0.0299442	0.872726	0.0435322	0.997167	0.0894643
	M-13.2 - 4	0.758602	0.00259238	0.715311	0.0264027	0.950459	0.0410453	0.98434	0.0890641
	M-13.2 - 5	0.783035	0.00524038	0.78933	0.0353495	1.00626	0.0529346	0.928733	0.0851031
	M-13.2 - 6	0.747717	0.00325857	0.911003	0.0610459	1.23197	0.0869053	0.940356	0.101852
	M-13.2 - 7	0.796049	0.00354506	0.713494	0.0288858	0.910485	0.0427882	0.969515	0.0882227
	M-13.2 - 8	0.785305	0.00269986	0.784273	0.0320237	0.998982	0.0467994	0.957867	0.0871522
	M-13.2 - 9	0.760397	0.00280981	0.794236	0.0298688	1.05432	0.0464005	1.00422	0.0893296
											Average ratios
	Mavri Petra	(238)/(232) corrected	1σ	(230)/(232) corrected	1σ	(230)/(238) corrected	1σ	(234)/(238) corrected	1σ		(238)/(232)	(230)/(232)
	M-14.1 - 1	0.932883	0.00441082	0.892496	0.0572893	0.96779	0.0663412	1.1301	0.127204		0.943799	0.808968
	M-14.1 - 2	0.931621	0.00303696	0.81269	0.035714	0.883415	0.0438271	1.00792	0.0920684
	M-14.1 - 3	0.948036	0.00346136	0.788192	0.0353055	0.844855	0.0427908	1.00453	0.0919725
	M-14.1 - 4	0.952199	0.00313939	0.836779	0.0362284	0.892732	0.0439311	1.0482	0.0949192
	M-14.1 - 5	0.956147	0.0031403	0.755653	0.0305566	0.797435	0.0371488	0.970788	0.0874748
	M-14.1 - 6	0.946465	0.00304558	0.836697	0.0387536	0.894349	0.0461931	1.06831	0.0925997
	M-14.1 - 7	0.942685	0.00312368	0.710683	0.0289176	0.762544	0.0356014	1.06484	0.0947668
	M-14.1 - 8	0.935562	0.00307523	0.889888	0.0379588	0.963566	0.0466451	1.03881	0.0966727
	M-14.1 - 9	0.948591	0.00305628	0.757638	0.0354646	0.798542	0.0417322	1.03921	0.0976194
											Average ratios
	Stous Nekrous	(238)/(232) corrected	1σ	(230)/(232) corrected	1σ	(230)/(238) corrected	1σ	(234)/(238) corrected	1σ		(238)/(232)	(230)/(232)
	M-2.1 - 1	0.678027	0.00222913	0.644341	0.0370561	0.947551	0.0589281	1.02567	0.111438		0.679258	0.644507
	M-2.1 - 2	0.693016	0.00266812	0.592695	0.033997	0.84145	0.0516313	0.947201	0.0955782
	M-2.1 - 3	0.676255	0.00227052	0.679796	0.0390948	0.998918	0.0617331	0.998556	0.10331
	M-2.1 - 4	0.69367	0.0024632	0.641692	0.0457865	0.923823	0.0687755	1.08408	0.134906
	M-2.1 - 5	0.668741	0.00286071	0.669796	0.0437996	1.00467	0.0703288	0.988746	0.118333
	M-2.1 - 6	0.677618	0.00239458	0.638239	0.0312239	0.940764	0.0507163	0.99394	0.0970885
	M-2.1 - 7	0.676451	0.00219722	0.616499	0.031526	0.901923	0.0505909	0.978167	0.107095
	M-2.1 - 8	0.670286	0.00221962	0.672996	0.0404062	1.0058	0.0647849	1.18006	0.138834
											Average ratios
	Ag. Theodori	(238)/(232) corrected	1σ	(230)/(232) corrected	1σ	(230)/(238) corrected	1σ	(234)/(238) corrected	1σ		(238)/(232)	(230)/(232)
	M-2.2 - 1	0.775227	0.0025225	0.688086	0.0234063	0.897557	0.0369057	1.0364	0.0882982		0.762097	0.711586
	M-2.2 - 2	0.738942	0.00268158	0.679148	0.0309646	0.918106	0.0466375	1.07528	0.0974933
	M-2.2 - 3	0.763621	0.00260517	0.744013	0.0250234	0.986274	0.0402051	1.02325	0.0846513
	M-2.2 - 4	0.787224	0.00562524	0.708044	0.0306047	0.90021	0.0442386	1.03678	0.0972315
	M-2.2 - 5	0.735958	0.00271664	0.746176	0.0320228	1.01323	0.049671	1.03992	0.0941372
	M-2.2 - 6	0.760994	0.00253173	0.696596	0.0263231	0.910833	0.0402854	1.09982	0.0948806
	M-2.2 - 7	0.795257	0.00289618	0.736448	0.0244715	0.925076	0.0373852	1.00945	0.0837655
	M-2.2 - 8	0.757512	0.00317164	0.770487	0.0302382	1.01127	0.0458815	1.0563	0.0926199
	M-2.2 - 9	0.74414	0.00265973	0.635279	0.0274396	0.850151	0.0418187	1.01619	0.0915754
											Average ratios
	Malia Vgethi	(238)/(232) corrected	1σ	(230)/(232) corrected	1σ	(230)/(238) corrected	1σ	(234)/(238) corrected	1σ		(238)/(232)	(230)/(232)
	M-2.3 - 1	0.754636	0.002631	0.735125	0.0377346	0.962903	0.0543573	1.05557	0.106718		0.752104	0.761963
	M-2.3 - 2	0.749198	0.00246486	0.748295	0.0469997	0.994753	0.0665668	1.07019	0.11549
	M-2.3 - 3	0.767794	0.0111066	0.764006	0.042972	0.970866	0.0631391	1.0014	0.10811
	M-2.3 - 4	0.757261	0.0026037	0.786467	0.0473705	1.0428	0.0672529	0.967666	0.100359
	M-2.3 - 5	0.742674	0.00513967	0.700719	0.0380061	0.945266	0.0561565	0.993719	0.102652
	M-2.3 - 6	0.740902	0.00241481	0.793329	0.0412549	1.05665	0.0602094	1.03527	0.106695
	M-2.3 - 7	0.752261	0.00262771	0.805798	0.0496389	1.06966	0.0701667	1.05523	0.110069
											Average ratios
	Karadima	(238)/(232) corrected	1σ	(230)/(232) corrected	1σ	(230)/(238) corrected	1σ	(234)/(238) corrected	1σ		(238)/(232)	(230)/(232)
	M-7.2 - 1	0.629902	0.00229222	0.76737	0.0473061	1.22659	0.080566	1.03836	0.117026		0.640259	0.725541
	M-7.2 - 2	0.654368	0.0022675	0.665227	0.0538673	1.01726	0.0855908	1.15464	0.142293
	M-7.2 - 3	0.634254	0.00248255	0.664993	0.0483442	1.0304	0.078587	0.994805	0.119945
	M-7.2 - 4	0.647417	0.00222491	0.726897	0.0457544	1.12636	0.0756031	1.05746	0.133073
	M-7.2 - 5	0.641621	0.00241841	0.795516	0.0686438	1.22909	0.109563	1.09304	0.152121
	M-7.2 - 6	0.622934	0.00208019	0.783634	0.0418414	1.25436	0.0730196	1.07231	0.125261
	M-7.2 - 7	0.651319	0.0022715	0.675149	0.0522116	1.04669	0.0844369	1.22793	0.155558
											Average ratios
	Malisa (629 m)	(238)/(232) corrected	1σ	(230)/(232) corrected	1σ	(230)/(238) corrected	1σ	(234)/(238) corrected	1σ		(238)/(232)	(230)/(232)
	M-9.1 - 1	0.723208	0.00234821	0.804834	0.0415106	1.10582	0.062274	0.975226	0.0969634		0.721247	0.796618
	M-9.1 - 2	0.727443	0.00236294	0.767835	0.0386044	1.06119	0.0586846	0.874568	0.0906602
	M-9.1 - 3	0.717088	0.0023028	0.77309	0.0411207	1.08425	0.0627823	1.07121	0.108853
	M-9.1 - 4	0.7231	0.00232465	0.84187	0.04312	1.15881	0.0653839	1.02635	0.0999958
	M-9.1 - 5	0.715396	0.00234128	0.795463	0.0406919	1.10036	0.0616814	0.886001	0.0923495
											Average ratios
	Akri Pounda	(238)/(232) corrected	1σ	(230)/(232) corrected	1σ	(230)/(238) corrected	1σ	(234)/(238) corrected	1σ		(238)/(232)	(230)/(232)
	M-BA2 - 1	0.696892	0.00266394	0.710802	0.0275976	1.02456	0.0462815	0.845809	0.0804201		0.696596	0.712549
	M-BA2 - 2	0.697188	0.00304309	0.714782	0.0313795	1.03537	0.0515415	0.909072	0.0844546
	M-BA2 - 3	0.707233	0.00319487	0.685795	0.0512199	0.96413	0.0755872	0.841408	0.101642
	M-BA2 - 4	0.688943	0.00247443	0.708844	0.0291018	1.0449	0.0492651	0.924214	0.0850208
	M-BA2 - 5	0.698668	0.00239788	0.717701	0.0347595	1.04627	0.0562809	0.996133	0.0954984
	M-BA2 - 6	0.690651	0.00240048	0.737373	0.0313087	1.06805	0.0519389	0.911775	0.0882023
											Average ratios
	Chiroma	(238)/(232) corrected	1σ	(230)/(232) corrected	1σ	(230)/(238) corrected	1σ	(234)/(238) corrected	1σ		(238)/(232)	(230)/(232)
	M-D5.1C - 1	0.663945	0.00821189	0.741819	0.0393065	1.11683	0.0669211	1.01045	0.10361		0.673097	0.695303
	M-D5.1C - 2	0.686146	0.0068834	0.701897	0.0362673	1.03323	0.0597027	0.907626	0.101796
	M-D5.1C - 3	0.698932	0.00706533	0.641461	0.0754206	0.894692	0.112534	0.820545	0.138359
	M-D5.1C - 4	0.632544	0.00622636	0.661835	0.0339971	1.03739	0.059587	1.01387	0.105724
	M-D5.1C - 5	0.654871	0.0036795	0.705762	0.0401559	1.0979	0.0678699	0.859211	0.0903349
	M-D5.1C - 6	0.702146	0.00856808	0.719044	0.0435903	1.04103	0.0693779	0.925739	0.101886
											Average ratios
	Malia (594 m)	(238)/(232) corrected	1σ	(230)/(232) corrected	1σ	(230)/(238) corrected	1σ	(234)/(238) corrected	1σ		(238)/(232)	(230)/(232)
	M-D5.1M - 1	0.748882	0.00272393	0.750701	0.031137	1.0077	0.0478514	1.00372	0.0898529		0.751632	0.752366
	M-D5.1M - 2	0.754275	0.0031499	0.761533	0.0283632	1.01376	0.0445686	0.908377	0.0838379
	M-D5.1M - 3	0.75507	0.00359541	0.761981	0.0340384	1.02157	0.0514108	0.984302	0.0893753
	M-D5.1M - 4	0.752403	0.00456284	0.750497	0.0308487	0.993228	0.0468207	1.05316	0.0958586
	M-D5.1M - 5	0.75439	0.00356034	0.759905	0.0352915	1.00935	0.0525009	0.928295	0.0888234
	M-D5.1M - 6	0.74477	0.002743	0.729576	0.0320987	0.98439	0.0486661	0.944118	0.0868172
											Average ratios
	Malia (662 m)	(238)/(232) corrected	1σ	(230)/(232) corrected	1σ	(230)/(238) corrected	1σ	(234)/(238) corrected	1σ		(238)/(232)	(230)/(232)
	M-D5.2 - 1	0.699024	0.0029642	0.733182	0.0463294	1.0451	0.0703873	1.0099	0.121492		0.684728	0.683063
	M-D5.2 - 2	0.660781	0.00241658	0.621205	0.0378326	0.940022	0.0610921	0.880663	0.094538
	M-D5.2 - 3	0.706176	0.00239684	0.689316	0.0327537	0.987964	0.0523643	0.871167	0.0844083
	M-D5.2 - 4	0.688429	0.0024347	0.684399	0.0413049	1.01291	0.0659214	0.870374	0.101121
	M-D5.2 - 5	0.669229	0.00231014	0.687211	0.0350468	1.05344	0.0586594	0.897394	0.089238
											Average ratios
	Chelona+ or Tsouka	(238)/(232) corrected	1σ	(230)/(232) corrected	1σ	(230)/(238) corrected	1σ	(234)/(238) corrected	1σ		(238)/(232)	(230)/(232)
	M-D7c - 1	0.630369	0.00217652	0.713415	0.053785	1.10738	0.0873632	0.928267	0.120634		0.654063	0.735287
	M-D7c - 2	0.688826	0.00857853	0.741876	0.0479105	1.07694	0.0786483	0.895485	0.113302
	M-D7c - 3	0.652548	0.00219634	0.752579	0.0447898	1.13675	0.0727236	1.08488	0.124391
	M-D7c - 4	0.665178	0.00270248	0.679853	0.0479444	1.0184	0.0760964	1.01438	0.133332
	M-D7c - 5	0.633392	0.00241158	0.788715	0.0557624	1.24328	0.0927162	1.0423	0.141204
											Average ratios
	Chionessa	(238)/(232) corrected	1σ	(230)/(232) corrected	1σ	(230)/(238) corrected	1σ	(234)/(238) corrected	1σ		(238)/(232)	(230)/(232)
	M-D7k - 1	0.650842	0.00240631	0.663224	0.0381939	1.03301	0.0634867	0.98067	0.10441		0.667586	0.682534
	M-D7k - 2	0.677809	0.00223312	0.727359	0.0362926	1.08035	0.0594328	1.06035	0.107526
	M-D7k - 3	0.660531	0.00234561	0.645593	0.0324025	0.964981	0.0531276	1.04375	0.108384
	M-D7k - 4	0.668214	0.00246153	0.638259	0.0334544	0.961725	0.0549177	1.08337	0.111377
	M-D7k - 5	0.665171	0.00353319	0.681436	0.0370934	1.03487	0.0618344	0.971851	0.0980086
	M-D7k - 6	0.682949	0.00711143	0.739334	0.0482305	1.10461	0.0750502	1.03842	0.129185
											Average ratios
	Chelona	(238)/(232) corrected	1σ	(230)/(232) corrected	1σ	(230)/(238) corrected	1σ	(234)/(238) corrected	1σ		(238)/(232)	(230)/(232)
	M-N2 - 1	0.679946	0.00227021	0.719115	0.0479744	1.03653	0.0730385	1.02886	0.121515		0.6791	0.730195
	M-N2 - 2	0.685728	0.0023728	0.714052	0.0466859	1.05118	0.0731066	0.890773	0.106657
	M-N2 - 3	0.685064	0.00262937	0.739833	0.0501609	1.08956	0.0781346	1.05866	0.121502
	M-N2 - 4	0.672586	0.00236461	0.718198	0.0508041	1.05826	0.0789505	0.851039	0.100737
	M-N2 - 5	0.672176	0.00229428	0.759777	0.0501476	1.12903	0.0792699	1.00182	0.11745
											Average ratios
	Profitis Ilias, lower ridge	(238)/(232) corrected	1σ	(230)/(232) corrected	1σ	(230)/(238) corrected	1σ	(234)/(238) corrected	1σ		(238)/(232)	(230)/(232)
	M-PI - 1	0.573455	0.00248139	0.627095	0.0569494	1.11199	0.10435	1.0698	0.171814		0.571641	0.584114
	M-PI - 2	0.56685	0.00252112	0.5528	0.0511644	0.983353	0.0939753	1.22642	0.184489
	M-PI - 3	0.580187	0.00309947	0.600839	0.0502603	1.02893	0.0904315	1.04742	0.14374
	M-PI - 4	0.569226	0.00242095	0.567958	0.0478655	1.00172	0.0877588	0.851205	0.118232
	M-PI - 5	0.568489	0.00246748	0.571878	0.0389964	1.01807	0.0728771	0.821085	0.102431
											Average ratios
	Panagitsa pumice	(238)/(232) corrected	1σ	(230)/(232) corrected	1σ	(230)/(238) corrected	1σ	(234)/(238) corrected	1σ		(238)/(232)	(230)/(232)
	M-PD2 - 1	0.637853	0.00299303	0.647042	0.0425689	1.01595	0.0713602	1.12463	0.139861		0.612475	0.686188
	M-PD2 - 2	0.636809	0.00282838	0.676685	0.043984	1.05291	0.073046	1.0947	0.12045
	M-PD2 - 3	0.581409	0.00379265	0.675891	0.0995596	1.14272	0.169889	1.31309	0.225303
	M-PD2 - 4	0.598038	0.00277573	0.741081	0.0633963	1.20551	0.106363	1.47646	0.194462
	M-PD2 - 5	0.588529	0.00299419	0.672926	0.0490836	1.15079	0.0890623	0.875916	0.109169
	M-PD2 - 6	0.632209	0.00314394	0.703505	0.135353	1.0317	0.204176	1.08931	0.27611
											Average ratios
	Akri Pounda pumice	(238)/(232) corrected	1σ	(230)/(232) corrected	1σ	(230)/(238) corrected	1σ	(234)/(238) corrected	1σ		(238)/(232)	(230)/(232)
	M-P1 - 1	0.625137	0.0146856	0.872443	0.120447	1.38744	0.238164	1.10433	0.220092		0.766881	0.692397
	M-P1 - 2	0.758577	0.00632284	0.771924	0.0325226	1.00689	0.0478335	0.931073	0.0862495
	M-P1 - 3	0.934435	0.010842	0.583997	0.0942451	0.638359	0.105441	0.65657	0.142436
	M-P1 - 4	0.749374	0.0111745	0.541223	0.0975328	0.720977	0.136242	1.02135	0.214345
											Average ratios
	Profitis Ilias, upper dome	(238)/(232) corrected	1σ	(230)/(232) corrected	1σ	(230)/(238) corrected	1σ	(234)/(238) corrected	1σ		(238)/(232)	(230)/(232)
	MET-3 - 1	0.783996	0.00413668	0.764323	0.0971984	0.987493	0.125853	0.981842	0.100797		0.77606	0.726
	MET-3 - 2	0.752981	0.00542646	0.73195	0.0878941	0.979532	0.118276	0.919594	0.0986211
	MET-3 - 3	0.793027	0.00371039	0.702549	0.0802517	0.894554	0.103722	1.0363	0.104723
	MET-3 - 4	0.780531	0.00550035	0.717469	0.0889512	0.933142	0.117373	0.947257	0.099912
	MET-3 - 5	0.767937	0.00375786	0.707502	0.0816285	0.922655	0.107981	0.976892	0.105068
	MET-3 - 6	0.769937	0.00330387	0.74879	0.0771826	0.984445	0.102774	0.999877	0.102897
	MET-3 - 7	0.78401	0.00513319	0.709414	0.081841	0.906555	0.10556	0.9448	0.0970242
											Average ratios
	Palea Loutra	(238)/(232) corrected	1σ	(230)/(232) corrected	1σ	(230)/(238) corrected	1σ	(234)/(238) corrected	1σ		(238)/(232)	(230)/(232)
	MET-4 - 1	0.828871	0.0135935	0.692802	0.0831111	0.841832	0.103498	1.03258	0.11211		0.81917	0.695811
	MET-4 - 2	0.830579	0.0157576	0.729377	0.157391	0.89712	0.196012	0.815792	0.128137
	MET-4 - 3	0.810137	0.0056607	0.674149	0.0846596	0.842838	0.108138	1.03494	0.102587
	MET-4 - 4	0.807093	0.0188055	0.686914	0.0797844	0.858187	0.104274	0.860831	0.0886385
											Average ratios
	Ag. Ioannis	(238)/(232) corrected	1σ	(230)/(232) corrected	1σ	(230)/(238) corrected	1σ	(234)/(238) corrected	1σ		(238)/(232)	(230)/(232)
	MET-6 - 1	0.603761	0.0130731	0.577455	0.102004	0.971377	0.180719	0.956097	0.131353		0.60735	0.579295
	MET-6 - 2	0.614606	0.00830011	0.586314	0.0834061	0.967316	0.141515	0.88653	0.104955
	MET-6 - 3	0.605137	0.0103122	0.562663	0.103277	0.933735	0.175768	1.14341	0.147317
	MET-6 - 4	0.605895	0.00715404	0.590747	0.11563	0.980396	0.192429	1.16427	0.160569
											Average ratios
	Pikesa	(238)/(232) corrected	1σ	(230)/(232) corrected	1σ	(230)/(238) corrected	1σ	(234)/(238) corrected	1σ		(238)/(232)	(230)/(232)
	MET-7 - 1	0.877525	0.00374778	0.854979	0.106753	0.983376	0.123961	1.06869	0.100481		0.866091	0.779094
	MET-7 - 2	0.874484	0.00374853	0.797514	0.0916195	0.906387	0.105683	1.03997	0.106945
	MET-7 - 3	0.863344	0.00336505	0.734798	0.0949716	0.849193	0.111789	0.983965	0.113134
	MET-7 - 4	0.873534	0.00363107	0.847437	0.0895627	0.988718	0.106707	1.02609	0.0989142
	MET-7 - 5	0.861615	0.00865319	0.712565	0.0796393	0.828658	0.0938616	1.15579	0.114951
	MET-7 - 6	0.846044	0.00516306	0.727273	0.108688	0.862593	0.130893	0.956056	0.105298
											Average ratios
	M. Gljati	(238)/(232) corrected	1σ	(230)/(232) corrected	1σ	(230)/(238) corrected	1σ	(234)/(238) corrected	1σ		(238)/(232)	(230)/(232)
	MET-8 - 1	0.810725	0.0104725	0.837273	0.0875061	1.03619	0.112517	0.983588	0.100696		0.802076	0.765249
	MET-8 - 2	0.757097	0.018374	0.690114	0.091676	0.92026	0.125022	1.08138	0.118498
	MET-8 - 3	0.828612	0.00788698	0.832235	0.0930169	1.0108	0.113772	0.945292	0.0980334
	MET-8 - 4	0.829489	0.00335713	0.665734	0.0708764	0.799102	0.0861064	0.942889	0.100988
	MET-8 - 5	0.804951	0.00631349	0.833889	0.0852384	1.03552	0.109011	1.06099	0.102503
	MET-8 - 6	0.781583	0.0219262	0.732247	0.0928173	0.953202	0.139989	0.941701	0.104994
											Average ratios
	Agios Andreas	(238)/(232) corrected	1σ	(230)/(232) corrected	1σ	(230)/(238) corrected	1σ	(234)/(238) corrected	1σ		(238)/(232)	(230)/(232)
	MSC - 1	0.856764	0.00464406	0.665449	0.0795923	0.766865	0.0931269	0.970739	0.103268		0.837966	0.699189
	MSC - 2	0.818058	0.0051373	0.648339	0.11031	0.799157	0.138535	1.02867	0.145586
	MSC - 3	0.85087	0.00544427	0.739114	0.102056	0.87657	0.122425	1.19894	0.146375
	MSC - 4	0.872734	0.00664234	0.645213	0.0947365	0.730168	0.109454	1.10388	0.13817
	MSC - 5	0.845864	0.00466081	0.671509	0.0928768	0.793149	0.111209	1.03334	0.125296
	MSC - 6	0.827728	0.00532711	0.822603	0.13779	0.992756	0.165164	1.09316	0.136196
	MSC - 7	0.793743	0.00707123	0.7021	0.0868463	0.878641	0.110525	0.87618	0.11709

## Sheet: Zircon U-Pb reference materials
U-Pb zircon dating: Reference Materials
	Sample	207Pb/235U	2σ	206Pb/238U	2σ	rho 206Pb/238U v 207Pb/235U		Pb206/U238 age (207Pb-corr)	2σ
1	AUSZ8-10 - 1.1	0.0034776	0.000642833	0.00023685	9.70199e-06	0.0587959		1.483	0.052	Ma
2	AUSZ8-10 - 1.2	0.0033863	0.000414114	0.000231578	6.95511e-06	0.0823371		1.456	0.038	Ma
3	AUSZ8-10 - 1.3	0.00295182	0.000428755	0.000223293	6.17598e-06	0.239448		1.43	0.035	Ma
4	AUSZ8-10 - 1.4	0.00350322	0.000508259	0.000230949	6.63107e-06	0.00271174		1.444	0.036	Ma
5	AUSZ8-10 - 1.5	0.00252883	0.000356379	0.000223299	7.71082e-06	0.0524415		1.457	0.045	Ma
6	AUSZ8-10 - 1.6	0.00227945	0.000409057	0.000222085	7.33189e-06	0.0634097		1.465	0.044	Ma
7	AUSZ8-10 - 1.7	0.00257392	0.000475848	0.000223245	6.26413e-06	-0.011245		1.454	0.036	Ma
8	AUSZ8-10 - 1.8	0.00305599	0.00050691	0.000227286	8.91257e-06	0.275024		1.449	0.05	Ma
9	AUSZ8-10 - 1.9	0.00315286	0.000736657	0.000236851	1.01896e-05	0.110942		1.504	0.057	Ma
10	AUSZ8-10 - 1.10	0.00332159	0.00143229	0.000230739	1.28607e-05	0.00837472		1.454	0.07	Ma
11	AUSZ8-10 - 2.1	0.00184255	0.0005274	0.000220437	1.31131e-05	-0.127885		1.483	0.082	Ma
12	AUSZ8-10 - 2.2	0.00201856	0.000589812	0.000219811	1.428e-05	0.136772		1.467	0.087	Ma
13	AUSZ8-10 - 2.3	0.00169284	0.000464848	0.000216363	1.45279e-05	-0.0302821		1.466	0.092	Ma
14	AUSZ8-10 - 2.4	0.00212819	0.000478516	0.000223142	1.45795e-05	0.163208		1.482	0.088	Ma
15	AUSZ8-10 - 2.5	0.00224092	0.000500141	0.000217453	1.13077e-05	0.157874		1.437	0.068	Ma
16	AUSZ8-10 - 2.6	0.00229348	0.00051327	0.000229647	1.17743e-05	-0.1042		1.514	0.071	Ma
17	AUSZ8-10 - 2.7	0.00184029	0.000511058	0.000214646	1.13731e-05	-0.080952		1.444	0.071	Ma
18	AUSZ8-10 - 2.8	0.00188608	0.000378319	0.000223593	1.18403e-05	0.0175881		1.502	0.074	Ma
19	AUSZ8-10 - 2.9	0.00195065	0.000440374	0.000221641	9.33242e-06	0.165211		1.484	0.058	Ma
20	AUSZ8-10 - 2.10	0.00216919	0.000440843	0.000209253	9.6922e-06	-0.0896973		1.387	0.058	Ma
21	AUSZ8-10 - 4.1	0.00188817	0.000420016	0.00022049	9.60587e-06	0.0218346		1.481	0.06	Ma
22	AUSZ8-10 - 4.2	0.00177407	0.000423072	0.000225407	1.03507e-05	0.106148		1.522	0.065	Ma
23	AUSZ8-10 - 4.3	0.00250827	0.000514688	0.000211729	8.74282e-06	0.12202		1.383	0.051	Ma
24	AUSZ8-10 - 4.4	0.00217966	0.000424247	0.000213299	1.07233e-05	-0.0630776		1.413	0.064	Ma
25	AUSZ8-10 - 4.5	0.0023382	0.000626972	0.000213743	9.73429e-06	0.0437494		1.406	0.058	Ma
26	AUSZ8-10 - 4.6	0.00239373	0.0003994	0.000221193	1.08081e-05	-0.0703142		1.452	0.064	Ma
27	AUSZ8-10 - 4.7	0.00215679	0.000457552	0.000211406	8.22735e-06	-0.0240098		1.402	0.049	Ma
28	AUSZ8-10 - 4.8	0.00236612	0.000438626	0.000224676	1.12022e-05	-0.0467166		1.477	0.066	Ma
29	AUSZ8-10 - 4.9	0.0024938	0.000529289	0.000221336	1.07294e-05	-0.104145		1.446	0.063	Ma
30	AUSZ8-10 - 4.10	0.00210615	0.000512614	0.000226633	1.11636e-05	0.152346		1.507	0.068	Ma
31	AUSZ8-10 - 4.11	0.0015847	0.000463712	0.000217573	9.19105e-06	-0.0207761		1.482	0.059	Ma
33	Reference age							1.431	0.002	Ma
	Sample	207Pb/235U	2σ	206Pb/238U	2σ	rho 206Pb/238U v 207Pb/235U		206Pb/238 U age (207Pb + Th dis -corr)	2σ
1	AUSZ7-5 - 1.1	0.00729294	0.00196037	0.000371349	1.22267e-05	-0.166712		2.191	0.061	Ma
2	AUSZ7-5 - 1.2	0.00764142	0.00298717	0.000379952	1.4547e-05	0.101213		2.232	0.072	Ma
3	AUSZ7-5 - 1.3	0.00586266	0.00183854	0.000386962	1.72042e-05	-0.0421255		2.385	0.094	Ma
4	AUSZ7-5 - 1.4	0.00710929	0.00289385	0.000389506	2.38353e-05	-0.0702493		2.332	0.122	Ma
5	AUSZ7-5 - 1.5	0.00402828	0.000935835	0.000386718	2.17139e-05	0.0496457		2.494	0.13	Ma
6	AUSZ7-5 - 1.6	0.00463711	0.00120947	0.000393816	2.14328e-05	0.0803086		2.505	0.125	Ma
7	AUSZ7-5 - 1.7	0.00609949	0.0029111	0.000402381	4.21132e-05	-0.142505		2.473	0.23	Ma
8	AUSZ7-5 - 1.8	0.00821467	0.00297987	0.000386534	2.01541e-05	0.0206583		2.246	0.097	Ma
9	AUSZ7-5 - 1.9	0.00506956	0.00164589	0.00037752	1.3884e-05	0.150252		2.37	0.079	Ma
10	AUSZ7-5 - 2.1	0.00299056	0.00057727	0.000342411	1.75917e-05	0.0482346		2.259	0.11	Ma
11	AUSZ7-5 - 2.2	0.00252618	0.000543348	0.00036118	1.69356e-05	-0.0480409		2.407	0.108	Ma
12	AUSZ7-5 - 2.3	0.00289404	0.00059332	0.000348031	1.50528e-05	0.0513697		2.304	0.095	Ma
13	AUSZ7-5 - 2.4	0.00260854	0.000514172	0.000349611	1.42442e-05	-0.0570933		2.33	0.09	Ma
14	AUSZ7-5 - 2.5	0.00289192	0.000520932	0.000355184	1.52115e-05	0.0788489		2.351	0.096	Ma
15	AUSZ7-5 - 2.6	0.0026798	0.000454108	0.000366884	1.50493e-05	0.0289071		2.441	0.096	Ma
16	AUSZ7-5 - 2.7	0.00267978	0.000470475	0.000348222	1.51704e-05	0.077068		2.313	0.096	Ma
17	AUSZ7-5 - 2.8	0.00291607	0.000511123	0.000352539	1.44181e-05	0.136687		2.336	0.091	Ma
18	AUSZ7-5 - 2.9	0.00281429	0.00057579	0.00034283	1.31301e-05	0.168695		2.274	0.083	Ma
19	AUSZ7-5 - 2.10	0.00247217	0.000513145	0.000357181	1.41345e-05	0.0211299		2.383	0.09	Ma
20	AUSZ7-5 - 3.1	0.00473331	0.00249239	0.000324382	4.38002e-05	-0.0974909		2.02	0.24	Ma
21	AUSZ7-5 - 3.2	0.00690726	0.00332686	0.000364657	4.40246e-05	0.137213		2.17	0.22	Ma
22	AUSZ7-5 - 3.3	0.00124435	0.00322817	0.000346824	4.40342e-05	-0.0947658		2.32	0.28	Ma
23	AUSZ7-5 - 3.4	0.00177179	0.00230468	0.000357335	4.16172e-05	0.433424		2.39	0.26	Ma
24	AUSZ7-5 - 3.5	0.003185	0.00208495	0.000324137	5.70159e-05	-0.270491		2.11	0.34	Ma
25	AUSZ7-5 - 3.6	0.00483281	0.00269303	0.000350877	4.00908e-05	0.0583935		2.2	0.22	Ma
26	AUSZ7-5 - 3.7	0.00396486	0.00304883	0.000353814	4.6651e-05	-0.032841		2.27	0.28	Ma
27	AUSZ7-5 - 3.8	0.0033773	0.00278395	0.000314857	4.46972e-05	-0.0971335		2.04	0.26	Ma
28	AUSZ7-5 - 3.9	0.00311064	0.0046134	0.000319555	4.47644e-05	0.214881		2.09	0.28	Ma
29	AUSZ7-5 - 3.10	0.00454639	0.00281958	0.000356926	4.16288e-05	0.143604		2.26	0.24	Ma
30	AUSZ7-5 - 3.11	0.0035821	0.00217603	0.000380648	3.93734e-05	0.163152		2.48	0.24	Ma
31	AUSZ7-5 - 3.12	0.00551237	0.00189196	0.000373778	4.77449e-05	0.07471		2.32	0.26	Ma
32	AUSZ7-5 - 3.13	0.00315771	0.00230178	0.000366159	6.10015e-05	0.239768		2.4	0.38	Ma
33	AUSZ7-5 - 3.14	0.00133546	0.00188786	0.000370491	4.28245e-05	-0.141137		2.47	0.28	Ma
34	AUSZ7-5 - 4.1	0.00310398	0.000549441	0.000341483	1.1525e-05	-0.122969		2.285	0.074	Ma
35	AUSZ7-5 - 4.2	0.00241675	0.000899326	0.000357965	1.63049e-05	0.637678		2.395	0.105	Ma
36	AUSZ7-5 - 4.3	0.00212668	0.000571977	0.000345344	1.08437e-05	-0.0190834		2.311	0.07	Ma
37	AUSZ7-5 - 4.4	0.00207762	0.000506406	0.000357954	1.30259e-05	0.0665909		2.395	0.084	Ma
38	AUSZ7-5 - 4.5	0.00241666	0.000455251	0.000357654	1.36992e-05	-0.0353175		2.395	0.088	Ma
39	AUSZ7-5 - 4.6	0.00236509	0.000590912	0.000357289	1.43439e-05	0.278088		2.388	0.092	Ma
40	AUSZ7-5 - 4.7	0.00249935	0.000525335	0.000349812	1.29157e-05	0.15164		2.343	0.083	Ma
41	AUSZ7-5 - 4.8	0.00238274	0.00064687	0.000349868	1.66933e-05	0.0183398		2.343	0.108	Ma
42	AUSZ7-5 - 4.9	0.00250898	0.000536732	0.000348751	1.14279e-05	0.121485		2.336	0.074	Ma
43	AUSZ7-5 - 4.10	0.00304008	0.000591556	0.000343239	1.65918e-05	0.0512827		2.298	0.107	Ma
44	AUSZ7-5 - 4.11	0.00228433	0.000558551	0.000361398	1.25376e-05	-0.0347883		2.414	0.081	Ma
46	Reference age							2.4082	0.0022	Ma
	Sample	207Pb/235U	2σ	206Pb/238U	2σ	rho 206Pb/238U v 207Pb/235U		Pb206/U238 age (207Pb-corr)	2σ
1	Penglai - 2.1	0.00452393	0.00209502	0.000659675	4.39709e-05	-0.15512		4.32	0.28	Ma
2	Penglai - 2.2	0.00581834	0.0013543	0.000645406	3.8809e-05	-0.176625		4.15	0.24	Ma
3	Penglai - 2.3	0.00572139	0.00124801	0.000647057	3.33357e-05	0.0532211		4.17	0.21	Ma
4	Penglai - 2.4	0.00570282	0.00143675	0.000667727	4.02863e-05	-0.00824466		4.31	0.25	Ma
5	Penglai - 2.5	0.00773091	0.00310874	0.000710421	6.16435e-05	0.0499438		4.48	0.37	Ma
6	Penglai - 2.6	0.00742663	0.0014013	0.000674134	3.80205e-05	-0.125985		4.25	0.22	Ma
7	Penglai - 2.7	0.00704199	0.00226305	0.000617476	5.01251e-05	0.149897		3.89	0.29	Ma
8	Penglai - 2.8	0.00598095	0.00199479	0.000693683	4.9124e-05	-0.0149887		4.47	0.3	Ma
9	Penglai - 2.9	0.00710724	0.00199946	0.000720257	4.13498e-05	-0.130177		4.58	0.25	Ma
10	Penglai - 2.10	0.00608655	0.00164493	0.000683183	3.80892e-05	-0.0558448		4.39	0.23	Ma
11	Penglai - 4.1	0.00914602	0.00540204	0.000681321	3.23648e-05	0.00976286		4.2	0.18	Ma
12	Penglai - 4.2	0.00632338	0.00150218	0.000663598	3.15327e-05	-0.10296		4.24	0.19	Ma
13	Penglai - 4.3	0.0108188	0.00391593	0.000657585	3.72013e-05	0.207938		3.94	0.2	Ma
14	Penglai - 4.4	0.00813305	0.00285262	0.000666807	3.54119e-05	-0.137175		4.16	0.2	Ma
15	Penglai - 4.5	0.00940072	0.00253844	0.000681404	4.63769e-05	0.0534022		4.18	0.26	Ma
16	Penglai - 4.6	0.00510028	0.00179491	0.000672331	4.59864e-05	-0.00436952		4.38	0.29	Ma
17	Penglai - 4.7	0.00718279	0.00254131	0.000676549	3.93308e-05	-0.0146925		4.28	0.23	Ma
18	Penglai - 4.8	0.00572914	0.00166376	0.000631427	3.67633e-05	0.0841165		4.06	0.23	Ma
19	Penglai - 4.9	0.0112787	0.00543587	0.000664633	3.10825e-05	0.0855236		3.96	0.16	Ma
20	Penglai - 4.10	0.00604112	0.0020746	0.000668149	3.08601e-05	-0.0438386		4.29	0.19	Ma
21	Penglai - 4.11	0.00823782	0.00227631	0.000651088	3.15029e-05	-0.00947692		4.05	0.18	Ma
23	Reference age							4.393	0.041	Ma
	Sample	207Pb/235U	2σ	206Pb/238U	2σ	rho 206Pb/238U v 207Pb/235U		206Pb/238 U age (207Pb + Th dis -corr)	2σ
1	AUSZ7-1 - 1.1	0.0489043	0.00597364	0.00607762	0.000123739	-0.0231844		38.58	0.77	Ma
2	AUSZ7-1 - 1.2	0.0472138	0.00381469	0.00610846	9.74199e-05	-0.290693		38.88	0.61	Ma
3	AUSZ7-1 - 1.3	0.0426821	0.00255045	0.00602734	8.38536e-05	0.0498233		38.6	0.53	Ma
4	AUSZ7-1 - 1.4	0.0428897	0.00237698	0.00603088	8.2666e-05	-0.217528		38.62	0.52	Ma
5	AUSZ7-1 - 1.5	0.0408836	0.00222899	0.00599991	7.51653e-05	-0.0308883		38.52	0.48	Ma
6	AUSZ7-1 - 1.6	0.0395797	0.00180994	0.0058886	7.02232e-05	0.0102369		37.85	0.45	Ma
7	AUSZ7-1 - 1.7	0.0406259	0.00140317	0.00585252	6.70195e-05	0.109666		37.54	0.43	Ma
8	AUSZ7-1 - 1.8	0.0384792	0.00153774	0.00580677	6.51317e-05	-0.0389076		37.35	0.42	Ma
9	AUSZ7-1 - 1.9	0.0420987	0.00186974	0.00588609	6.49555e-05	0.216645		37.68	0.41	Ma
10	AUSZ7-1 - 1.10	0.0396427	0.00185111	0.00595503	6.68165e-05	0.0198427		38.29	0.43	Ma
11	AUSZ7-1 - 2.1	0.0388403	0.00162384	0.00595772	0.000101576	0.209472		38.36	0.65	Ma
12	AUSZ7-1 - 2.2	0.0398512	0.00140584	0.00603937	9.32837e-05	0.126415		38.85	0.6	Ma
13	AUSZ7-1 - 2.3	0.0386124	0.00196762	0.00594553	9.01929e-05	0.0857411		38.29	0.58	Ma
14	AUSZ7-1 - 2.4	0.0386543	0.00142963	0.00597802	9.30976e-05	0.0945973		38.51	0.6	Ma
15	AUSZ7-1 - 2.5	0.0379122	0.00156047	0.00598401	0.000100435	0.169017		38.59	0.64	Ma
16	AUSZ7-1 - 2.6	0.039316	0.00153344	0.00591389	9.73428e-05	0.288258		38.03	0.62	Ma
17	AUSZ7-1 - 2.7	0.0373477	0.00147356	0.00591901	9.33298e-05	0.308105		38.18	0.6	Ma
18	AUSZ7-1 - 2.8	0.0392	0.00134811	0.00598155	0.000101263	-0.0747818		38.5	0.65	Ma
19	AUSZ7-1 - 2.9	0.0379121	0.00137603	0.00599373	9.48322e-05	0.0957177		38.66	0.61	Ma
20	AUSZ7-1 - 2.10	0.0382618	0.0015447	0.00592621	9.41481e-05	0.252895		38.18	0.6	Ma
21	AUSZ7-1 - 3.1	0.0359451	0.00365392	0.00587725	0.000192397	-0.0975208		37.98	1.24	Ma
22	AUSZ7-1 - 3.2	0.0336084	0.00406289	0.00575277	0.000156717	0.185206		37.27	1.02	Ma
23	AUSZ7-1 - 3.3	0.0437214	0.00556803	0.00589047	0.000177784	0.0583917		37.61	1.12	Ma
24	AUSZ7-1 - 3.4	0.0392353	0.00614817	0.00593432	0.00021716	-0.0909206		38.18	1.38	Ma
25	AUSZ7-1 - 3.5	0.0386634	0.00478513	0.00578799	0.000176758	0.111534		37.21	1.12	Ma
26	AUSZ7-1 - 3.6	0.0359619	0.00542676	0.00580892	0.000186573	0.332423		37.52	1.2	Ma
27	AUSZ7-1 - 3.7	0.0380554	0.00324365	0.00596732	0.00018194	-0.182895		38.47	1.16	Ma
28	AUSZ7-1 - 3.8	0.0397451	0.00444438	0.0057517	0.000193395	-0.0454932		36.9	1.22	Ma
29	AUSZ7-1 - 3.9	0.0413165	0.00711618	0.00584237	0.000197138	0.184631		37.43	1.24	Ma
30	AUSZ7-1 - 3.10	0.0331681	0.00480172	0.0057358	0.00018313	-0.344743		37.18	1.18	Ma
31	AUSZ7-1 - 3.11	0.040524	0.00678972	0.00576614	0.000243977	-0.159744		36.96	1.54	Ma
32	AUSZ7-1 - 3.12	0.0349673	0.0051333	0.00588472	0.000223583	0.110087		38.09	1.44	Ma
33	AUSZ7-1 - 3.13	0.0433069	0.00567325	0.00593538	0.000179205	-0.344773		37.94	1.12	Ma
34	AUSZ7-1 - 3.14	0.0408524	0.00536809	0.00590294	0.000206793	0.324701		37.87	1.32	Ma
35	AUSZ7-1 - 4.1	0.0379982	0.00154439	0.00580939	9.27536e-05	0.0917578		37.4	0.59	Ma
36	AUSZ7-1 - 4.2	0.0394994	0.00117147	0.00585698	8.58707e-05	0.226213		37.63	0.55	Ma
37	AUSZ7-1 - 4.3	0.039561	0.00171642	0.00587156	9.06069e-05	-0.00971088		37.73	0.58	Ma
38	AUSZ7-1 - 4.4	0.0394293	0.00169329	0.00581648	9.83047e-05	0.0806272		37.36	0.63	Ma
39	AUSZ7-1 - 4.5	0.0388402	0.00150646	0.00588462	9.02759e-05	-0.0878266		37.86	0.58	Ma
40	AUSZ7-1 - 4.6	0.0392239	0.00139618	0.00586216	8.52109e-05	0.199683		37.68	0.54	Ma
41	AUSZ7-1 - 4.7	0.0399484	0.00168744	0.00583996	8.76881e-05	-0.164019		37.49	0.56	Ma
42	AUSZ7-1 - 4.8	0.0376358	0.00149761	0.00578405	8.49581e-05	-0.0628473		37.25	0.54	Ma
43	AUSZ7-1 - 4.9	0.0377697	0.00142497	0.00586892	9.12816e-05	0.119515		37.82	0.59	Ma
44	AUSZ7-1 - 4.10	0.0375836	0.00125245	0.00584452	8.46875e-05	0.127637		37.67	0.54	Ma
45	AUSZ7-1 - 4.11	0.037526	0.00129787	0.00584664	8.91741e-05	0.0292219		37.68	0.57	Ma
47	Reference age							38.8963	0.0044	Ma
	Sample	207Pb/235U	2σ	206Pb/238U	2σ	rho 206Pb/238U v 207Pb/235U		206Pb/238 U age (207Pb + Th dis -corr)	2σ
1	Plesovice - 1.1	0.391908	0.00569822	0.0533456	0.000527266	0.120145		335.04	3.22	Ma
2	Plesovice - 1.2	0.392095	0.00571201	0.0537892	0.0005155	-0.0351038		337.96	3.16	Ma
3	Plesovice - 1.3	0.391171	0.00550652	0.0543257	0.000535122	-0.189774		341.55	3.28	Ma
4	Plesovice - 1.4	0.389357	0.00544129	0.0541647	0.000539828	0.153325		340.59	3.31	Ma
5	Plesovice - 1.5	0.389258	0.00848866	0.0528852	0.00057684	0.0262605		332.15	3.53	Ma
6	Plesovice - 1.6	0.385574	0.00607879	0.053016	0.000572517	0.198111		333.23	3.51	Ma
7	Plesovice - 1.7	0.388537	0.00585904	0.0537155	0.000537921	0.124255		337.67	3.3	Ma
8	Plesovice - 2.1	0.398834	0.00556368	0.0543852	0.000770481	0.229008		341.49	4.71	Ma
9	Plesovice - 2.2	0.396256	0.00580966	0.0537096	0.00075746	0.517235		337.23	4.63	Ma
10	Plesovice - 2.3	0.397556	0.00577282	0.0543451	0.000766255	0.546613		341.28	4.69	Ma
11	Plesovice - 2.4	0.39596	0.00550086	0.0539648	0.000744074	0.482107		338.89	4.55	Ma
12	Plesovice - 2.5	0.396823	0.00560952	0.0541399	0.000751746	-0.0736818		339.99	4.6	Ma
13	Plesovice - 2.6	0.397004	0.00561907	0.054049	0.000746894	0.540763		339.39	4.57	Ma
14	Plesovice - 2.7	0.399354	0.00575374	0.0542841	0.000745653	0.287025		340.81	4.56	Ma
15	Plesovice - 2.8	0.398865	0.00626767	0.0544801	0.000814715	0.668258		342.1	4.98	Ma
16	Plesovice - 3.1	0.39104	0.00950414	0.0532745	0.00102806	0.289429		334.62	6.3	Ma
17	Plesovice - 3.2	0.404082	0.00913353	0.0548598	0.000986698	0.329622		344.33	6.04	Ma
18	Plesovice - 3.3	0.395692	0.00880764	0.0538057	0.0010318	0.463979		337.86	6.32	Ma
19	Plesovice - 3.4	0.397385	0.00948867	0.0540677	0.00100669	0.266981		339.49	6.16	Ma
20	Plesovice - 3.5	0.396254	0.00870936	0.0533919	0.000987355	0.312514		335.1	6.04	Ma
21	Plesovice - 3.6	0.394284	0.00835504	0.0540684	0.00103651	0.508423		339.67	6.34	Ma
22	Plesovice - 3.7	0.408408	0.0106325	0.0542993	0.00100017	0.393958		340.39	6.1	Ma
23	Plesovice - 3.8	0.398383	0.0108078	0.0538796	0.00105491	0.331912		338.19	6.44	Ma
24	Plesovice - 3.9	0.391082	0.00923071	0.0535154	0.0010269	-0.117198		336.21	6.28	Ma
25	Plesovice - 3.10	0.396177	0.01017	0.0541478	0.00109028	0.341732		340.09	6.66	Ma
26	Plesovice - 3.11	0.394248	0.00987448	0.0538674	0.00106995	0.665044		338.35	6.54	Ma
27	Plesovice - 3.12	0.401361	0.0102158	0.0541363	0.00116969	0.470848		339.72	7.14	Ma
28	Plescovie - 4.1	0.402146	0.00576299	0.0549741	0.000842716	0.852403		338.8	4.97	Ma
29	Plescovie - 4.2	0.397458	0.00511749	0.0541034	0.000703895	0.69898		339.94	4.31	Ma
30	Plescovie - 4.3	0.399372	0.00632533	0.0546357	0.00096651	0.87491		336.93	5.7	Ma
31	Plescovie - 4.4	0.393146	0.00525603	0.0535797	0.000716694	0.66219		336.95	4.4	Ma
32	Plescovie - 4.5	0.397314	0.00535066	0.0542828	0.00072901	0.723818		336.99	4.36	Ma
33	Plescovie - 4.6	0.398523	0.00550276	0.0541406	0.000706933	0.709725		342.01	4.38	Ma
35	Reference age							337.13	0.37	Ma
	Sample	207Pb/235U	2σ	206Pb/238U	2σ	rho 206Pb/238U v 207Pb/235U		Pb206/U238 age (207Pb-corr)	2σ
1	Temora - 2.1	0.507003	0.00883762	0.0659227	0.000937259	0.362629		411.2	5.66	Ma
2	Temora - 2.2	0.514129	0.0086955	0.0676464	0.000962063	0.431397		422.09	5.81	Ma
3	Temora - 2.3	0.508845	0.00777531	0.0675237	0.000944623	0.284572		421.58	5.71	Ma
4	Temora - 2.4	0.516836	0.0081704	0.0676317	0.000949879	0.290644		421.84	5.73	Ma
5	Temora - 2.5	0.508248	0.00824476	0.0669117	0.000951584	0.485114		417.61	5.75	Ma
6	Temora - 2.6	0.511335	0.00918402	0.0675366	0.000965776	0.305387		421.53	5.84	Ma
7	Temora - 2.7	0.515195	0.00757255	0.067652	0.000933766	0.35197		422.06	5.64	Ma
8	Temora - 2.8	0.5085	0.00840657	0.0669618	0.000951996	0.397864		417.92	5.75	Ma
9	Temora - 2.9	0.506255	0.0087945	0.0663814	0.0009395	0.499655		414.25	5.68	Ma
10	Temora - 2.10	0.503297	0.00836637	0.0664704	0.000947406	0.129184		415	5.73	Ma
11	Temora - 3.1	0.497914	0.0126365	0.0650467	0.0012598	0.319176		405.97	7.61	Ma
12	Temora - 3.2	0.513691	0.0216735	0.065227	0.0012978	0.12255		406.25	7.81	Ma
13	Temora - 3.3	0.497798	0.0140451	0.0655648	0.00127804	0.218265		409.37	7.73	Ma
14	Temora - 3.4	0.536867	0.045752	0.0668425	0.00190608	0.499919		415.53	11.43	Ma
15	Temora - 3.5	0.495486	0.0270439	0.066552	0.00153984	0.044901		415.98	9.33	Ma
16	Temora - 3.6	0.509427	0.0228037	0.0654494	0.001582	0.0805322		407.96	9.54	Ma
17	Temora - 3.7	0.498449	0.0138878	0.0647133	0.00126059	0.257284		403.75	7.61	Ma
18	Temora - 3.8	0.516493	0.0184167	0.0671867	0.00128168	0.114233		418.94	7.73	Ma
19	Temora - 3.9	0.509981	0.0179997	0.0652267	0.00127943	-0.00020476		406.46	7.71	Ma
20	Temora - 3.10	0.497492	0.024287	0.0645672	0.00138922	0.100509		402.85	8.39	Ma
21	Temora - 3.11	0.495846	0.0164327	0.064302	0.00128659	0.225925		401.2	7.77	Ma
22	Temora - 3.12	0.525667	0.0187499	0.0653615	0.00125984	0.189681		406.45	7.56	Ma
23	Temora - 3.13	0.501101	0.0131407	0.0650395	0.00131306	0.276055		405.74	7.93	Ma
24	Temora - 3.14	0.51092	0.0210864	0.0662042	0.00148692	0.114794		412.82	8.97	Ma
26	Reference age							416.75	0.24	Ma
	Sample	207Pb/235U	2σ	206Pb/238U	2σ	rho 206Pb/238U v 207Pb/235U		Pb206/U238 age (207Pb-corr)	2σ
1	GJ-1 - 1.1	0.805893	0.0136904	0.097671	0.0010438	0.282737		600.86	6.13	Ma
2	GJ-1 - 1.2	0.813273	0.0127484	0.0983619	0.00102099	0.0853499		604.91	5.99	Ma
3	GJ-1 - 1.3	0.815799	0.0136829	0.0974637	0.00104228	0.23341		598.96	6.11	Ma
4	GJ-1 - 1.4	0.800991	0.0126946	0.0979321	0.000937306	0.0676707		602.82	5.51	Ma
5	GJ-1 - 1.5	0.814383	0.0132628	0.0975418	0.000986938	0.153378		599.55	5.79	Ma
6	GJ-1 - 1.6	0.819779	0.012771	0.0981633	0.000971176	0.180057		603.26	5.69	Ma
7	GJ-1 - 1.7	0.80726	0.0138558	0.0973982	0.000940689	0.0531809		599.02	5.52	Ma
8	GJ-1 - 1.8	0.814957	0.0137075	0.098106	0.000941749	0.0284433		603.16	5.53	Ma
9	GJ-1 - 1.9	0.81207	0.0136377	0.0981263	0.000967384	-0.0453537		603.45	5.68	Ma
10	GJ-1 - 1.10	0.807927	0.0127784	0.0976949	0.000962903	0.000688298		600.9	5.65	Ma
11	GJ-1 - 1.11	0.816427	0.0132365	0.098009	0.000931139	0.0526412		602.45	5.46	Ma
12	GJ-1 - 1.12	0.809078	0.0137322	0.0975101	0.000947209	0.110036		599.64	5.56	Ma
13	GJ-1 - 1.13	0.811697	0.0134052	0.098019	0.000938416	0.0773159		602.78	5.51	Ma
14	GJ-1 - 1.14	0.813809	0.0133194	0.0981744	0.000986612	-0.0109215		603.66	5.79	Ma
15	GJ-1 - 1.15	0.807955	0.0132976	0.0979475	0.00100138	0.0159232		602.53	5.88	Ma
16	GJ-1 - 1.16	0.81467	0.0147718	0.0977417	0.000963997	0.108221		600.82	5.65	Ma
17	GJ-1 - 1.17	0.812856	0.0135432	0.0978669	0.000969684	0.0396887		601.73	5.69	Ma
18	GJ-1 - 1.18	0.815165	0.0162068	0.0979332	0.00104223	0.054975		602.03	6.11	Ma
19	GJ-1 - 1.19	0.808127	0.0129132	0.0981521	0.00100057	0.09475		603.84	5.88	Ma
20	GJ-1 - 1.20	0.818991	0.0171461	0.0975689	0.00108372	0.219345		599.46	6.35	Ma
21	GJ-1 - 1.21	0.80296	0.0166927	0.0979333	0.00138279	-0.394713		602.72	8.13	Ma
22	GJ-1 - 1.22	0.815281	0.0133407	0.0973357	0.000970865	-0.17533		598.17	5.69	Ma
23	GJ-1 - 1.23	0.812665	0.0143352	0.0984571	0.000992782	0.0912517		605.55	5.83	Ma
24	GJ-1 - 1.24	0.806819	0.0137373	0.0979665	0.000947088	-0.105812		602.71	5.56	Ma
25	GJ-1 - 1.25	0.809622	0.0134314	0.0973554	0.000991925	0.138099		598.61	5.82	Ma
26	GJ-1 - 1.26	0.817213	0.0134929	0.0980939	0.000943032	0.0783468		602.95	5.53	Ma
27	GJ-1 - 1.27	0.810577	0.0156139	0.0974796	0.000948949	0.212066		599.36	5.57	Ma
28	GJ-1 - 1.28	0.812108	0.013372	0.0979824	0.000994209	-0.131855		602.52	5.84	Ma
29	GJ-1 - 2.1	0.807771	0.0113061	0.0972997	0.00133951	0.391312		598.35	7.86	Ma
30	GJ-1 - 2.2	0.811102	0.0114884	0.0978113	0.00135993	0.499181		601.47	7.98	Ma
31	GJ-1 - 2.3	0.815672	0.011496	0.0984305	0.00134781	0.518681		605.21	7.91	Ma
32	GJ-1 - 2.4	0.815089	0.011212	0.0981291	0.00135394	0.50735		603.3	7.94	Ma
33	GJ-1 - 2.5	0.812426	0.0112988	0.0976068	0.00136628	0.627272		600.08	8.02	Ma
34	GJ-1 - 2.6	0.808768	0.0116554	0.0979944	0.00136482	0.309039		602.79	8.02	Ma
35	GJ-1 - 2.7	0.816178	0.0116413	0.0983286	0.00137094	0.713029		604.53	8.04	Ma
36	GJ-1 - 2.8	0.809146	0.0115832	0.0976171	0.00136232	0.573356		600.33	8	Ma
37	GJ-1 - 2.9	0.808217	0.0110609	0.0974449	0.00135382	0.351304		599.27	7.95	Ma
38	GJ-1 - 2.10	0.807122	0.0115563	0.0973494	0.00133914	0.660584		598.71	7.86	Ma
39	GJ-1 - 2.11	0.815256	0.0115693	0.098155	0.00135652	0.510781		603.46	7.96	Ma
40	GJ-1 - 2.12	0.813684	0.0116594	0.0984111	0.00137971	0.51045		605.2	8.1	Ma
41	GJ-1 - 2.13	0.808432	0.0117606	0.0976467	0.001357	0.458278		600.56	7.97	Ma
42	GJ-1 - 2.14	0.809567	0.0111759	0.0975626	0.00135005	0.519008		599.95	7.92	Ma
43	GJ-1 - 2.15	0.817557	0.0113005	0.0984678	0.00135103	0.44859		605.35	7.93	Ma
44	GJ-1 - 2.16	0.808421	0.0112765	0.0977892	0.00134762	0.60438		601.48	7.91	Ma
45	GJ-1 - 2.17	0.811953	0.0112842	0.0977927	0.00134697	0.693173		601.3	7.9	Ma
46	GJ-1 - 2.18	0.812053	0.0114914	0.0977222	0.00134734	0.465252		600.84	7.91	Ma
47	GJ-1 - 2.19	0.806561	0.0113955	0.0971607	0.0013465	0.364724		597.52	7.9	Ma
48	GJ-1 - 2.20	0.813372	0.0110955	0.0986317	0.00136827	0.502863		606.64	8.03	Ma
49	GJ-1 - 2.21	0.817231	0.0114059	0.0983581	0.001371	0.582666		604.66	8.04	Ma
50	GJ-1 - 2.22	0.803909	0.0112328	0.096915	0.00133831	0.481759		596.09	7.86	Ma
51	GJ-1 - 2.23	0.813799	0.0115288	0.0982101	0.00136667	0.514591		603.9	8.02	Ma
52	GJ-1 - 2.24	0.815624	0.0114082	0.0984887	0.00138257	0.631667		605.59	8.11	Ma
53	GJ-1 - 2.25	0.808972	0.0112591	0.0974881	0.00136439	0.42898		599.5	8.01	Ma
54	GJ-1 - 2.26	0.821042	0.0115845	0.0985499	0.00135312	0.492205		605.68	7.93	Ma
55	GJ-1 - 2.27	0.807845	0.0110566	0.0974027	0.0013558	0.5187		599.02	7.96	Ma
56	GJ-1 - 3.1	0.811028	0.0217747	0.0981215	0.00200728	0.169828		603.48	11.79	Ma
57	GJ-1 - 3.2	0.817085	0.0201965	0.098385	0.00184873	0.397412		604.84	10.85	Ma
58	GJ-1 - 3.3	0.807651	0.0174969	0.0977911	0.00196055	0.214403		601.53	11.51	Ma
59	GJ-1 - 3.4	0.810129	0.0181678	0.09827	0.00187674	0.274039		604.49	11.02	Ma
60	GJ-1 - 3.5	0.815017	0.0187233	0.0979583	0.00185283	0.429177		602.2	10.87	Ma
61	GJ-1 - 3.6	0.811306	0.0204095	0.0977106	0.00195614	0.263485		600.81	11.48	Ma
62	GJ-1 - 3.7	0.815573	0.0208768	0.0989883	0.00198858	0.277198		608.82	11.68	Ma
63	GJ-1 - 3.8	0.81948	0.0194004	0.0977495	0.00179496	0.188952		600.6	10.52	Ma
64	GJ-1 - 3.9	0.797703	0.0185827	0.0971189	0.00185449	0.531827		597.75	10.9	Ma
65	GJ-1 - 3.10	0.829534	0.020842	0.0991297	0.00196175	0.187444		608.95	11.49	Ma
66	GJ-1 - 3.11	0.812753	0.0192125	0.0977755	0.00232746	0.254974		601.15	13.66	Ma
67	GJ-1 - 3.12	0.805112	0.0199375	0.0981629	0.00182732	0.312746		604.08	10.74	Ma
68	GJ-1 - 3.13	0.802865	0.0171904	0.0982347	0.00184825	0.229939		604.67	10.87	Ma
69	GJ-1 - 3.14	0.820978	0.021386	0.0972064	0.00190522	0.191334		597.01	11.15	Ma
70	GJ-1 - 3.15	0.817199	0.0192628	0.0977997	0.00183603	0.530429		601.06	10.76	Ma
71	GJ-1 - 3.16	0.817644	0.0204702	0.0985254	0.00181569	0.0868269		605.72	10.65	Ma
72	GJ-1 - 3.17	0.80604	0.0174108	0.0971201	0.00189878	0.181858		597.29	11.15	Ma
73	GJ-1 - 3.18	0.813413	0.0190603	0.0977052	0.0018645	0.364229		600.66	10.94	Ma
74	GJ-1 - 3.19	0.817417	0.0263034	0.0986822	0.0019132	0.186518		606.74	11.23	Ma
75	GJ-1 - 3.20	0.808172	0.0207828	0.097147	0.00193699	0.473398		597.35	11.37	Ma
76	GJ-1 - 3.21	0.824616	0.022653	0.0984794	0.00202356	0.403816		605.03	11.86	Ma
77	GJ-1 - 3.22	0.810541	0.0192997	0.098029	0.00195353	-0.299798		602.91	11.47	Ma
78	GJ-1 - 3.23	0.8114	0.0185814	0.0979768	0.00190305	0.287832		602.52	11.17	Ma
79	GJ-1 - 3.24	0.808089	0.0201443	0.0973453	0.00191665	0.628566		598.63	11.25	Ma
80	GJ-1 - 3.25	0.803187	0.0184761	0.09731	0.00194309	0.339283		598.68	11.42	Ma
81	GJ-1 - 3.26	0.814068	0.0170146	0.0979639	0.00187434	0.302962		602.29	11	Ma
82	GJ-1 - 3.27	0.820892	0.0228441	0.0982717	0.00186802	0.31593		603.9	10.95	Ma
83	GJ-1 - 3.28	0.821203	0.0226466	0.0986128	0.00189221	0.297597		606.08	11.09	Ma
84	GJ-1 - 3.29	0.802509	0.0203813	0.0976921	0.00201802	0.319351		601.18	11.86	Ma
85	GJ-1 - 3.30	0.819213	0.0209507	0.0989515	0.00187827	0.520147		608.38	11.02	Ma
86	GJ-1 - 3.31	0.816122	0.018282	0.0987679	0.00190096	0.383108		607.37	11.16	Ma
87	GJ-1 - 3.32	0.80711	0.0323981	0.0979901	0.00209405	0.279367		602.85	12.3	Ma
88	GJ-1 - 3.33	0.815822	0.020053	0.0974759	0.00186552	0.361709		599.04	10.94	Ma
89	GJ-1 - 3.34	0.822464	0.0237492	0.0986431	0.0020603	0.357078		606.21	12.08	Ma
90	GJ-1 - 3.35	0.80134	0.0182897	0.0970241	0.00183948	0.487314		596.93	10.81	Ma
91	GJ-1 - 3.36	0.818521	0.0185393	0.0984049	0.00186113	0.287405		604.89	10.92	Ma
92	GJ-1 - 3.37	0.825371	0.0213858	0.0985497	0.00191224	0.464861		605.44	11.2	Ma
93	GJ-1 - 3.38	0.815107	0.0199969	0.0981083	0.00180567	0.508862		603.17	10.59	Ma
94	GJ-1 - 3.39	0.814048	0.0199356	0.0976717	0.00181263	0.229983		600.4	10.63	Ma
95	GJ-1 - 3.40	0.804413	0.0187315	0.0976737	0.00185975	0.224815		600.96	10.93	Ma
96	GJ-1 - 4.1	0.809355	0.0105735	0.097441	0.00125965	0.462455		599.18	7.39	Ma
97	GJ-1 - 4.2	0.809933	0.0104892	0.0979257	0.00129804	0.588288		602.28	7.62	Ma
98	GJ-1 - 4.3	0.818949	0.0113258	0.0983617	0.00129195	0.266167		604.59	7.58	Ma
99	GJ-1 - 4.4	0.809497	0.0108525	0.0978491	0.00129072	0.58839		601.81	7.58	Ma
100	GJ-1 - 4.5	0.815707	0.0108564	0.0982503	0.0012688	0.526713		604.05	7.44	Ma
101	GJ-1 - 4.6	0.812565	0.0107748	0.0978506	0.00127107	0.59665		601.64	7.46	Ma
102	GJ-1 - 4.7	0.818232	0.0111134	0.0985646	0.0012778	0.688241		605.94	7.5	Ma
103	GJ-1 - 4.8	0.811327	0.0108124	0.0979661	0.00130629	0.762232		602.46	7.67	Ma
104	GJ-1 - 4.9	0.812138	0.0125476	0.0976663	0.00131992	0.720295		600.48	7.74	Ma
105	GJ-1 - 4.10	0.814686	0.0103892	0.0979851	0.00124261	0.639499		602.39	7.29	Ma
106	GJ-1 - 4.11	0.809241	0.0110648	0.0977342	0.00130995	0.789164		601.08	7.69	Ma
107	GJ-1 - 4.12	0.807777	0.0104531	0.0976886	0.00129327	0.634036		600.87	7.59	Ma
108	GJ-1 - 4.13	0.807774	0.0102334	0.0974058	0.00125642	0.560177		599.04	7.38	Ma
109	GJ-1 - 4.14	0.809079	0.0108402	0.097793	0.00128886	0.667772		601.47	7.57	Ma
110	GJ-1 - 4.15	0.818813	0.0103615	0.0986358	0.0013005	0.735416		606.36	7.63	Ma
111	GJ-1 - 4.16	0.811091	0.0112045	0.0977988	0.00130216	0.0337939		601.39	7.64	Ma
112	GJ-1 - 4.17	0.810723	0.0106074	0.0977265	0.00127657	0.698263		600.95	7.49	Ma
113	GJ-1 - 4.18	0.809739	0.011085	0.0977618	0.001292	0.733971		601.23	7.58	Ma
114	GJ-1 - 4.19	0.810473	0.0109688	0.0976449	0.00127673	0.574834		600.43	7.49	Ma
115	GJ-1 - 4.20	0.816634	0.0122406	0.0984852	0.00131732	0.691715		605.51	7.73	Ma
116	GJ-1 - 4.21	0.811343	0.0107815	0.0976875	0.00133213	0.71063		600.66	7.82	Ma
117	GJ-1 - 4.22	0.812461	0.0113784	0.0977234	0.00127767	0.730252		600.83	7.5	Ma
118	GJ-1 - 4.23	0.81897	0.0111786	0.0989121	0.00127255	0.659654		608.14	7.47	Ma
119	GJ-1 - 4.24	0.811034	0.010759	0.0974496	0.00129914	0.715923		599.14	7.62	Ma
120	GJ-1 - 4.25	0.805198	0.0104652	0.0970544	0.00128224	0.704336		596.91	7.53	Ma
121	GJ-1 - 4.26	0.809022	0.0109689	0.0973323	0.00129514	0.645202		598.49	7.6	Ma
122	GJ-1 - 4.27	0.815456	0.0123761	0.09894	0.00138821	0.711288		608.52	8.15	Ma
123	GJ-1 - 4.28	0.818193	0.0107522	0.0981958	0.00127078	0.668471		603.56	7.45	Ma
124	GJ-1 - 4.29	0.810639	0.0109965	0.0976703	0.00131358	0.650269		600.59	7.71	Ma
125	GJ-1 - 4.30	0.81022	0.0102157	0.0977679	0.00125024	0.684578		601.24	7.34	Ma
130	Reference age							600.7	1.1	Ma
	Sample	207Pb/235U	2σ	206Pb/238U	2σ	rho 206Pb/238U v 207Pb/235U		Pb206/U238 age (207Pb-corr)	2σ
1	91500 - 1.1	1.88534	0.0590326	0.178338	0.00187881	0.147896		1055.13	10.22	Ma
2	91500 - 1.2	1.89536	0.0613277	0.177535	0.00223924	-0.232513		1049.52	12.17	Ma
3	91500 - 1.3	1.87438	0.0500371	0.177549	0.00183427	0.0695295		1050.75	9.99	Ma
4	91500 - 1.4	1.87379	0.0479582	0.178695	0.00190671	0.102644		1058.01	10.39	Ma
5	91500 - 1.5	1.84771	0.0534258	0.177031	0.00177089	0.197834		1048.94	9.67	Ma
6	91500 - 1.6	1.80995	0.0472131	0.175423	0.00174348	-0.277413		1040.86	9.54	Ma
7	91500 - 1.7	1.85352	0.0670839	0.175509	0.00188413	0.0962908		1039.03	10.27	Ma
8	91500 - 1.8	1.84471	0.0637883	0.175325	0.00190896	0.0291912		1038.35	10.41	Ma
9	91500 - 1.9	1.83609	0.0516932	0.176163	0.0018551	0.0644639		1044.1	10.13	Ma
10	91500 - 3.1	1.7892	0.0472768	0.176005	0.00339521	0.291473		1045.68	18.63	Ma
11	91500 - 3.2	1.83454	0.0455507	0.174876	0.0032476	0.17513		1036.07	17.72	Ma
12	91500 - 3.3	1.88244	0.0612619	0.179257	0.0033996	0.432069		1061.08	18.52	Ma
13	91500 - 3.4	1.83822	0.043682	0.175209	0.00345831	0.192515		1037.97	18.87	Ma
14	91500 - 3.5	1.80655	0.0507362	0.174802	0.00360851	0.41528		1037.13	19.75	Ma
15	91500 - 3.6	1.76468	0.0447744	0.173576	0.00339907	0.181312		1031.69	18.67	Ma
16	91500 - 3.7	1.84568	0.0589414	0.177559	0.00378829	0.0745131		1052.39	20.69	Ma
17	91500 - 3.8	1.82854	0.0470506	0.179122	0.00368033	0.500099		1063.18	20.16	Ma
18	91500 - 3.9	1.85439	0.0426507	0.176201	0.00344755	0.345352		1043.34	18.79	Ma
19	91500 - 3.10	1.81219	0.0498564	0.174875	0.00334259	0.552788		1037.28	18.28	Ma
20	91500 - 3.11	1.8241	0.0457056	0.175167	0.003369	0.324924		1038.48	18.41	Ma
21	91500 - 3.12	1.79796	0.0475715	0.17683	0.00376037	0.31117		1050.4	20.63	Ma
22	91500 - 3.13	1.83621	0.0448439	0.179341	0.00330019	0.179558		1064.15	18.07	Ma
23	91500 - 4.1	1.84344	0.0260708	0.178126	0.00238579	0.632744		1056.08	13.04	Ma
24	91500 - 4.2	1.85492	0.025081	0.179973	0.00237743	0.572745		1067.1	12.99	Ma
25	91500 - 4.3	1.82661	0.0281428	0.175719	0.0023572	0.668286		1041.82	12.88	Ma
26	91500 - 4.4	1.81652	0.0256938	0.176563	0.00232813	0.413685		1047.7	12.74	Ma
27	91500 - 4.5	1.81747	0.0254547	0.176926	0.00233022	0.658156		1049.94	12.76	Ma
28	91500 - 4.6	1.86499	0.0435412	0.178248	0.003573	0.426431		1055.67	19.48	Ma
29	91500 - 4.7	1.85096	0.0254843	0.178151	0.00240851	0.670937		1055.83	13.15	Ma
30	91500 - 4.8	1.87046	0.0254031	0.179654	0.00233438	0.493335		1064.24	12.74	Ma
31	91500 - 4.9	1.81812	0.024566	0.175781	0.00243817	0.627554		1042.68	13.34	Ma
32	91500 - 4.10	1.84158	0.0246123	0.178652	0.00239983	0.666692		1059.5	13.12	Ma
33	91500 - 4.11	1.86402	0.026063	0.180028	0.00241314	0.674904		1066.95	13.18	Ma
34	91500 - 4.12	1.84059	0.0276105	0.177843	0.00247545	0.502216		1054.45	13.53	Ma
36	Reference age							1065.4	0.6	Ma

## Sheet: Zircon U-Th reference materials
U-Th zircon dating: Reference Materials (Secular Equilibrium Test)
	Sample	(238)/(232) corrected	1σ	(230)/(232) corrected	1σ	(230)/(238) corrected	1σ
1	91500 - 1.1	9.14833	0.0529415	9.19759	0.450797	1.01888	0.051939
2	91500 - 1.2	9.04774	0.0527965	9.22551	0.704528	1.01928	0.0789662
3	91500 - 1.3	8.51298	0.0498993	7.43628	0.608881	0.880147	0.0726141
4	91500 - 1.4	9.35143	0.0545275	9.41431	0.751476	1.00698	0.0815449
5	91500 - 1.5	8.81177	0.0504754	8.40685	0.571848	0.957723	0.0659883
6	91500 - 1.6	8.87537	0.053963	9.27399	0.676021	1.03883	0.0766543
7	91500 - 1.7	8.85194	0.0513315	7.66351	0.597778	0.868313	0.0686914
8	91500 - 1.8	9.30398	0.0543333	10.4898	0.718255	1.13734	0.0793222
9	91500 - 1.9	9.28374	0.0535619	9.84078	0.795107	1.05925	0.0865697
10	91500 - 1.10	8.28885	0.0474664	8.78538	0.479102	1.05595	0.0594161
11	91500 - 1.11	8.73842	0.0503781	8.93863	0.599368	1.02159	0.0701577
12	91500 - 1.12	9.00549	0.0517816	7.82371	0.397595	0.884975	0.0461996
13	91500 - 1.13	8.73812	0.0510748	7.42237	0.66235	0.852438	0.0768787
14	91500 - 1.14	8.91074	0.0527322	7.1234	0.699755	0.800157	0.0784035
15	91500 - 1.15	8.99435	0.0523479	11.458	0.770961	1.2669	0.0871742
16	91500 - 1.16	9.40862	0.0576462	8.8602	0.832344	0.947045	0.0914074
17	91500 - 1.17	8.78641	0.0504892	7.24161	0.597821	0.826877	0.0695326
18	91500 - 1.18	8.7095	0.050226	8.93699	0.544551	1.02421	0.0638527
19	91500 - 1.19	8.71685	0.0494971	8.89091	0.544757	1.02655	0.0651041
20	91500 - 1.20	9.04282	0.0528189	10.6859	0.73947	1.1697	0.081979
21	91500 - 1.21	9.12778	0.0540848	7.95283	0.725172	0.874726	0.0802853
22	91500 - 1.22	8.8447	0.12882	9.4687	0.783455	1.07703	0.0904494
23	91500 - 1.23	8.88042	0.0498544	8.26188	0.450098	0.944306	0.0528558
24	91500 - 1.24	8.68834	0.0497902	9.30317	0.633474	1.06614	0.0744041
25	91500 - 1.25	8.81283	0.0510156	7.81893	0.643059	0.876985	0.0729609
26	91500 - 1.26	8.8294	0.0513884	9.11906	0.727176	1.02633	0.0820053
27	91500 - 1.27	8.48378	0.0487088	8.2009	0.434468	0.972683	0.0534059
28	91500 - 1.28	8.46178	0.0488343	7.18432	0.46871	0.852392	0.0567811
29	91500 - 1.29	8.96535	0.0517759	7.89867	0.470422	0.887962	0.0543512
30	91500 - 1.30	8.98882	0.0524553	7.31289	0.581142	0.815296	0.0660607
31	91500 - 1.31	9.16787	0.0549156	10.0095	0.665123	1.09248	0.07419
32	91500 - 1.32	9.08444	0.0538884	7.54009	0.590125	0.833415	0.0662576
33	91500 - 2.1	11.44	0.0421646	12.4555	0.811438	1.09342	0.0724717
34	91500 - 2.2	8.71872	0.0326938	9.88568	0.506748	1.12248	0.0582308
35	91500 - 2.3	8.61909	0.0259876	8.5374	0.489026	0.981947	0.0570988
36	91500 - 2.4	8.79725	0.0276696	8.2105	0.50953	0.927859	0.0582992
37	91500 - 2.5	8.46922	0.0269123	8.32345	0.468195	0.969294	0.0554049
38	91500 - 2.6	8.94991	0.0294059	8.85051	0.527225	0.97473	0.0588773
39	91500 - 2.7	8.99866	0.0524575	9.89125	0.573431	1.07351	0.0636488
40	91500 - 2.8	8.89672	0.0292213	7.69138	0.546165	0.850133	0.0616153
41	91500 - 2.9	8.87603	0.0277739	9.257	0.427814	1.03766	0.0487373
42	91500 - 2.10	8.90009	0.0310083	8.15588	0.602421	0.896974	0.0674823
43	91500 - 2.11	8.87249	0.0303492	9.10212	0.538706	1.00729	0.0608444
44	91500 - 2.12	8.64427	0.0253992	8.59464	0.399993	0.993768	0.04719
45	91500 - 2.13	8.83807	0.025485	9.50758	0.486453	1.0656	0.0554857
46	91500 - 2.14	10.3506	0.0606622	10.306	0.721316	0.978085	0.0697204
47	91500 - 2.15	8.96159	0.0296756	9.60976	0.605302	1.06241	0.068269
48	91500 - 2.16	9.02287	0.0479357	9.29588	0.677304	1.00953	0.0742165
49	91500 - 2.17	9.0538	0.0281422	8.85888	0.554331	0.952891	0.060054
50	91500 - 2.18	11.4597	0.0428073	11.7831	1.0258	1.02006	0.0898655
51	91500 - 2.19	8.72022	0.0271009	8.70458	0.436837	0.986477	0.0508025
52	91500 - 2.20	10.5592	0.0911981	9.92847	0.57775	0.984928	0.0608254
53	91500 - 2.21	8.61738	0.0267459	8.30298	0.528613	0.943954	0.062008
54	91500 - 2.22	8.85676	0.0408404	8.24595	0.523119	0.921821	0.0593067
55	91500 - 2.23	11.1258	0.041223	11.3882	0.891588	1.00242	0.0792654
56	91500 - 2.24	9.1659	0.0360493	8.61693	0.541899	0.921758	0.0582602
57	91500 - 3.1	9.02539	0.0283513	9.02401	0.547849	0.994022	0.0620575
58	91500 - 3.2	8.70115	0.0279608	8.14617	0.66133	0.933725	0.0769081
59	91500 - 3.3	9.33321	0.0347531	10.4852	0.932648	1.129	0.101964
60	91500 - 3.4	8.86575	0.0332182	7.36576	0.824794	0.831692	0.0942688
61	91500 - 3.5	8.87828	0.0295422	8.20583	0.843845	0.930884	0.0963471
62	91500 - 3.6	8.68637	0.03065	9.37374	0.74453	1.08038	0.0864722
63	91500 - 3.7	8.75419	0.0294777	9.26304	0.890359	1.07329	0.10441
64	91500 - 3.8	8.88958	0.0285131	8.80761	0.872672	0.986998	0.0985709
65	91500 - 3.9	8.9319	0.0298931	8.32515	0.839945	0.940409	0.0966301
66	91500 - 3.10	8.78283	0.0296291	8.13757	0.807545	0.900592	0.0904816
67	91500 - 3.11	8.55048	0.0288712	8.57252	0.515173	1.00105	0.0606675
68	91500 - 3.12	9.93904	0.11078	10.8546	1.73488	1.09233	0.157225
69	91500 - 3.13	8.83813	0.0305289	8.00522	1.00801	0.901771	0.114904
70	91500 - 3.14	8.77044	0.028141	8.54867	0.936658	0.970516	0.107525
71	91500 - 3.15	8.88161	0.0284557	9.20724	0.827242	1.03498	0.094123
72	91500 - 3.16	9.1333	0.0298441	9.47135	0.463811	1.03663	0.0528365
73	91500 - 3.17	10.7601	0.0405917	10.9048	0.85919	1.01542	0.0802748
74	91500 - 3.18	9.06684	0.027744	8.44281	0.609402	0.947831	0.0697931
75	91500 - 3.19	8.78157	0.0294489	9.22486	0.583582	1.04153	0.0675877
76	91500 - 3.20	8.87977	0.0275649	8.0008	0.560266	0.903662	0.0644825
77	91500 - 4.1	9.02538	0.0223598	9.56075	0.372006	1.03722	0.0408845
78	91500 - 4.2	9.24987	0.0253684	7.9488	0.722063	0.858716	0.078443
79	91500 - 4.3	8.85316	0.0209405	7.70534	0.520877	0.87461	0.0599029
80	91500 - 4.4	8.92338	0.020527	8.84683	0.628818	1.00989	0.0720068
81	91500 - 4.5	9.77073	0.0282324	10.6488	0.801465	1.09162	0.0828067
82	91500 - 4.6	8.78032	0.021513	8.55656	0.600935	0.984791	0.0697942
83	91500 - 4.7	8.88529	0.0202575	8.90391	0.619403	1.01778	0.0708397
84	91500 - 4.8	8.88025	0.0217082	9.4488	0.60972	1.05963	0.0686179
85	91500 - 4.9	8.77519	0.0206986	10.0312	0.706415	1.14232	0.0809514
86	91500 - 4.10	8.82731	0.0223428	9.08277	0.741841	1.03321	0.0849291
87	91500 - 4.11	8.93752	0.0236195	10.8028	0.744899	1.2151	0.0850046
88	91500 - 4.12	9.39552	0.0241637	9.32592	0.461141	0.980094	0.0488539
89	91500 - 4.13	8.9078	0.0212247	8.17603	0.589787	0.919647	0.0667751
90	91500 - 4.14	10.2983	0.0317628	10.5851	1.15052	1.02954	0.113307
91	91500 - 4.15	11.493	0.030902	14.6517	1.36282	1.30257	0.121686
92	91500 - 4.16	8.9617	0.0225269	9.0447	0.80515	1.00591	0.0904024
93	91500 - 4.17	9.0464	0.0272081	8.59185	0.749518	0.948537	0.0824481
94	91500 - 4.18	8.87682	0.021702	8.49114	0.654726	0.969987	0.0756893
95	91500 - 4.19	8.82018	0.0186003	8.17099	0.744367	0.935786	0.0854156
96	91500 - 4.20	8.75611	0.0207497	9.68707	0.824684	1.10933	0.0951171
97	91500 - 4.21	8.69778	0.0216275	9.07527	0.683646	1.04916	0.0793793
98	91500 - 4.22	8.41167	0.0194662	8.05509	0.361697	0.961525	0.0437336
99	91500 - 4.23	8.87992	0.0205842	7.8365	0.712247	0.881327	0.0808362
100	91500 - 4.24	9.15105	0.0236738	9.03678	0.930633	0.982305	0.101902
101	91500 - 4.25	8.92965	0.0207179	8.70157	0.979481	0.977884	0.110671
102	91500 - 4.26	8.91805	0.0228967	10.9472	0.859187	1.23471	0.0978106
103	91500 - 4.27	9.52439	0.0273931	10.1705	1.03875	1.04504	0.106019
104	91500 - 4.28	9.60717	0.0245512	9.96236	0.84611	1.03677	0.087316
105	91500 - 4.29	8.92619	0.0237675	8.47313	0.426751	0.929512	0.0475668
106	91500 - 4.30	9.01717	0.0235076	8.5736	0.54165	0.9637	0.060583
107	91500 - 4.31	8.91312	0.0213643	9.86642	0.507373	1.11042	0.05759
108	91500 - 4.32	8.96117	0.0239764	8.48778	0.602266	0.950011	0.0684446
109	91500 - 4.33	8.89029	0.021345	7.80176	0.56092	0.881598	0.0632582
110	91500 - 4.34	8.84852	0.0224036	7.88875	0.608809	0.893906	0.0691797
	Sample	(238)/(232) corrected	1σ	(230)/(232) corrected	1σ	(230)/(238) corrected	1σ
1	Plesovice - 1.1	33.3735	0.189865	31.8047	0.375869	0.950227	0.0171053
2	Plesovice - 1.2	33.7965	0.189509	34.1554	0.731687	1.00419	0.0256236
3	Plesovice - 1.3	34.43	0.211556	33.311	0.519364	0.958098	0.0196166
4	Plesovice - 1.4	32.1844	0.183367	32.1862	0.535811	0.992784	0.0213251
5	Plesovice - 1.5	30.8955	0.177316	29.5893	0.293831	0.957094	0.0160517
6	Plesovice - 1.6	33.3314	0.187209	31.9894	0.404058	0.956769	0.0178157
7	Plesovice - 1.7	27.8934	0.158481	27.5176	0.393233	0.983949	0.0193601
8	Plesovice - 1.8	35.504	0.41288	32.4665	0.790274	0.92416	0.0232766
9	Plesovice - 1.9	32.0058	0.457055	30.137	0.620904	0.94185	0.0203352
10	Plesovice - 1.10	35.3351	0.280602	35.33	0.743264	0.999061	0.0237023
11	Plesovice - 1.11	30.7392	0.17462	30.3926	0.536272	0.986632	0.0219398
12	Plesovice - 1.12	32.3986	0.182011	31.3604	0.538959	0.962533	0.0206126
13	Plesovice - 2.1	36.7646	0.115789	35.8876	0.615424	0.975967	0.0189823
14	Plesovice - 2.2	21.2621	0.0614163	21.4461	0.32365	0.994704	0.0176624
15	Plesovice - 2.3	30.6515	0.0908808	30.3092	0.444884	0.981489	0.0170716
16	Plesovice - 2.4	32.3155	0.0915219	31.6509	0.596575	0.967574	0.0206462
17	Plesovice - 2.5	18.9424	0.0555132	19.1231	0.15654	0.997284	0.0126154
18	Plesovice - 2.6	33.8319	0.104281	33.5637	0.642725	0.97677	0.02074
19	Plesovice - 2.7	33.6806	0.0999008	34.1611	0.630865	1.00399	0.0213879
20	Plesovice - 2.8	33.7953	0.100926	33.6196	0.561712	0.985181	0.0188523
21	Plesovice - 2.9	33.1987	0.100345	32.2897	0.547681	0.965154	0.018923
22	Plesovice - 2.10	22.2007	0.0601053	22.3791	0.308494	0.994704	0.0167513
23	Plesovice - 2.11	33.4376	0.103721	34.0715	0.586138	1.00556	0.0196727
24	Plesovice - 3.1	33.5717	0.101364	30.9411	0.601503	0.923398	0.0220598
25	Plesovice - 3.2	29.9118	0.108279	29.308	0.5919	0.980245	0.0239292
26	Plesovice - 3.3	36.0452	0.104501	34.8729	0.840238	0.973225	0.0268494
27	Plesovice - 3.4	36.111	0.136052	34.6481	0.799449	0.959916	0.0257352
28	Plesovice - 3.5	32.6183	0.0951404	31.4586	0.657367	0.969863	0.0241375
29	Plesovice - 3.6	24.7957	0.117197	23.8392	0.374793	0.963477	0.0203007
30	Plesovice - 3.7	32.6041	0.110718	30.1783	0.76336	0.92933	0.0269943
31	Plesovice - 3.8	32.5315	0.0996649	31.4797	0.632478	0.964133	0.0235486
32	Plesovice - 3.9	35.2806	0.108629	35.9196	0.792199	1.01662	0.0264776
33	Plesovice - 3.10	27.6084	0.0813756	27.242	0.602016	0.984668	0.0258984
34	Plesovice - 4.1	32.8463	0.0710685	31.6078	0.516046	0.959886	0.0163571
35	Plesovice - 4.2	34.2206	0.0730118	32.6806	0.629333	0.958489	0.019172
36	Plesovice - 4.3	22.9827	0.562483	21.8289	0.661489	0.955366	0.0182093
37	Plesovice - 4.4	34.3748	0.0779261	32.8526	0.689118	0.955437	0.0210537
38	Plesovice - 4.5	33.65	0.0717087	32.1944	0.551626	0.955536	0.0171938
39	Plesovice - 4.6	24.567	0.147473	22.8163	0.423822	0.92528	0.0166194
40	Plesovice - 4.7	27.8142	0.0645993	27.243	0.291776	0.979313	0.0119252
41	Plesovice - 4.8	28.0943	0.126874	27.109	0.49477	0.964535	0.0189359
42	Plesovice - 4.9	33.5174	0.122942	32.469	0.640322	0.966387	0.019532
43	Plesovice - 4.10	35.2392	0.0766268	33.2397	0.721556	0.943073	0.0209184
44	Plesovice - 4.11	34.5943	0.0803985	33.4667	0.65958	0.974885	0.0199713
45	Plesovice - 4.12	21.2195	0.0474726	19.8369	0.286059	0.939675	0.0145425
46	Plesovice - 4.13	36.1578	0.0965987	33.8532	0.660352	0.936864	0.0192685
47	Plesovice - 4.14	34.0154	0.0783631	32.3609	0.574086	0.958398	0.0179084
48	Plesovice - 4.15	37.8982	0.087223	33.4046	0.814928	0.884836	0.0222524
49	Plesovice - 4.16	38.9802	0.11982	37.0488	0.93227	0.954719	0.0247283
50	Plesovice - 4.17	26.4921	0.139424	26.1395	0.460755	0.993531	0.0186632
51	Plesovice - 4.18	23.3746	0.147004	22.7552	0.350478	0.979205	0.0146126
	Sample	(238)/(232) corrected	1σ	(230)/(232) corrected	1σ	(230)/(238) corrected	1σ
1	FCT - 1.1	4.30794	0.0410856	3.95222	0.0983874	0.923848	0.026045
2	FCT - 1.2	9.43725	0.117164	8.31892	0.981419	0.868827	0.101377
3	FCT - 1.3	2.80269	0.0180452	2.69439	0.0333567	0.951893	0.0175255
4	FCT - 1.4	3.48189	0.0632338	3.31927	0.117105	0.952025	0.0341092
5	FCT - 1.5	6.55664	0.0393984	6.43316	0.133327	0.979589	0.0246499
6	FCT - 1.6	5.10619	0.0347468	4.99266	0.110208	0.986278	0.0251703
7	FCT - 1.7	7.34475	0.0470623	6.90046	0.202363	0.9369	0.0303897
8	FCT - 1.8	5.77986	0.0465371	5.38209	0.151189	0.931456	0.0283842
9	FCT - 1.9	10.6654	0.0674574	10.5257	0.484896	0.985005	0.0471028
10	FCT - 1.10	4.40681	0.0501975	4.5962	0.220563	1.0415	0.046502
11	FCT - 1.11	6.16603	0.111388	6.2637	0.437138	1.01476	0.0740948
12	FCT - 1.12	6.25073	0.0376406	6.19718	0.134522	0.988556	0.0252552
13	FCT - 2.1	3.38085	0.0997192	3.14767	0.125182	0.938058	0.0271992
14	FCT - 2.2	5.27943	0.103465	5.37228	0.187591	1.00409	0.0256605
15	FCT - 2.3	2.97455	0.014907	3.02815	0.0816852	1.00639	0.0287873
16	FCT - 2.4	5.89403	0.0434313	6.12006	0.16671	1.02293	0.0300005
17	FCT - 2.5	6.46091	0.0252643	6.24769	0.125542	0.95406	0.0215284
18	FCT - 2.6	5.22613	0.0516395	5.17335	0.117674	0.985229	0.0220006
19	FCT - 2.7	2.92856	0.0240193	2.84716	0.0756101	0.963047	0.0252682
20	FCT - 2.8	3.06831	0.0440178	3.0447	0.0941466	0.982298	0.030743
21	FCT - 2.9	5.98057	0.0167241	5.93059	0.125872	0.980696	0.0225077
22	FCT - 2.10	4.62357	0.107493	4.48086	0.131248	0.966029	0.021737
23	FCT - 4.1	7.22927	0.0228156	6.60282	0.123814	0.905486	0.0173322
24	FCT - 4.2	2.39331	0.0231117	2.36216	0.070944	0.993318	0.02567
25	FCT - 4.3	6.60879	0.0176461	6.45141	0.114737	0.981671	0.018366
26	FCT - 4.4	2.94335	0.0239497	2.93044	0.0913373	1.00153	0.029723
27	FCT - 4.5	3.58946	0.00820122	3.71775	0.145494	1.0383	0.0410652
28	FCT - 4.6	4.00026	0.0248177	3.68968	0.149146	0.922729	0.0364754
29	FCT - 4.7	3.18254	0.00780699	3.01331	0.14075	0.951787	0.0451112
30	FCT - 4.8	2.25951	0.0233372	2.21314	0.0687198	0.9769	0.028397
31	FCT - 4.9	2.05256	0.0205998	2.00037	0.0312011	0.977785	0.0109585
32	FCT - 4.10	8.90701	0.0229241	8.30369	0.280907	0.931967	0.0313326
33	FCT - 4.11	4.42483	0.0655649	4.12753	0.1144	0.931524	0.0206061
34	FCT - 4.12	4.99913	0.0513488	4.63729	0.134766	0.93999	0.0284428
35	FCT - 4.13	2.10433	0.0113717	2.01351	0.0175102	0.959906	0.0090896
36	FCT - 4.14	5.86158	0.0950303	5.60999	0.22509	0.961909	0.026296
37	FCT - 4.15	2.29002	0.0136065	2.19934	0.0215531	0.965441	0.00983503
38	FCT - 4.16	3.14359	0.0264327	2.93135	0.0639926	0.936359	0.0206535
39	FCT - 4.17	6.02027	0.0182919	5.66514	0.175259	0.943627	0.0295783
40	FCT - 4.18	6.19816	0.0137061	5.8842	0.0944767	0.955571	0.0163527
	Sample	(238)/(232) corrected	1σ	(230)/(232) corrected	1σ	(230)/(238) corrected	1σ
1	GJ-1 - 1.1	107.996	0.622849	100.194	2.06706	0.939628	0.0232023
2	GJ-1 - 1.2	107.863	0.638333	106.491	3.27271	0.993898	0.0337551
3	GJ-1 - 1.3	107.257	0.626697	105.546	2.92967	0.98621	0.0306232
4	GJ-1 - 1.4	107.672	0.671506	100.253	3.10813	0.932363	0.0314387
5	GJ-1 - 1.5	108	0.627758	99.9685	2.30125	0.926101	0.0251238
6	GJ-1 - 1.6	107.533	0.621681	103.621	2.4247	0.965985	0.0260468
7	GJ-1 - 1.7	107.965	0.625785	104.182	2.47702	0.973535	0.026901
8	GJ-1 - 1.8	103.031	0.616145	96.013	2.59858	0.939603	0.028593
9	GJ-1 - 1.9	101.651	0.596204	95.93	2.48297	0.946649	0.0274791
10	GJ-1 - 1.10	107.902	0.665798	104.047	2.483	0.975566	0.0272027
11	GJ-1 - 1.11	107.454	0.626154	103.041	3.0938	0.967216	0.0321195
12	GJ-1 - 1.12	107.008	0.634453	103.77	2.64398	0.969602	0.0278705
13	GJ-1 - 2.1	108.109	0.349674	102.078	2.46857	0.937457	0.0246404
14	GJ-1 - 2.2	108.445	0.396295	107.562	2.82811	0.976833	0.027269
15	GJ-1 - 2.3	108.833	0.362812	101.634	2.90724	0.919655	0.0277386
16	GJ-1 - 2.4	107.222	0.404255	104.78	2.69082	0.970595	0.026671
17	GJ-1 - 2.5	107.417	0.402652	104.839	2.54265	0.964611	0.0254135
18	GJ-1 - 2.6	107.476	0.363302	106.895	2.78072	0.991229	0.0272216
19	GJ-1 - 2.7	107.384	0.407472	102.416	2.78659	0.940174	0.0269869
20	GJ-1 - 2.8	106.768	0.417069	106.851	2.90552	0.995147	0.0282228
21	GJ-1 - 2.9	107.432	0.454024	101.365	2.88891	0.92295	0.0280553
22	GJ-1 - 2.10	107.337	0.344798	110.511	2.71013	1.02689	0.0269177
23	GJ-1 - 2.11	107.365	0.356412	107.253	2.81869	0.992444	0.0280042
24	GJ_1 - 3.1	103.58	0.933298	95.0155	3.09298	0.920407	0.0313464
25	GJ_1 - 3.2	108.894	0.412352	103.717	3.50651	0.953101	0.0346021
26	GJ_1 - 3.3	110.343	0.400947	101.655	3.41043	0.929461	0.0340729
27	GJ_1 - 3.4	109.475	0.482212	106.839	3.39103	0.982325	0.0345445
28	GJ_1 - 3.5	109.296	0.440007	103.38	3.97732	0.956727	0.0388417
29	GJ_1 - 3.6	109.465	0.415267	105.184	3.74623	0.958317	0.0366322
30	GJ_1 - 3.7	109.949	0.412667	101.199	3.3073	0.922965	0.0325722
31	GJ_1 - 3.8	108.473	0.416103	100.694	3.70356	0.935347	0.0363772
32	GJ_1 - 3.9	109.039	0.391843	109.457	4.094	1.00939	0.040787
33	GJ_1 - 3.10	109.11	0.435669	109.795	3.84258	1.01525	0.0379746
34	GJ-1 - 4.1	109.837	0.336813	109.436	2.75178	0.995251	0.025492
35	GJ-1 - 4.2	107.459	0.305427	109.714	3.14215	1.02336	0.0296181
36	GJ-1 - 4.3	107.069	0.285582	104.01	2.87442	0.981278	0.0279676
37	GJ-1 - 4.4	108.252	0.306478	105.72	2.83774	0.987216	0.0271506
38	GJ-1 - 4.5	107.907	0.350162	111.455	3.46629	1.03898	0.0325265
39	GJ-1 - 4.6	107.73	0.294312	109.989	3.19198	1.02787	0.0306475
40	GJ-1 - 4.7	109.071	0.332574	109.811	3.86988	1.00931	0.0361787
41	GJ-1 - 4.8	108.367	0.345126	109.065	3.05446	1.00971	0.0290116
42	GJ-1 - 4.9	108.384	0.323447	99.602	2.90878	0.92363	0.0280977
43	GJ-1 - 4.10	108.301	0.320861	100.667	2.99635	0.934781	0.0283388
44	GJ-1 - 4.11	110.404	0.311232	104.837	2.71041	0.959004	0.0253264
45	GJ-1 - 4.12	108.758	0.2924	101.551	2.62072	0.941957	0.0249732
46	GJ-1 - 4.13	109.511	0.291121	108.158	2.91177	0.990404	0.0268629
47	GJ-1 - 4.14	109.444	0.33495	105.209	2.80239	0.980117	0.0269831
48	GJ-1 - 4.15	109.807	0.297217	103.251	2.80029	0.947156	0.0264438
49	GJ-1 - 4.16	108.907	0.305368	107.242	2.97401	0.991416	0.0281417
50	GJ-1 - 4.17	108.146	0.306758	100.573	2.84226	0.934705	0.0267541
51	GJ-1 - 4.18	107.876	0.343654	103.245	2.76583	0.964671	0.0256672
	Sample	(238)/(232) corrected	1σ	(230)/(232) corrected	1σ	(230)/(238) corrected	1σ
1	AUSZ7-1 - 1.1	9.55843	0.0561206	9.76303	0.401062	1.03142	0.0453348
2	AUSZ7-1 - 1.2	11.5914	0.0676922	11.9557	0.787137	1.03427	0.0698998
3	AUSZ7-1 - 1.3	11.7971	0.0701377	12.5353	0.932863	1.05798	0.080364
4	AUSZ7-1 - 1.4	11.5477	0.0679309	10.8982	0.81241	0.941217	0.0711298
5	AUSZ7-1 - 1.5	12.1216	0.0704081	11.5109	0.5743	0.949286	0.0487846
6	AUSZ7-1 - 1.6	10.6898	0.0630887	10.3066	0.49193	0.975405	0.0481873
7	AUSZ7-1 - 1.7	10.4767	0.0608232	10.4168	0.516002	0.996238	0.0510478
8	AUSZ7-1 - 1.8	7.44602	0.0439132	7.25649	0.267149	0.981206	0.0383769
9	AUSZ7-1 - 1.9	11.6247	0.0685629	12.0748	0.792923	1.05049	0.0688714
10	AUSZ7-1 - 1.10	11.9059	0.0699452	12.7482	0.72904	1.06704	0.0622776
11	AUSZ7-1 - 1.11	11.3605	0.0681448	11.8447	0.812945	1.04466	0.0733718
12	AUS7_1 - 3.1	10.2512	0.0335778	10.3513	0.488717	1.01752	0.0500769
13	AUS7_1 - 3.2	10.315	0.0331522	11.2692	0.852209	1.0884	0.0834172
14	AUS7_1 - 3.3	10.3176	0.0343426	10.2842	0.536199	1.01208	0.0551687
15	AUS7_1 - 3.4	10.4756	0.032759	9.66394	0.689134	0.932168	0.0673332
16	AUS7_1 - 3.5	10.4268	0.033426	11.8236	0.781348	1.14802	0.077905
17	AUS7_1 - 3.6	10.2173	0.0307231	9.17999	0.770733	0.895346	0.0769874
18	AUS7_1 - 3.7	10.1956	0.0298504	9.67065	0.726834	0.933542	0.0708571
19	AUS7_1 - 3.8	10.2291	0.0354025	10.8586	0.681313	1.07079	0.0686148
20	AUS7_1 - 3.9	10.1801	0.0343166	9.28216	0.739779	0.912659	0.0751553
21	AUS7_1 - 3.10	10.237	0.0302116	9.93802	0.720122	0.979272	0.0719589
22	AUSZ7-1 - 4.1	10.2435	0.02543	10.5753	0.369386	1.04143	0.0372064
23	AUSZ7-1 - 4.2	9.1645	0.0225169	9.61139	0.483324	1.05472	0.0535031
24	AUSZ7-1 - 4.3	10.0981	0.0254134	10.9495	0.616524	1.09198	0.0623804
25	AUSZ7-1 - 4.4	10.1429	0.0235454	10.3431	0.634264	1.0247	0.062822
26	AUSZ7-1 - 4.5	10.7068	0.027639	10.8202	0.770868	1.01313	0.0730924
27	AUSZ7-1 - 4.6	9.62948	0.0290229	9.2529	0.615431	0.970759	0.0635496
28	AUSZ7-1 - 4.7	11.118	0.0321586	11.0665	0.920415	0.997473	0.0829918
29	AUSZ7-1 - 4.8	10.116	0.0267662	10.0379	0.626568	0.971679	0.0607776
30	AUSZ7-1 - 4.9	10.6387	0.0287084	11.2418	0.748028	1.05705	0.070534
31	AUSZ7-1 - 4.10	11.581	0.0303568	11.038	0.968469	0.956813	0.0845944
32	AUSZ7-1 - 4.11	10.2438	0.0254774	10.3971	0.43836	1.01993	0.0433276
33	AUSZ7-1 - 4.12	6.93923	0.0158699	7.12466	0.208637	1.03334	0.0308772
34	AUSZ7-1 - 4.13	10.8402	0.0263541	9.47841	0.558945	0.882238	0.0520606
35	AUSZ7-1 - 4.14	11.1774	0.0337211	12.0303	0.820841	1.07929	0.0737025
36	AUSZ7-1 - 4.15	8.61962	0.0199342	7.66274	0.342625	0.896244	0.040815
37	AUSZ7-1 - 4.16	10.2378	0.0264275	10.2698	0.626058	0.994842	0.0609405
38	AUSZ7-1 - 4.17	9.19814	0.0207599	9.38357	0.435545	1.02308	0.0478744
39	AUSZ7-1 - 4.18	10.2319	0.0237407	8.52797	0.566996	0.835072	0.055916

## Sheet: Ilm. U-Th reference materials
U-Th ilmenite dating: Reference Materials (Secular Equilibrium Test)
	Sample	(238)/(232) corrected	1σ	(230)/(232) corrected	1σ	(230)/(238) corrected	1σ
1	FCT - 1.1	3.56379	0.0418935	3.65205	0.028283	1.03424	0.108003
2	FCT - 1.2	4.45052	0.0641116	4.38114	0.110832	0.986853	0.105442
3	FCT - 1.3	2.85633	0.0360459	2.91389	0.0497244	1.02205	0.107653
4	FCT - 1.4	3.54113	0.100611	3.33725	0.133195	0.943627	0.102146
5	FCT - 1.5	0.698842	0.0233477	0.665758	0.0215938	0.953849	0.102256
6	FCT - 1.6	0.768268	0.0880896	0.736585	0.124806	0.959311	0.103211
7	FCT - 1.7	4.20779	0.056942	4.45669	0.229792	1.05914	0.1224
8	FCT - 1.8	4.23542	0.112317	4.01597	0.120429	0.947827	0.101254
9	FCT - 1.9	2.75948	0.0415236	2.91161	0.0332474	1.06406	0.111198
10	FCT - 1.10	3.34227	0.0406366	3.41267	0.0358631	1.02883	0.107524
11	FCT - 1.11	2.87795	0.0334653	2.93856	0.0331199	1.02799	0.107672
12	FCT - 1.12	3.40372	0.0682663	3.32176	0.0746692	0.981877	0.103639
13	FCT - 1.13	2.44555	0.0840658	2.39776	0.0640986	0.985808	0.103193
14	FCT - 1.14	2.89553	0.0436889	2.93679	0.070242	1.01899	0.108568
15	FCT - 1.15	4.54123	0.126514	4.43879	0.119522	0.981216	0.102982
16	FCT - 1.16	2.83826	0.184797	2.90572	0.12616	1.02701	0.109187
	Sample	(238)/(232) corrected	1σ	(230)/(232) corrected	1σ	(230)/(238) corrected	1σ
1	Rutile - 1.1	155764	10486.8	146763	32437.4	0.951044	0.103194
2	Rutile - 1.2	-190058	-7308.47	-169847	12615.4	0.895944	0.106273
3	Rutile - 1.3	-7.44796e+07	-4.76441e+08	-6.45761e+07	319865	0.868711	0.102622
4	Rutile - 1.4	-4.73239e+06	-1.37542e+07	-4.40036e+06	76561.2	0.931095	0.11148
5	Rutile - 1.5	154849	38637.9	144793	92649.6	0.935662	0.134024
6	Rutile - 1.6	-123590	-20771	-101115	10963.9	0.818197	0.147969
7	Rutile - 1.7	65068.8	5238.81	63613	23131.8	0.977187	0.118609
8	Rutile - 1.8	77923.7	2936.07	72664.5	5854.41	0.940484	0.101366
9	Rutile - 1.9	1.98159e+07	6.15392e+07	1.61516e+07	250398	0.821357	0.101203
10	Rutile - 1.10	1.83748e+06	927305	1.66641e+06	126290	0.913138	0.0988466
11	Rutile - 1.11	755543	98343.4	723118	601490	0.963009	0.106677
12	Rutile - 1.12	68513.5	3763.09	69492	47752.8	1.0199	0.113418
13	Rutile - 1.13	-389836	-198642	-324937	16267.5	0.837492	0.114506
14	Rutile - 1.14	62556.6	3029.27	63429.9	19495.6	1.01725	0.114187
	Sample	(238)/(232) corrected	1σ	(230)/(232) corrected	1σ	(230)/(238) corrected	1σ
1	Titanite - 1.1	1.51712	0.0154071	1.39152	0.0200831	0.925858	0.0973787
2	Titanite - 1.2	2.23296	0.144785	2.02955	0.164015	0.914559	0.0959943
3	Titanite - 1.3	7.30836	0.093171	6.55187	0.104036	0.901507	0.0950185
4	Titanite - 1.4	0.721992	0.00940768	0.679465	0.0135565	0.946337	0.10053
5	Titanite - 1.5	3.81374	0.0399439	3.56464	0.0430646	0.939185	0.0984478
6	Titanite - 1.6	4.4156	0.0490529	3.98795	0.0503261	0.907473	0.0952699
7	Titanite - 1.7	1.51323	0.0172017	1.40366	0.0285643	0.931375	0.0989932
8	Titanite - 1.8	1.09762	0.0124025	1.08637	0.0217883	0.993763	0.105739
9	Titanite - 1.9	1.00973	0.012428	1.02186	0.0256769	1.01536	0.108484
10	Titanite - 1.10	1.32517	0.0141914	1.32566	0.0242053	1.00364	0.106368
11	Titanite - 1.11	1.03802	0.011402	0.992484	0.0202827	0.958631	0.101866
12	Titanite - 1.12	4.62207	0.0524213	4.40389	0.0414908	0.961752	0.100621
13	Titanite - 1.13	1.31308	0.0144225	1.26892	0.0212986	0.968867	0.102224
14	Titanite - 1.14	5.81692	0.0795502	5.37859	0.0866801	0.926485	0.0976729
15	Titanite - 1.15	13.3251	0.293444	12.8503	0.423777	0.966254	0.101307
16	Titanite - 1.16	5.24355	0.0610257	4.85271	0.0750081	0.926759	0.0974405
17	Titanite - 1.17	1.5108	0.0163521	1.45631	0.0381122	0.965255	0.103911
18	Titanite - 1.18	0.820877	0.0132374	0.703668	0.0171605	0.857814	0.0914159
19	Titanite - 1.19	0.80908	0.00939311	0.742991	0.0217936	0.918935	0.0995434
20	Titanite - 1.20	3.98121	0.0413959	3.59792	0.0626999	0.903823	0.0955307
21	Titanite - 1.21	1.20711	0.0126586	1.11711	0.0361647	0.925526	0.100774
22	Titanite - 1.22	1.42023	0.0148977	1.32173	0.0473364	0.930277	0.102365
23	Titanite - 1.23	0.888083	0.0100622	0.801327	0.0120331	0.910083	0.0960156
24	Titanite - 1.24	1.18292	0.0124684	1.07644	0.0432354	0.909595	0.102174
25	Titanite - 1.25	1.18249	0.0123442	1.06719	0.0166928	0.910237	0.0959271
26	Titanite - 1.26	4.71098	0.0486226	4.41739	0.0464915	0.944949	0.0988654
27	Titanite - 1.27	3.36163	0.0354881	3.0968	0.0394857	0.928337	0.0972482
28	Titanite - 1.28	6.42673	0.0725379	5.89114	0.0661379	0.923021	0.0966188
29	Titanite - 1.29	1.18757	0.0124213	1.09933	0.0179437	0.932089	0.0983872
30	Titanite - 1.30	7.00132	0.0776105	6.44716	0.0737323	0.926601	0.0971127

## Sheet: Glass U-Th reference materials
Groundmass glass: Reference Materials
	Sample	(238)/(232) corrected	1σ	(230)/(232) corrected	1σ	(230)/(238) corrected	1σ	(234)/(238) corrected	1σ
	ATHO-G-1.1	0.870124	0.00305643	1.02466	0.054774	1.1734	0.0683065	1.06395	0.107244
	ATHO-G-1.2	0.859971	0.0031085	1.00918	0.0535283	1.1835	0.0687624	0.902768	0.0943758
	ATHO-G-1.3	0.855486	0.00301584	1.00162	0.0514032	1.16455	0.0657715	1.18082	0.119857
	ATHO-G-1.4	0.855944	0.00320002	1.0108	0.0510797	1.21497	0.0676165	1.05002	0.112937
	ATHO-G-1.5	0.856828	0.00308443	1.07828	0.0500287	1.27191	0.066086	0.865295	0.0889598
	ATHO-G - 2.1	0.874684	0.00566852	1.0817	0.141589	1.23965	0.160253	0.896652	0.112072
	ATHO-G - 2.2	0.871528	0.00558053	0.955985	0.13879	1.10913	0.16393	1.08076	0.129043
	ATHO-G - 2.3	0.872344	0.00605479	1.02368	0.134743	1.15926	0.153039	1.09304	0.13323
	ATHO-G - 2.4	0.912798	0.00591414	1.02832	0.158753	1.12966	0.174125	1.11468	0.131561
	ATHO-G - 2.5	0.865104	0.00532243	1.11067	0.139347	1.27777	0.162306	1.11415	0.135647
	ATHO-G - 2.6	0.923397	0.00743701	1.01827	0.136151	1.11908	0.152555	1.08039	0.128008
	Sample	(238)/(232) corrected	1σ	(230)/(232) corrected	1σ	(230)/(238) corrected	1σ	(234)/(238) corrected	1σ
	BCR-2G - 1.1	0.863657	0.00287187	0.907798	0.0581371	1.0417	0.070944	0.962479	0.110671
	BCR-2G - 1.2	0.881273	0.00305979	0.812489	0.0517746	0.923084	0.0624921	1.07407	0.118843
	BCR-2G - 1.3	0.887118	0.00315645	0.795764	0.0532508	0.877461	0.0621496	0.963997	0.107052
	BCR-2G - 1.4	0.882639	0.00315184	0.907504	0.0595586	1.03005	0.0714277	0.966812	0.106143
	BCR-2G - 1.5	0.884007	0.00312436	0.882996	0.0527168	0.998931	0.0639261	1.04467	0.115932
	BCR-2G - 2.1	0.925292	0.00438326	0.869469	0.166892	0.928107	0.177017	1.10095	0.134714
	BCR-2G - 2.2	0.909563	0.00450895	0.856373	0.160176	0.942778	0.17728	1.0005	0.135744
	BCR-2G - 2.3	0.904743	0.00405496	0.787669	0.154162	0.877828	0.173151	1.01376	0.136512
	BCR-2G - 2.4	0.92112	0.00431824	0.714018	0.130126	0.779969	0.143717	0.990403	0.126865
	BCR-2G - 2.5	0.935092	0.00611249	0.758396	0.156733	0.825021	0.173458	1.0654	0.139307
	Sample	(238)/(232) corrected	1σ	(230)/(232) corrected	1σ	(230)/(238) corrected	1σ	(234)/(238) corrected	1σ
	BHVO-2G - 1.1	1.06252	0.00429145	1.14614	0.132645	1.05541	0.12488	1.14601	0.189613
	BHVO-2G - 1.2	1.08725	0.0048225	1.09677	0.152472	1.02715	0.14529	0.862471	0.15961
	BHVO-2G - 1.3	1.05953	0.00406317	0.974715	0.13699	0.912966	0.12874	0.858789	0.146787
	BHVO-2G - 1.4	1.06543	0.00410837	1.05418	0.130998	0.986938	0.125022	1.04158	0.19341
	BHVO-2G - 1.5	1.05642	0.00449233	1.0926	0.144828	1.04767	0.142954	1.06961	0.212226
	BHVO-2G - 1.6	1.06684	0.00447593	1.30534	0.170202	1.19105	0.157729	1.11851	0.188528
	BHVO-2G - 1.7	1.06553	0.00435683	1.2038	0.150126	1.11897	0.141164	0.91988	0.155417
	BHVO-2G - 1.8	1.06188	0.00486095	0.97558	0.146758	0.919441	0.140296	1.09452	0.196496
	BHVO-2G - 1.9	1.07701	0.00454696	1.15641	0.143609	1.07699	0.134605	0.918512	0.161222
	BHVO-2G - 1.10	1.07068	0.00449883	0.972125	0.160334	0.873333	0.153492	1.19547	0.203236
	BHVO-2G - 2.1	1.1049	0.00799191	1.24488	0.406919	1.13778	0.37365	0.977334	0.218984
	BHVO-2G - 2.2	1.11228	0.00760794	1.2136	0.44209	1.09568	0.404133	0.863887	0.218179
	BHVO-2G - 2.3	1.12174	0.00780501	1.07925	0.448457	0.962414	0.398375	1.04348	0.267675
	Sample	(238)/(232) corrected	1σ	(230)/(232) corrected	1σ	(230)/(238) corrected	1σ	(234)/(238) corrected	1σ
	T1-G - 1.1	0.179012	0.000583557	0.201989	0.00827564	1.12963	0.0529074	1.23167	0.114997
	T1-G - 1.2	0.180109	0.000627722	0.226342	0.00785421	1.2478	0.0524786	0.90658	0.0857109
	T1-G - 1.3	0.178797	0.000587136	0.195203	0.00789615	1.09455	0.0509682	1.154	0.116136
	T1-G - 1.4	0.178619	0.000586711	0.185052	0.00796484	1.03233	0.0504384	0.930997	0.0934672
	T1-G - 1.5	0.177937	0.000588675	0.252263	0.00995427	1.39777	0.0638325	1.04153	0.102598
	T1-G - 1.6	0.178069	0.000635066	0.2299	0.00856581	1.26363	0.0556102	1.18467	0.11671
	T1-G - 1.7	0.175463	0.000572954	0.189699	0.00717287	1.08962	0.0484124	1.09202	0.0999494
	T1-G - 1.8	0.175404	0.000567078	0.214186	0.00923499	1.22671	0.0598371	0.887856	0.0864998
	T1-G - 1.9	0.177157	0.0005894	0.204909	0.00863262	1.13677	0.0545794	0.774149	0.0725141
	T1-G - 2.1	0.186491	0.000795653	0.201493	0.0281592	1.09032	0.154635	1.15195	0.126459
	T1-G - 2.2	0.186994	0.000762552	0.167566	0.0225197	0.908595	0.123156	1.12346	0.118704
	T1-G - 2.3	0.18498	0.000710444	0.202317	0.0240616	1.09063	0.131774	1.07018	0.132446
	T1-G - 2.4	0.185972	0.00099665	0.157836	0.0195422	0.849651	0.104937	1.24147	0.144802
	T1-G - 2.5	0.186852	0.000918873	0.207068	0.0225459	1.09803	0.123313	1.37757	0.155732
	Sample	(238)/(232) corrected	1σ	(230)/(232) corrected	1σ	(230)/(238) corrected	1σ	(234)/(238) corrected	1σ
	Monazite - 1.1	0.0549503	0.000240127	0.0793833	0.000866912	1.414	0.0359787	1.10429	0.0688209
	Monazite - 1.2	0.0545614	0.000243093	0.0663096	0.000659853	1.20891	0.0304585	1.32202	0.0833915
	Monazite - 1.3	0.0546935	0.000199786	0.0748938	0.000484207	1.35896	0.0325502	1.11657	0.0647688
	Monazite - 1.4	0.0541685	0.000200419	0.0711445	0.000549669	1.30989	0.0320366	1.33104	0.0778246
	Monazite - 1.5	0.0572627	0.000318625	0.0665259	0.0011005	1.17484	0.0337326	1.0288	0.0741391
	Monazite - 1.6	0.0564834	0.000349134	0.0634832	0.00128267	1.13568	0.0343363	1.19227	0.0845524
	Monazite - 2.1	0.0547718	0.000403364	0.0603494	0.00211969	1.10492	0.0433951	0.978169	0.0668592
	Monazite - 2.2	0.0544611	0.000363621	0.05724	0.00193727	1.05549	0.0408928	1.10688	0.0765647
	Monazite - 2.3	0.0541101	0.000359988	0.0666774	0.00250185	1.23309	0.0510422	0.957675	0.06605
	Monazite - 2.4	0.0565047	0.000688397	0.0743863	0.00533388	1.30847	0.095699	1.05351	0.0982681
	Monazite - 2.5	0.0559447	0.0007357	0.0496551	0.00344041	0.878424	0.0636211	1.09801	0.0929636
	Monazite - 2.6	0.0560824	0.000727464	0.0632266	0.00482036	1.12112	0.0861951	0.972514	0.0852105
	Monazite - 2.7	0.0576095	0.000611363	0.0617013	0.00477169	1.06965	0.0849593	0.91193	0.0792228
	Monazite - 2.8	0.0566475	0.000634656	0.0592555	0.00357377	1.04628	0.0644039	1.05932	0.0911512
	Monazite - 2.9	0.0573817	0.000598748	0.0667763	0.00492548	1.16078	0.0884321	1.0208	0.088718

## Sheet: Refs
Secondary Standard	Reference
AUSZ8	Lukács R, Guillong M, Bachmann O, Fodor L, Harangi S, 2021. Tephrostratigraphy and Magma Evolution Based on Combined Zircon Trace Element and U-Pb Age Data: Fingerprinting Miocene Silicic Pyroclastic Rocks in the Pannonian Basin. Frontiers in Earth Science, 9, 615768.
AUSZ7-5	von Quadt A, Wotzlaw JF, Buret Y, Large SJE, Peytcheva I, Trinquier A, 2016. High-precision zircon U/Pb geochronology by ID-TIMS using new 10(13) ohm resistors. Journal of Analytical Atomic Spectrometry 31, 658- 665 doi
Penglai	Li X-H, Long W-G, Li Q-L, Liu Y, Zheng Y-F, Yang Y-H, Chamberlain KR, Wan D-F, Guo C-H, Wang X-C, Tao H, 2010. Penglai Zircon Megacrysts: A Potential New Working Reference Material for Microbeam Determination of Hf-O Isotopes and U-Pb Age. Geostandards and Geoanalytical Research, 34, 117-134.
AusZ7-1	Kennedy AK, Wotzlaw JF, Schaltegger U, Crowley JL, Schmitz M, 2014. Eocene Zircon Reference Material for Microanalysis of U-Th-Pb Isotopes and Trace Elements. Canadian Mineralogist 52, 409-421
Plesovice	Sláma J, Košler J, Condon DJ, Crowley JL, Gerdes A, Hanchar JM, Horstwood MSA, Morris G, Nasdala L, Norberg N, Schaltegger U, Schoene B, Tubrett MN, Whitehouse MJ, 2008. Plešovice zircon - A new natural reference material for U-Pb and Hf isotopic microanalysis. Chemical Geology, 249, 1-35.
Temora	Black LP, Kamo SL, Allen CM, Aleinikoff JN, Davis DW, Korsch RJ, Foudoulis C, 2003. TEMORA 1: a new zircon standard for Phanerozoic U–Pb geochronology. Chemical Geology, 200, 155-170.
GJ-1	Jackson SE, Pearson NJ, Griffin WL, Belousova EA, 2004. The application of laser ablation-inductively coupled plasma-mass spectrometry to in situ U-Pb zircon geochronology. Chemical Geology, 211, 47- 69.
91500	Wiedenbeck M, Alle P, Corfu F, Griffin WL, Meier M, Oberli F, Vonquadt A, Roddick JC, Speigel W, 1995. 3 Natural Zircon Standards for U-Th-Pb, Lu-Hf, Trace-Element and Ree Analyses. Geostandards Newsletter, 19, 1-23.
FCT	Wotzlaw JF, Schaltegger U, Frick DA, Dungan MA, Gerdes A, Gunther D, 2013. Tracking the evolution of large-volume silicic magma reservoirs from assembly to supereruption. Geology, 41, 867-870.
GSD-1G, GSE-1G, BCR-2G, BHVO-2G	Jochum K.P., Willbold M., Raczek I., Stoll B., Herwig K., 2005, Chemical characterization of the USGS reference glasses GSA-1G, GSC-1G, GSD 1G, GSE-1G, BCR-2G, BHVO-2G and BIR-1G using EPMA, ID-TIMS, ID-ICP-MS and LA-ICP-MS. Geostandards and Geoanalytical Research, 29, 285-302.
ATHO-G, T1-G	Jochum K.P., Dingwell D.B., Rocholl A., Stoll B., Hofmann A.W., et a., 2000. The Preparation and Preliminary Characterisation of Eight Geological MPI-DING Reference Glasses for In-Situ Microanalysis. Geostandards Newsletter, 24, 87-133.
