# Supplementary material for: A volcano reawakens after more than 100,000 years of “silent” magma reservoir growth
Source: Sci Adv. 2026 Apr 22;12(17):eaec9565. doi: 10.1126/sciadv.aec9565 (PMC13101864; doi:10.1126/sciadv.aec9565)
Supplement: Supplementary file 2 — Tables S1 to S3 [file sciadv.aec9565_tables_s1_to_s3.zip › aec9565_table_s3.xlsx]

## Sheet: Zircon Lu-Hf
Zircon Lu-Hf: Isotopic Data
	Mavri Petra	176Hf/177Hf	2σ	176Lu/177Hf	2σ	176Yb/177Hf	2σ	178Hf/177Hf	2σ	Hf Fract d (βHf)	2σ	Yb Fract e (βYb)	2σ	Crystallization Age (Ma)	2σ	176Hf/177Hf (age corr) f	2σ	εHf (age corr) h	2σ
	M0-14.1-1 - 1	0.282845	3.45695e-05	0.0012965	1.31378e-05	0.0361686	0.000536527	1.46594	3.9138e-05	-1.23324	0.00378546	-1.04129	0.019298	0.078607	0.01298	0.282845	4.14438e-05	2.14099	1.46563
	M0-14.1-3 - 1	0.282814	3.14242e-05	0.00183143	0.00015098	0.0565832	0.00468458	1.466	4.32797e-05	-1.25127	0.00369317	-1.03512	0.0142871	0.202009	0.065113	0.282814	3.8859e-05	1.03325	1.3744
	M0-14.1-5 - 1	0.282854	3.35162e-05	0.00220113	9.10192e-05	0.0672602	0.00319372	1.46598	4.34909e-05	-1.25363	0.00267969	-1.05994	0.0129958	0.218742	0.056833	0.282854	4.05694e-05	2.44944	1.43495
	M0-14.1-6 - 1	0.282877	2.87298e-05	0.00109165	4.14832e-05	0.031621	0.0010318	1.466	5.24727e-05	-1.2528	0.0032315	-1.01254	0.0176053	0.169037	0.053613	0.282877	3.67143e-05	3.24989	1.29843
	M0-14.1-7 - 1	0.282832	4.19874e-05	0.00235436	7.07255e-05	0.0618918	0.00180529	1.46605	4.73578e-05	-1.22949	0.00532657	-1.0445	0.0149806	0.112557	0.018168	0.282832	4.78067e-05	1.65315	1.69074
	M0-14.1-8 - 1	0.282838	3.77243e-05	0.0016724	6.26239e-05	0.0519337	0.00226117	1.46603	5.12338e-05	-1.24946	0.00348312	-1.03663	0.0151406	0.097325	0.021453	0.282838	4.41097e-05	1.8817	1.55994
	M0-14.1-9 - 1	0.282831	5.26452e-05	0.00155997	4.67684e-05	0.0505359	0.00168023	1.46605	7.62549e-05	-1.26268	0.00476213	-1.03263	0.0199114	0.059179	0.010518	0.282831	5.73938e-05	1.61899	2.02965
	M0-14.1-10 - 1	0.282822	3.08773e-05	0.00140271	2.56696e-05	0.0412369	0.000745739	1.46599	4.61415e-05	-1.25101	0.00301354	-1.04024	0.0161213	0.081061	0.014267	0.282822	3.84181e-05	1.32234	1.35864
	M0-14.1-11 - 1	0.28283	2.92476e-05	0.00200824	5.72534e-05	0.0639581	0.00194004	1.46601	3.6403e-05	-1.24586	0.00350918	-1.03892	0.012799	0.114864	0.027441	0.28283	3.71209e-05	1.58508	1.31284
	M0-14.1-13 - 1	0.282873	3.05534e-05	0.00133722	1.53612e-05	0.0388467	0.000427066	1.46605	3.90571e-05	-1.25952	0.0036132	-1.04661	0.0174117	0.044541	0.007224	0.282873	3.81582e-05	3.09559	1.34941
	M0-14.1-15 - 1	0.28281	3.20766e-05	0.00157721	2.52242e-05	0.0499498	0.000702251	1.46602	3.85482e-05	-1.25403	0.00359725	-1.04181	0.0154501	0.200921	0.064138	0.28281	3.93885e-05	0.899133	1.39309
	M0-14.1-16 - 1	0.282788	2.91751e-05	0.000984581	2.01269e-05	0.0290767	0.000596961	1.46607	4.54501e-05	-1.24727	0.00341461	-1.08138	0.0217632	0.203759	0.055655	0.282788	3.70638e-05	0.119722	1.3108
	M0-14.1-17 - 1	0.282829	3.35746e-05	0.00165398	4.81573e-05	0.0494184	0.00145949	1.46606	4.01956e-05	-1.25574	0.00242388	-1.05603	0.0133463	0.034111	0.00556	0.282829	4.06176e-05	1.54259	1.43638
	M0-14.1-18 - 1	0.282805	2.85052e-05	0.00122391	1.27087e-05	0.0368607	0.000410944	1.46605	4.22688e-05	-1.25282	0.00381836	-1.02952	0.0174674	0.171864	0.040848	0.282805	3.65388e-05	0.701831	1.29225
	M0-14.1-19 - 1	0.282789	2.69046e-05	0.000996643	6.51711e-05	0.0301289	0.0020223	1.46605	3.88283e-05	-1.26257	0.0032937	-1.05716	0.0185396	0.06047	0.01598	0.282789	3.53044e-05	0.1424	1.24849
	M0-14.1-20 - 1	0.282867	3.23225e-05	0.00116778	2.28364e-05	0.0347249	0.000643506	1.46607	4.20676e-05	-1.26168	0.00312791	-1.04285	0.0187241	0.073139	0.011488	0.282867	3.95889e-05	2.88443	1.40002
	M0-14.1-22 - 1	0.282881	3.52501e-05	0.00302993	6.75943e-05	0.0938874	0.0013623	1.46606	3.84574e-05	-1.25069	0.00367839	-1.03475	0.00909843	0.05366	0.008274	0.282881	4.20132e-05	3.37874	1.4858
	M0-14.1-23 - 1	0.282853	2.9284e-05	0.0016292	2.04594e-05	0.0490384	0.000696324	1.46603	4.84273e-05	-1.25695	0.003105	-1.02932	0.0137158	0.087894	0.011506	0.282853	3.71496e-05	2.39326	1.3138
	M0-14.1-24 - 1	0.282812	3.04491e-05	0.00150498	7.0084e-05	0.0472565	0.00229329	1.46605	3.04346e-05	-1.25941	0.0030772	-1.05354	0.014605	0.14793	0.030751	0.282812	3.80748e-05	0.950095	1.34657
	M0-14.1-26 - 1	0.282804	3.55033e-05	0.00132041	1.7588e-05	0.0399958	0.000432305	1.46606	3.74832e-05	-1.25519	0.0032162	-1.03847	0.0134072	0.080979	0.012077	0.282804	4.22259e-05	0.658091	1.49329
	M0-14.1-27 - 1	0.282786	3.02435e-05	0.00158528	2.91365e-05	0.0480685	0.00105591	1.46609	4.02777e-05	-1.25799	0.00295028	-1.03398	0.0124814	0.126698	0.02848	0.282786	3.79105e-05	0.0290882	1.34075
	M0-14.1-29 - 1	0.282833	2.69226e-05	0.0012167	9.22382e-06	0.0354825	0.0001912	1.46607	4.70732e-05	-1.26336	0.00368943	-1.04322	0.016583	0.054306	0.007382	0.282833	3.53181e-05	1.71448	1.24898
	M0-14.1-30 - 1	0.282823	2.53723e-05	0.001172	1.18723e-05	0.0345077	0.000548415	1.46609	3.58908e-05	-1.26124	0.00302947	-1.03765	0.0155777	0.100526	0.013036	0.282823	3.41511e-05	1.34349	1.20775
	M0-14.1-31 - 1	0.282833	3.1381e-05	0.00130478	4.99556e-05	0.0345376	0.00169563	1.46606	3.93892e-05	-1.23332	0.00413231	-1.04601	0.0220909	0.048293	0.009144	0.282833	3.88241e-05	1.7015	1.37296
	M0-14.1-32 - 1	0.28278	2.62307e-05	0.00104503	2.66566e-05	0.0305865	0.000757313	1.4661	4.33048e-05	-1.25499	0.00331588	-1.03177	0.0195956	0.160581	0.044031	0.28278	3.47935e-05	-0.159585	1.2305
	M0-14.1-33 - 1	0.282808	2.69735e-05	0.00134843	1.2872e-05	0.0392827	0.000793676	1.46607	4.16992e-05	-1.25978	0.00290488	-1.04661	0.0147237	0.173054	0.043232	0.282808	3.53569e-05	0.799739	1.25046
	M0-14.1-34 - 1	0.282814	2.95919e-05	0.00129954	1.14972e-05	0.0380352	0.000408923	1.46602	4.2825e-05	-1.24427	0.00360768	-1.05259	0.0185579	0.070083	0.011338	0.282814	3.73928e-05	1.01227	1.32236
	M0-14.1-35 - 1	0.28279	3.47108e-05	0.00175545	4.44988e-05	0.0486749	0.00150649	1.46611	4.67323e-05	-1.24526	0.0047019	-1.04652	0.0154229	0.119241	0.028772	0.28279	4.15617e-05	0.182049	1.46987
	M0-14.1-36 - 1	0.282849	2.88187e-05	0.00113543	2.06366e-05	0.034014	0.000763495	1.46606	4.03029e-05	-1.25141	0.00341829	-1.03068	0.0190429	0.052918	0.010154	0.282849	3.67839e-05	2.24939	1.30081
	M0-14.1-37 - 1	0.282807	2.95407e-05	0.00172847	3.82471e-05	0.0539792	0.000965066	1.46604	4.19456e-05	-1.24839	0.00275157	-1.03236	0.0110071	0.091369	0.01206	0.282807	3.73523e-05	0.766938	1.32098
	M0-14.1-39 - 1	0.282822	4.54736e-05	0.00147332	9.57071e-05	0.0362454	0.00208388	1.46613	7.31065e-05	-1.25789	0.00477914	-1.01479	0.0211227	0.067912	0.017785	0.282822	5.08959e-05	1.31805	1.79987
	M0-14.1-40 - 1	0.282808	4.64538e-05	0.00137134	6.22323e-05	0.0339409	0.00137721	1.46607	7.46728e-05	-1.25501	0.00694541	-1.01908	0.034617	0.066261	0.012472	0.282808	5.17735e-05	0.805022	1.8309
	M0-14.1-41 - 1	0.282799	5.56069e-05	0.00225855	5.64013e-05	0.0567054	0.00150274	1.46608	7.20001e-05	-1.25414	0.0039915	-1.02601	0.0231359	0.127099	0.035217	0.282799	6.01221e-05	0.495257	2.12626
	M0-14.1-42 - 1	0.282807	3.38535e-05	0.00161298	4.77184e-05	0.0450264	0.00195917	1.46602	4.40761e-05	-1.24322	0.00412937	-1.0426	0.0135819	0.112362	0.025855	0.282807	4.08485e-05	0.765561	1.44463
	M0-14.1-43 - 1	0.282812	2.31616e-05	0.000944654	3.70803e-05	0.0282974	0.00113937	1.46607	3.71198e-05	-1.25084	0.00347932	-1.02023	0.0204284	0.157837	0.037894	0.282812	3.25422e-05	0.968575	1.15088
	M0-14.1-44 - 1	0.282868	3.45397e-05	0.0011801	1.11173e-05	0.0348565	0.000404074	1.46607	4.01425e-05	-1.23968	0.00314149	-1.04351	0.0237154	0.049013	0.011313	0.282868	4.1419e-05	2.94717	1.46472
	M0-14.1-47 - 1	0.282809	2.92355e-05	0.00139953	2.78074e-05	0.0425835	0.000865959	1.46605	3.94721e-05	-1.25482	0.00304641	-1.04834	0.0152827	0.094779	0.015994	0.282809	3.71114e-05	0.856044	1.31244
	M0-14.1-48 - 1	0.282785	2.64695e-05	0.00115029	1.93063e-05	0.0328931	0.000422644	1.46609	4.16657e-05	-1.2597	0.00353106	-1.06776	0.0183633	0.178532	0.046534	0.282785	3.49739e-05	-0.0100422	1.2369
	Tsonaka	176Hf/177Hf	2σ	176Lu/177Hf	2σ	176Yb/177Hf	2σ	178Hf/177Hf	2σ	Hf Fract d (βHf)	2σ	Yb Fract e (βYb)	2σ	Crystallization Age (Ma)	2σ	176Hf/177Hf (age corr) f	2σ	εHf (age corr) h	2σ
	M0-11.1-1 - 1	0.28276	3.81528e-05	0.00192027	1.21175e-05	0.0496388	0.000478386	1.46609	4.6756e-05	-1.23365	0.00378778	-1.0395	0.0151831	0.3586	0.0133	0.28276	4.44767e-05	-0.886553	1.57327
	M0-11.1-2 - 1	0.282528	3.60685e-05	0.00267795	6.3437e-05	0.09078	0.00206607	1.46611	4.58223e-05	-1.23882	0.0033085	-1.04404	0.00920765	0.3279	0.0112	0.282528	4.27022e-05	-9.06899	1.51064
	M0-11.1-3 - 1	0.282534	4.49834e-05	0.00277851	9.97101e-05	0.0781228	0.00195729	1.46613	4.75527e-05	-1.24375	0.00457645	-1.03391	0.0109001	0.3284	0.0208	0.282534	5.04584e-05	-8.86588	1.78494
	M0-11.1-4 - 1	0.282787	3.47797e-05	0.00144526	1.16737e-05	0.0378869	0.000277171	1.46606	5.17255e-05	-1.23903	0.00317691	-1.02609	0.0175098	0.3937	0.0135	0.282787	4.16193e-05	0.0678398	1.47214
	M0-11.1-5 - 1	0.28272	2.80456e-05	0.00107384	1.17388e-05	0.0319201	0.000463217	1.46605	4.39578e-05	-1.25229	0.00312122	-1.05194	0.0158074	0.3366	0.0124	0.28272	3.61814e-05	-2.28229	1.27971
	M0-11.1-6 - 1	0.282752	2.87499e-05	0.00190556	1.56703e-05	0.0587962	0.000580681	1.46612	3.4982e-05	-1.23532	0.00340144	-1.01569	0.0119305	0.3707	0.0162	0.282752	3.673e-05	-1.17387	1.29933
	M0-11.1-7 - 1	0.282708	4.55757e-05	0.00221051	1.43189e-05	0.0571261	0.000417683	1.46607	5.48114e-05	-1.23877	0.0037355	-1.05195	0.0193291	0.354	0.0093	0.282708	5.09871e-05	-2.71447	1.80355
	M0-11.1-8 - 1	0.282508	2.8705e-05	0.00115903	3.4619e-05	0.0354186	0.00154155	1.46606	4.67023e-05	-1.24276	0.00379161	-1.08206	0.0150808	0.3077	0.0183	0.282508	3.66949e-05	-9.79846	1.29786
	M0-11.1-10 - 1	0.282743	2.80314e-05	0.00119866	4.62434e-05	0.0378048	0.00167166	1.46612	4.64417e-05	-1.25332	0.0027522	-1.05222	0.0162001	0.3375	0.0136	0.282743	3.61704e-05	-1.46125	1.27935
	M0-11.1-11 - 1	0.282623	3.38179e-05	0.00162081	2.97049e-05	0.0525253	0.000884211	1.46608	4.16558e-05	-1.24986	0.00356186	-1.04678	0.0126809	0.3021	0.0155	0.282623	4.0819e-05	-5.73029	1.44379
	M0-11.1-12 - 1	0.282846	3.23976e-05	0.000934391	2.16255e-05	0.0270139	0.000735629	1.46612	4.90132e-05	-1.24754	0.00274331	-1.02893	0.0187832	0.3734	0.0245	0.282846	3.96502e-05	2.16629	1.40237
	M0-11.1-13 - 1	0.282623	2.70212e-05	0.00125806	6.09178e-05	0.0420408	0.00227091	1.4661	3.63851e-05	-1.25903	0.00235078	-1.04225	0.015114	0.3357	0.0137	0.282623	3.53933e-05	-5.71246	1.25188
	M0-11.1-14 - 1	0.282742	3.36062e-05	0.00233643	5.11342e-05	0.0596235	0.00127615	1.46616	4.96112e-05	-1.25765	0.0045007	-1.03021	0.0160936	0.36	0.0122	0.282742	4.06437e-05	-1.51144	1.43782
	M0-11.1-15 - 1	0.282549	6.34715e-05	0.00265442	7.75297e-05	0.0743132	0.00198784	1.46615	6.42305e-05	-1.26065	0.00568827	-1.04037	0.0157779	0.3106	0.0146	0.282549	6.74624e-05	-8.32216	2.38619
	M0-11.1-16 - 1	0.282563	7.1686e-05	0.00276118	0.00023461	0.075713	0.00642718	1.46613	5.61513e-05	-1.26487	0.00457319	-1.03369	0.0182934	0.317	0.0132	0.282563	7.52424e-05	-7.83692	2.66134
	M0-11.1-17 - 1	0.282661	2.50566e-05	0.00117011	1.19371e-05	0.0373518	0.000622058	1.466	3.82444e-05	-1.24427	0.00311642	-1.05346	0.0137823	0.3196	0.0122	0.282661	3.39171e-05	-4.36601	1.19964
	M0-11.1-18 - 1	0.282696	3.35964e-05	0.00099672	1.35315e-05	0.0306143	0.000362852	1.46603	4.56518e-05	-1.259	0.00306035	-1.03573	0.0184895	0.3049	0.0221	0.282696	4.06357e-05	-3.15398	1.43718
	M0-11.1-19 - 1	0.282719	3.20201e-05	0.00144147	2.21297e-05	0.0451968	0.00081912	1.46611	3.64363e-05	-1.25007	0.00346485	-1.05259	0.0143305	0.3507	0.0226	0.282719	3.93424e-05	-2.34257	1.39158
	M0-11.1-20 - 1	0.282779	3.02038e-05	0.00118856	1.04862e-05	0.0358684	0.000380522	1.4661	4.36855e-05	-1.25215	0.00411545	-1.01265	0.018077	0.3052	0.0164	0.282779	3.78788e-05	-0.222979	1.33973
	M0-11.1-21 - 1	0.282716	3.90643e-05	0.00172832	1.73157e-05	0.0481186	0.00107266	1.46604	3.82787e-05	-1.23556	0.00385912	-1.0509	0.0158488	0.3612	0.0205	0.282716	4.5261e-05	-2.43871	1.60096
	M0-11.1-22 - 1	0.282549	4.05369e-05	0.00250926	6.69445e-05	0.0664221	0.00145936	1.4662	7.01533e-05	-1.23291	0.00465896	-1.01218	0.0139489	0.3129	0.0154	0.282549	4.65379e-05	-8.3467	1.64622
	M0-11.1-23 - 1	0.282829	2.95827e-05	0.00115749	2.41162e-05	0.0348969	0.000963835	1.46613	3.98479e-05	-1.25657	0.00300751	-1.04174	0.0184341	0.3999	0.0207	0.282829	3.73855e-05	1.54909	1.32235
	M0-11.1-27 - 1	0.282616	6.4172e-05	0.00296494	0.000210952	0.0741374	0.00520219	1.46629	6.29554e-05	-1.23206	0.00780171	-1.02894	0.028427	0.3756	0.013	0.282616	6.81219e-05	-5.95758	2.4097
	M0-11.1-28 - 1	0.282626	6.83645e-05	0.00369888	0.000369484	0.0998368	0.00994797	1.46609	6.5388e-05	-1.23945	0.0052289	-1.03529	0.0193609	0.3664	0.0047	0.282626	7.20849e-05	-5.62427	2.55
	M0-11.1-29 - 1	0.282522	4.80602e-05	0.00287227	6.00355e-05	0.0799997	0.00141958	1.46604	5.21222e-05	-1.22575	0.00605262	-1.05524	0.0158064	0.3237	0.0121	0.282522	5.32196e-05	-9.29943	1.8826
	M0-11.1-31 - 1	0.282547	3.69865e-05	0.00200628	7.13469e-05	0.0666403	0.00356534	1.46608	4.91963e-05	-1.23935	0.00454501	-1.05657	0.0145215	0.3091	0.0195	0.282547	4.34803e-05	-8.40603	1.53799
	M0-11.1-33 - 1	0.282574	3.97052e-05	0.00283691	4.90612e-05	0.0830336	0.00156951	1.46616	4.51066e-05	-1.22699	0.00394092	-1.02978	0.0113964	0.3298	0.01	0.282574	4.58153e-05	-7.44087	1.62077
	M0-11.1-34 - 1	0.282793	2.76722e-05	0.00124617	2.03914e-05	0.0348081	0.00040008	1.46619	4.59376e-05	-1.24738	0.00327456	-1.04601	0.0150203	0.4157	0.014	0.282793	3.58927e-05	0.283592	1.2696
	M0-11.1-35 - 1	0.282604	2.99253e-05	0.0016043	1.63038e-05	0.0527734	0.000480905	1.46608	3.7049e-05	-1.25399	0.00285259	-1.0467	0.0119562	0.3163	0.0198	0.282604	3.76571e-05	-6.38911	1.33199
	M0-11.1-36 - 1	0.28249	3.7101e-05	0.0023803	4.65627e-05	0.0671805	0.00120363	1.46616	4.87885e-05	-1.24691	0.00430951	-1.03672	0.0121508	0.3088	0.0133	0.28249	4.35778e-05	-10.4346	1.54151
	M0-11.1-37 - 1	0.282708	3.08935e-05	0.00158238	3.282e-05	0.0411688	0.00112726	1.46607	4.49415e-05	-1.23943	0.0038063	-1.03197	0.0182048	0.3257	0.0142	0.282708	3.84311e-05	-2.70014	1.35936
	M0-11.1-38 - 1	0.282489	5.04887e-05	0.00247427	3.55874e-05	0.0685775	0.000952469	1.46628	6.00536e-05	-1.26055	0.00463112	-1.03814	0.0208995	0.3306	0.0071	0.282489	5.54224e-05	-10.4622	1.96042
	M0-11.1-40 - 1	0.282604	8.12412e-05	0.00264112	4.38538e-05	0.0713454	0.00127732	1.46605	8.5401e-05	-1.25249	0.00971486	-1.02621	0.0217519	0.335	0.0085	0.282604	8.43959e-05	-6.39253	2.98504
	M0-11.1-42 - 1	0.282494	6.23312e-05	0.00393169	6.24944e-05	0.112014	0.00156462	1.46617	5.48548e-05	-1.23002	0.00626526	-1.03326	0.0138063	0.3508	0.01	0.282494	6.63907e-05	-10.2976	2.34866
	M0-11.1-43 - 1	0.282785	3.36969e-05	0.00163721	9.09307e-05	0.0490871	0.00281953	1.46603	4.47895e-05	-1.2325	0.00379433	-1.03521	0.0154481	0.3392	0.01	0.282785	4.07188e-05	-1.42638e-05	1.44029
	M0-11.1-44 - 1	0.282797	3.93885e-05	0.00144062	1.00833e-05	0.03449	0.000320364	1.46609	4.9335e-05	-1.24163	0.00415834	-1.04348	0.0220888	0.3762	0.0143	0.282797	4.55411e-05	0.430488	1.61081
	M0-11.1-45 - 1	0.282862	3.08362e-05	0.00152848	1.62059e-05	0.044521	0.000602345	1.46606	4.22595e-05	-1.24318	0.00298317	-1.06657	0.016946	0.389	0.0121	0.282862	3.8385e-05	2.72404	1.35779
	M0-11.1-47 - 1	0.28268	4.6003e-05	0.00249337	3.88625e-05	0.0643025	0.00102314	1.46609	6.02442e-05	-1.23608	0.00489049	-1.01643	0.0159982	0.3616	0.0075	0.28268	5.13694e-05	-3.68866	1.81715
	Kossona Vouno	176Hf/177Hf	2σ	176Lu/177Hf	2σ	176Yb/177Hf	2σ	178Hf/177Hf	2σ	Hf Fract d (βHf)	2σ	Yb Fract e (βYb)	2σ	Crystallization Age (Ma)	2σ	176Hf/177Hf (age corr) f	2σ	εHf (age corr) h	2σ
	M2-13.1-1 - 1	0.282822	3.33018e-05	0.0019933	3.55388e-05	0.0485664	0.00117671	1.46609	4.7467e-05	-1.23062	0.00329325	-1.01011	0.0178908	0.4945	0.0107	0.282822	4.03924e-05	1.32955	1.42903
	M2-13.1-3 - 1	0.28285	3.18343e-05	0.00114053	2.46035e-05	0.033044	0.000646672	1.46603	4.14885e-05	-1.24848	0.00290009	-1.0293	0.0200976	0.5095	0.0148	0.28285	3.91914e-05	2.32211	1.38629
	M2-13.1-4 - 1	0.282847	2.77493e-05	0.00111898	8.9105e-06	0.0315117	0.000317027	1.46603	4.39841e-05	-1.25835	0.00281622	-1.0605	0.0182465	0.5205	0.0244	0.282847	3.59522e-05	2.1896	1.27175
	M2-13.1-5 - 1	0.282829	2.75564e-05	0.00126915	8.64636e-06	0.0372905	0.000403423	1.46609	4.17471e-05	-1.24953	0.00274523	-1.04119	0.0137076	0.5125	0.0121	0.282829	3.58035e-05	1.566	1.26654
	M2-13.1-6 - 1	0.282827	3.87514e-05	0.00156557	6.32035e-05	0.0387406	0.00149672	1.46617	6.36132e-05	-1.23264	0.00456356	-1.02483	0.0289237	0.4744	0.0103	0.282827	4.49912e-05	1.49447	1.5915
	M2-13.1-7 - 1	0.282828	2.83006e-05	0.000924335	2.01107e-05	0.0266095	0.00041332	1.46612	4.10665e-05	-1.25521	0.00285871	-1.05702	0.0230772	0.5353	0.0165	0.282828	3.63794e-05	1.53904	1.2868
	M2-13.1-8 - 1	0.282791	2.85866e-05	0.0009233	1.78231e-05	0.0266688	0.000734765	1.4661	4.07293e-05	-1.25784	0.00300381	-1.03355	0.0203153	0.561	0.0144	0.282791	3.66023e-05	0.224721	1.2947
	M2-13.1-9 - 1	0.282778	3.80888e-05	0.00156026	8.50931e-05	0.0378762	0.00247586	1.46607	5.82955e-05	-1.22953	0.00406732	-1.06614	0.0245686	0.4977	0.0126	0.282778	4.44218e-05	-0.246759	1.57138
	M2-13.1-10 - 1	0.282749	2.9674e-05	0.00156299	2.27045e-05	0.0504803	0.000783879	1.46607	3.66477e-05	-1.25442	0.0034154	-1.06527	0.012168	0.549	0.0157	0.282749	3.74578e-05	-1.25716	1.32517
	M2-13.1-11 - 1	0.282796	3.20078e-05	0.00167404	2.2577e-05	0.0558179	0.000956188	1.46602	3.47271e-05	-1.25743	0.00321038	-1.04618	0.013146	0.5275	0.0152	0.282796	3.93324e-05	0.39033	1.39148
	M2-13.1-12 - 1	0.282799	9.92686e-05	0.00788862	0.000220376	0.223049	0.00544049	1.46616	4.92402e-05	-1.24241	0.00555783	-1.03358	0.0112605	0.4732	0.0121	0.282799	0.000101867	0.501016	3.60473
	M2-13.1-13 - 1	0.282765	5.32045e-05	0.00158951	8.89227e-05	0.0395672	0.00253217	1.46599	4.92497e-05	-1.249	0.00535647	-1.02164	0.0348372	0.5776	0.0085	0.282765	5.79073e-05	-0.690939	2.04836
	M2-13.1-15 - 1	0.282773	3.02197e-05	0.00100753	1.21274e-05	0.030064	0.00037953	1.46604	3.98322e-05	-1.24482	0.00280946	-1.05295	0.014538	0.6219	0.0163	0.282773	3.78916e-05	-0.400026	1.34036
	M2-13.1-16 - 1	0.282835	3.76776e-05	0.00335329	0.000102834	0.0974824	0.00291745	1.46603	4.66371e-05	-1.22177	0.00523638	-1.03264	0.0114216	0.4926	0.0168	0.282835	4.40698e-05	1.76451	1.55951
	M5-13.1-1 - 1	0.282808	2.78836e-05	0.00113907	1.20033e-05	0.0335499	0.00044841	1.46617	3.63349e-05	-1.25664	0.00289293	-1.05597	0.0202571	0.5521	0.0131	0.282808	3.6056e-05	0.817133	1.27545
	M5-13.1-2 - 1	0.282794	4.5389e-05	0.00162922	4.60837e-05	0.0392571	0.0011156	1.4662	5.79621e-05	-1.26774	0.00516547	-1.03204	0.0260316	0.487	0.0087	0.282794	5.08203e-05	0.32663	1.79766
	M5-13.1-3 - 1	0.282814	3.07026e-05	0.00124937	2.17098e-05	0.0376095	0.000962103	1.46608	4.85008e-05	-1.25163	0.00258623	-1.05663	0.019509	0.5355	0.0101	0.282814	3.82778e-05	1.04464	1.35404
	M5-13.1-4 - 1	0.282825	2.74255e-05	0.00136447	1.02775e-05	0.0376189	0.000545049	1.46609	4.28622e-05	-1.23258	0.00441755	-1.05727	0.0180068	0.5076	0.0197	0.282825	3.57029e-05	1.4355	1.263
	M5-13.1-5 - 1	0.282813	3.13992e-05	0.00132127	3.39185e-05	0.0385523	0.001227	1.46607	4.0787e-05	-1.24302	0.00345968	-1.05983	0.0143955	0.502	0.0112	0.282813	3.88387e-05	0.990283	1.37388
	M5-13.1-7 - 1	0.282833	2.47497e-05	0.00138126	1.94876e-05	0.03985	0.000185086	1.46604	4.73594e-05	-1.23968	0.00347019	-1.05185	0.0150481	0.5078	0.0136	0.282833	3.36911e-05	1.72097	1.19187
	M5-13.1-8 - 1	0.282797	3.44137e-05	0.001215	2.232e-05	0.0354458	0.000833785	1.4661	3.94398e-05	-1.24167	0.00345763	-1.06568	0.0189998	0.5064	0.0107	0.282796	4.13139e-05	0.417738	1.46137
	M5-13.1-9 - 1	0.282785	3.47157e-05	0.00132375	5.62839e-06	0.0393261	0.000430174	1.46608	4.96474e-05	-1.25196	0.00390488	-1.07052	0.0170713	0.5174	0.0113	0.282785	4.15658e-05	0.00586768	1.47033
	M5-13.1-10 - 1	0.282692	3.87367e-05	0.00178925	7.08936e-05	0.0488071	0.00142019	1.46614	6.01421e-05	-1.27002	0.00551281	-1.08099	0.0169376	0.5737	0.0138	0.282692	4.49786e-05	-3.29167	1.59124
	M5-13.1-11 - 1	0.282806	3.61875e-05	0.00135079	3.59692e-05	0.0402646	0.00123379	1.4661	3.42896e-05	-1.25643	0.00368023	-1.05296	0.0167757	0.5049	0.0127	0.282806	4.28027e-05	0.742044	1.51407
	M5-13.1-12 - 1	0.282802	2.83106e-05	0.00122478	1.6851e-05	0.0361173	0.000496564	1.46618	4.03806e-05	-1.23962	0.00353091	-1.05894	0.0163945	0.5021	0.0107	0.282802	3.63872e-05	0.595722	1.28715
	M5-13.1-13 - 1	0.282817	2.63704e-05	0.00143894	2.03045e-05	0.0432362	0.000494816	1.4661	4.13243e-05	-1.25473	0.00315504	-1.04927	0.0159069	0.5576	0.0097	0.282817	3.48989e-05	1.15854	1.23465
	M5-13.1-14 - 1	0.282805	2.53129e-05	0.0010273	1.92913e-05	0.029573	0.0005635	1.46611	4.05015e-05	-1.25874	0.00385107	-1.05273	0.0199338	0.5333	0.0136	0.282805	3.41069e-05	0.706413	1.20647
	M5-13.1-16 - 1	0.282816	2.74878e-05	0.00103806	5.74456e-06	0.0306595	0.000243949	1.46614	3.72053e-05	-1.25289	0.00292925	-1.04945	0.0191236	0.5137	0.0183	0.282816	3.57508e-05	1.1024	1.26459
	M5-13.1-17 - 1	0.282738	2.69496e-05	0.0014112	1.73361e-05	0.0454716	0.000467442	1.46614	4.12379e-05	-1.25686	0.0033344	-1.04643	0.0154594	0.5715	0.0105	0.282738	3.53386e-05	-1.66124	1.2502
	M5-13.1-18 - 1	0.282802	2.9958e-05	0.000838308	9.69544e-06	0.0217843	0.000518954	1.46613	4.07717e-05	-1.23989	0.00365781	-1.05894	0.0315044	0.5558	0.0139	0.282802	3.76832e-05	0.613326	1.33288
	M5-13.1-20 - 1	0.282771	4.73336e-05	0.00122728	3.49188e-05	0.0308766	0.000734895	1.46624	6.20712e-05	-1.27436	0.0057816	-1.09143	0.0315361	0.5461	0.0124	0.282771	5.25643e-05	-0.483746	1.85925
	M5-13.1-21 - 1	0.282833	2.85786e-05	0.00111659	1.573e-05	0.0306516	0.000467786	1.46607	5.52177e-05	-1.2317	0.00391638	-1.01566	0.0227884	0.507	0.0112	0.282833	3.65961e-05	1.69952	1.29451
	M5-13.1-22 - 1	0.282811	2.78738e-05	0.00111886	8.88902e-06	0.0331651	0.000427092	1.46618	4.10606e-05	-1.26139	0.00364417	-1.06004	0.0173816	0.5046	0.0105	0.282811	3.60484e-05	0.931728	1.27514
	M5-13.1-23 - 1	0.282668	3.59005e-05	0.0018419	3.62185e-05	0.0580787	0.00137321	1.46609	4.28298e-05	-1.24244	0.00404944	-1.05136	0.0135957	0.6606	0.0132	0.282668	4.25604e-05	-4.1257	1.50585
	M5-13.1-27 - 1	0.282794	3.41519e-05	0.00155126	4.06897e-05	0.0438165	0.00140502	1.46611	4.46514e-05	-1.23096	0.00418947	-1.05903	0.0152604	0.5134	0.013	0.282794	4.10961e-05	0.316217	1.45379
	M5-13.1-28 - 1	0.28278	3.42599e-05	0.00131489	1.48562e-05	0.0404057	0.000716115	1.46614	4.17522e-05	-1.25193	0.00310804	-1.04681	0.0204856	0.5752	0.0165	0.282779	4.11859e-05	-0.181841	1.45694
	Chelona+ or Tsouka	176Hf/177Hf	2σ	176Lu/177Hf	2σ	176Yb/177Hf	2σ	178Hf/177Hf	2σ	Hf Fract d (βHf)	2σ	Yb Fract e (βYb)	2σ	Crystallization Age (Ma)	2σ	176Hf/177Hf (age corr) f	2σ	εHf (age corr) h	2σ
	R3-d7C-1 - 1	0.282683	3.91571e-05	0.00139738	4.8637e-05	0.0397009	0.000522259	1.46614	5.51406e-05	-1.24325	0.00480911	-1.04412	0.0217045	0.23207	0.0264	0.282683	4.53411e-05	-3.60931	1.60359
	R3-d7C-3 - 1	0.282766	3.40164e-05	0.00141453	1.0419e-05	0.0349514	0.000426127	1.46619	4.39067e-05	-1.24851	0.00416147	-1.04225	0.0232851	0.38538	0.04246	0.282766	4.09836e-05	-0.655754	1.44965
	R3-d7C-4 - 1	0.282668	2.88169e-05	0.0010341	2.33129e-05	0.0285638	0.00110276	1.46605	4.81056e-05	-1.23237	0.00286008	-1.02882	0.02023	0.25695	0.03096	0.282668	3.67825e-05	-4.13345	1.3009
	R3-d7C-6 - 1	0.282779	2.75736e-05	0.00103894	9.37785e-06	0.031913	0.000438279	1.46614	4.0503e-05	-1.25854	0.00338129	-1.03459	0.016361	0.296	0.0519	0.282779	3.58168e-05	-0.212986	1.26678
	R3-d7C-7 - 1	0.282732	5.59036e-05	0.00659702	4.7214e-05	0.240742	0.000649363	1.46614	4.37309e-05	-1.26563	0.00335938	-1.04431	0.00507041	0.16569	0.01678	0.282732	6.03966e-05	-1.88727	2.1365
	R3-d7C-8 - 1	0.282717	3.0096e-05	0.00138016	1.68924e-05	0.0431809	0.000485533	1.46614	4.37299e-05	-1.25984	0.00303073	-1.0573	0.016639	0.25655	0.03312	0.282717	3.7793e-05	-2.38689	1.33669
	R3-d7C-11 - 1	0.282718	2.9282e-05	0.00172761	5.10334e-05	0.0539173	0.00144653	1.46617	3.5731e-05	-1.2682	0.00333847	-1.0295	0.0125826	0.255	0.0286	0.282718	3.7148e-05	-2.37304	1.31394
	R3-d7C-12 - 1	0.282693	3.42594e-05	0.00123715	6.72186e-05	0.0386464	0.00255832	1.46615	5.09507e-05	-1.25628	0.00413904	-1.06914	0.0202116	0.276	0.0383	0.282693	4.11855e-05	-3.25727	1.45665
	R3-d7C-13 - 1	0.282618	3.50183e-05	0.00235635	0.000126742	0.0726545	0.00515046	1.46623	4.92989e-05	-1.25557	0.00383223	-1.06728	0.0122158	0.277	0.0689	0.282618	4.18189e-05	-5.90728	1.47925
	R3-d7C-14 - 1	0.282777	2.74925e-05	0.00116806	1.10686e-05	0.0345536	0.000262571	1.46618	4.49662e-05	-1.25163	0.00318529	-1.05746	0.0163671	0.33981	0.03283	0.282777	3.57544e-05	-0.278776	1.26463
	R3-d7C-16 - 1	0.282756	3.06673e-05	0.00178266	0.000104289	0.0565475	0.00333058	1.46619	4.0986e-05	-1.25614	0.0029542	-1.03687	0.0129472	0.291	0.0437	0.282756	3.82495e-05	-1.01581	1.35294
	R3-d7C-17 - 1	0.282737	4.92412e-05	0.00131361	3.48227e-05	0.0328855	0.00116715	1.46615	6.16535e-05	-1.25075	0.00400411	-1.08129	0.0321211	0.23379	0.01945	0.282737	5.42885e-05	-1.69943	1.91998
	R3-d7C-19 - 1	0.282691	2.72621e-05	0.00141505	2.46273e-05	0.0434575	0.000683937	1.46611	4.67487e-05	-1.24783	0.00381362	-1.06293	0.0161021	0.21729	0.03054	0.282691	3.55776e-05	-3.32574	1.25832
	R3-d7C-22 - 1	0.282737	3.17112e-05	0.00152106	3.30601e-05	0.0395252	0.00133986	1.46614	3.91011e-05	-1.23649	0.00487546	-1.04968	0.0179459	0.18397	0.01071	0.282737	3.90914e-05	-1.69438	1.38256
	R3-d7C-25 - 1	0.282769	2.56858e-05	0.0012041	1.07678e-05	0.0349041	0.000447048	1.4662	3.42836e-05	-1.24596	0.00331194	-1.03926	0.0142901	0.22129	0.03235	0.282769	3.43846e-05	-0.571964	1.2161
	R3-d7C-26 - 1	0.282667	3.37155e-05	0.00127076	3.40731e-05	0.0318855	0.000593291	1.46623	4.94081e-05	-1.22723	0.00438392	-1.02742	0.0225359	0.23954	0.04458	0.282667	4.07342e-05	-4.1593	1.44067
	R3-d7C-27 - 1	0.282715	2.83144e-05	0.00148337	8.11578e-05	0.0458992	0.00279204	1.46612	3.61374e-05	-1.2593	0.00319781	-1.08406	0.0138708	0.18	0.0245	0.282715	3.63902e-05	-2.47581	1.28703
	R3-d7C-29 - 1	0.282715	2.83495e-05	0.00139724	1.73723e-05	0.0427156	0.000697812	1.46613	3.81552e-05	-1.25666	0.00327113	-1.04152	0.0140381	0.27079	0.02437	0.282715	3.64175e-05	-2.48244	1.28807
	R3-d7C-31 - 1	0.282701	2.96465e-05	0.0012851	3.48127e-05	0.0397088	0.00118327	1.46612	3.82998e-05	-1.2699	0.00333723	-1.07233	0.0135345	0.23418	0.0381	0.282701	3.7436e-05	-2.96632	1.32403
	R3-d7C-32 - 1	0.282662	2.64239e-05	0.00100936	2.88701e-05	0.0297807	0.000986951	1.46624	4.01148e-05	-1.26993	0.00316372	-1.04491	0.0194992	0.20394	0.02664	0.282662	3.49394e-05	-4.35995	1.23568
	R3-d7C-34 - 1	0.282875	6.18213e-05	0.0063574	4.87452e-05	0.225243	0.00199026	1.46608	5.10025e-05	-1.25645	0.00389746	-1.03825	0.00569074	0.19334	0.01263	0.282875	6.59122e-05	3.18152	2.33164
	Ag. Theodori	176Hf/177Hf	2σ	176Lu/177Hf	2σ	176Yb/177Hf	2σ	178Hf/177Hf	2σ	Hf Fract d (βHf)	2σ	Yb Fract e (βYb)	2σ	Crystallization Age (Ma)	2σ	176Hf/177Hf (age corr) f	2σ	εHf (age corr) h	2σ
	Met2.2 - 10	0.282809	3.53771e-05	0.00129051	8.88751e-06	0.0385269	0.000131891	1.46727	4.55139e-05	-0.993588	0.00434203	-1.12085	0.0164253	0.4386	0.0148	0.282809	4.29797e-05	0.869705	1.52025
	Met2.2 - 11	0.282847	3.28619e-05	0.00115255	2.32517e-05	0.0330564	0.000837039	1.46721	4.91232e-05	-1.02806	0.00386237	-1.10903	0.020743	0.4488	0.0193	0.282847	4.09343e-05	2.18511	1.44788
	Met2.2 - 12	0.282783	4.95348e-05	0.00136917	4.31644e-05	0.0427342	0.00160367	1.46724	4.83595e-05	-0.991603	0.00502024	-1.12071	0.0186777	0.4704	0.025	0.282783	5.52214e-05	-0.0693025	1.9532
	Met2.2 - 13	0.282892	4.46528e-05	0.00189897	7.59936e-05	0.056423	0.00212171	1.46717	6.50709e-05	-1.01892	0.00495384	-1.09861	0.017004	0.4554	0.011	0.282892	5.0888e-05	3.77701	1.8001
	Met2.2 - 14	0.282852	5.35929e-05	0.00103726	3.23527e-05	0.0303496	0.00110662	1.46712	7.07728e-05	-0.968744	0.00512462	-1.13228	0.0249522	0.4166	0.0147	0.282852	5.8889e-05	2.3738	2.08275
	Met2.2 - 15	0.28282	5.79138e-05	0.00149053	2.50972e-05	0.0437327	0.000702934	1.46716	7.55287e-05	-1.01153	0.00597751	-1.13353	0.016588	0.4653	0.0164	0.28282	6.28468e-05	1.24229	2.22289
	Met2.2 - 16	0.282821	5.16074e-05	0.00122141	1.74188e-05	0.0352998	0.000405801	1.46723	7.22754e-05	-0.975313	0.00534953	-1.10223	0.0181477	0.46	0.0166	0.282821	5.7088e-05	1.28575	2.01915
	Met2.2 - 17	0.282819	4.02876e-05	0.00132978	2.73519e-05	0.0348596	0.000354317	1.46721	4.96559e-05	-0.975521	0.00549666	-1.11179	0.0171446	0.4203	0.01	0.282819	4.71041e-05	1.21404	1.66609
	Met2.2 - 19	0.282858	5.29953e-05	0.00117471	8.99103e-06	0.0292605	0.0002742	1.46722	7.28876e-05	-0.96305	0.00539322	-1.11457	0.0276723	0.4605	0.0101	0.282858	5.83457e-05	2.59252	2.06361
	Met2.2 - 2	0.282833	4.13959e-05	0.00119399	3.49372e-05	0.0344942	0.00106085	1.46724	7.33687e-05	-0.973291	0.00460508	-1.12506	0.0159006	0.4509	0.0058	0.282833	4.80555e-05	1.70393	1.69972
	Met2.2 - 20	0.28285	6.06692e-05	0.00172499	2.96759e-05	0.0500676	0.000771825	1.46717	7.45044e-05	-0.975332	0.00506948	-1.1188	0.0187342	0.4808	0.0047	0.28285	6.53947e-05	2.30529	2.31307
	Met2.2 - 21	0.282848	5.1218e-05	0.00159616	3.11765e-05	0.0478592	0.000584232	1.46723	6.44764e-05	-0.967833	0.00566243	-1.09779	0.0162974	0.4467	0.0223	0.282848	5.67362e-05	2.25184	2.00681
	Met2.2 - 22	0.28286	4.8665e-05	0.00100727	7.07036e-06	0.0304637	0.000242709	1.46716	6.13388e-05	-0.991388	0.00510621	-1.12895	0.0205494	0.4197	0.0105	0.28286	5.44426e-05	2.66252	1.92551
	Met2.2 - 24	0.282868	5.60478e-05	0.00188487	9.83572e-05	0.0559974	0.00294332	1.46709	7.25355e-05	-0.96877	0.00559855	-1.09253	0.0135517	0.4363	0.0125	0.282868	6.11315e-05	2.92776	2.16231
	Met2.2 - 25	0.282827	4.77333e-05	0.00111377	1.96852e-05	0.0321422	0.00069254	1.46724	6.1659e-05	-0.989156	0.00525496	-1.12958	0.0227309	0.4332	0.0158	0.282827	5.36114e-05	1.50536	1.89616
	Met2.2 - 26	0.282873	5.23056e-05	0.00194123	4.75134e-05	0.0569506	0.00147047	1.46722	7.44227e-05	-0.974722	0.00566472	-1.13039	0.0165193	0.4965	0.0134	0.282873	5.77199e-05	3.13366	2.04176
	Met2.2 - 27	0.282782	5.36286e-05	0.00173323	5.29904e-05	0.0521083	0.00164102	1.46721	6.27262e-05	-0.956995	0.00452628	-1.11635	0.0145279	0.4556	0.0096	0.282782	5.89215e-05	-0.0817786	2.08414
	Met2.2 - 28	0.282857	5.35196e-05	0.00180148	4.22495e-05	0.0514897	0.00163448	1.46721	5.63959e-05	-0.978426	0.00505916	-1.09528	0.0197357	0.4551	0.0088	0.282857	5.88223e-05	2.5729	2.08065
	Met2.2 - 29	0.282794	7.1947e-05	0.00288738	0.000229869	0.0938281	0.00785154	1.46721	6.353e-05	-0.956418	0.00519213	-1.11021	0.0160467	0.4416	0.0119	0.282794	7.59743e-05	0.327978	2.68749
	Met2.2 - 3	0.282879	2.91437e-05	0.00101813	1.62724e-05	0.02953	0.000593344	1.46725	5.13759e-05	-1.02596	0.00408481	-1.08999	0.0190531	0.4504	0.0058	0.282879	3.8014e-05	3.32991	1.34458
	Met2.2 - 31	0.28281	4.27402e-05	0.00116784	1.23652e-05	0.0291761	0.000320114	1.46735	5.96917e-05	-1.01302	0.00531339	-1.10091	0.0254277	0.4448	0.0123	0.28281	4.92182e-05	0.90904	1.74083
	Met2.2 - 32	0.282822	5.47947e-05	0.00131005	1.56522e-05	0.0361353	0.000825977	1.46718	8.15439e-05	-0.952676	0.00546757	-1.10733	0.021867	0.4501	0.0077	0.282822	5.99848e-05	1.30475	2.12161
	Met2.2 - 34	0.282807	5.96274e-05	0.00140041	2.34954e-05	0.0411928	0.00108308	1.46717	8.39299e-05	-0.970052	0.00513224	-1.11868	0.0207656	0.4599	0.0136	0.282807	6.44293e-05	0.799202	2.27881
	Met2.2 - 35	0.28279	7.7607e-05	0.00167856	3.70094e-05	0.0499895	0.00125964	1.46725	7.68271e-05	-1.02995	0.00568232	-1.10673	0.0226442	0.5062	0.0193	0.28279	8.13545e-05	0.186703	2.87747
	Met2.2 - 37	0.282793	5.70564e-05	0.00127635	1.54664e-05	0.038024	0.000445024	1.46716	6.66404e-05	-0.980578	0.00526005	-1.11033	0.0199718	0.5825	0.0157	0.282793	6.20576e-05	0.295303	2.19501
	Met2.2 - 38	0.282816	5.13707e-05	0.00141566	4.46908e-05	0.0430293	0.00154196	1.46716	5.85952e-05	-1.02945	0.00483612	-1.07965	0.0152048	0.5545	0.0184	0.282816	5.6874e-05	1.1216	2.01173
	Met2.2 - 4	0.282797	5.71755e-05	0.00169243	1.47531e-05	0.0505731	0.000522375	1.46729	6.75235e-05	-0.985513	0.00587614	-1.13581	0.016906	0.4665	0.0194	0.282797	6.21671e-05	0.449865	2.19891
	Met2.2 - 40	0.282781	4.15906e-05	0.001619	6.50358e-05	0.0407922	0.00235865	1.46725	6.19769e-05	-0.969084	0.00431939	-1.10932	0.0180349	0.4478	0.0168	0.282781	4.82234e-05	-0.12895	1.70578
	Met2.2 - 5	0.282841	4.51954e-05	0.00168518	2.51259e-05	0.0503529	0.00105084	1.46713	6.75558e-05	-1.04818	0.00503293	-1.09122	0.0152468	0.4451	0.0018	0.282841	5.13647e-05	1.97929	1.81688
	Met2.2 - 6	0.282843	4.28417e-05	0.000888939	6.65137e-06	0.0248535	0.000252693	1.46721	5.8619e-05	-0.993326	0.00455135	-1.12946	0.030894	0.4625	0.0168	0.282843	4.93064e-05	2.0603	1.74387
	Met2.2 - 7	0.282811	6.64964e-05	0.00195812	8.40153e-05	0.062452	0.00296151	1.46712	7.57681e-05	-0.990631	0.00502624	-1.12995	0.0174849	0.4457	0.0169	0.282811	7.08342e-05	0.916095	2.50546
	Met2.2 - 8	0.282856	7.22051e-05	0.00137047	1.84852e-05	0.0341277	0.000338139	1.46727	0.000100012	-1.01172	0.00655685	-1.07739	0.0300432	0.4532	0.0131	0.282856	7.62187e-05	2.51	2.6957
	Met2.2 - 9	0.282815	4.37152e-05	0.00126018	1.33662e-05	0.0360038	0.000399035	1.4673	6.07066e-05	-0.98646	0.00440374	-1.14621	0.0188881	0.4506	0.0156	0.282815	5.00673e-05	1.06984	1.77088

## Sheet: Plagioclase Sr
Plagioclase Sr87/Sr86: Isotopic Data
	Tsonaka	Sr87/Sr86 Corrected	2σ	Rb87/Sr86 Corrected	2σ	Sr84/Sr86 Corrected	2σ	Sr84/Sr88 Corrected	2σ	Standard Corrected Sr87/Sr86	2σ	Total Sr Signals (V)	2σ		Eruption age (ka)	2σ		Observation
	Met11.1-20C	0.707784	0.000191375	0.018338	0.000460116	0.0566786	0.000389533	0.00676742	4.65102e-05	0.707787	0.000191376	1.49064	0.00976952		307.1	6.2		lowAn			Unit	Average Sr87/Sr86	Average 2σ	Eruption age (ka)	Age 2σ
	Met11.1-10R	0.709699	0.000243376	0.0070069	0.00023137	0.0568056	0.000544276	0.00678259	6.49865e-05	0.709715	0.00024338	1.14271	0.00831987		307.1	6.2		highAn			Tsonaka	0.708389	0.000204689	307.1	6.2
	Met11.1-11C	0.706602	0.000282443	0.00186974	9.26347e-05	0.0565725	0.000542296	0.00675476	6.47501e-05	0.706619	0.000282449	1.25012	0.0752769		307.1	6.2		lowAn			Kossona Vouno	0.706446	0.000186621	473.9	7.8
	Met11.1-8C	0.708448	0.000369771	0.124906	0.00500205	0.0566933	0.000662575	0.00676918	7.91114e-05	0.708465	0.000369779	1.39952	0.00534547		307.1	6.2		lowAn			Mavri Petra	0.706466	0.00018649	40.9	3.7
	Met11.1-17R	0.706334	0.000180619	0.00481838	0.000134721	0.0566198	0.00036184	0.0067604	4.32037e-05	0.706356	0.000180625	1.55516	0.0123634		307.1	6.2		lowAn			Malia Vgethi	0.706704	0.00018013	98.9	17.2
	Met11.1-8R	0.707905	0.000223759	0.0395784	0.00154843	0.0567392	0.000648115	0.00677466	7.73849e-05	0.707927	0.000223766	1.29252	0.0376877		307.1	6.2		lowAn			Loutses	0.706165	0.000166045	393.3	4.1
	Met11.1-4C	0.707623	0.00029005	0.0348192	0.00195149	0.0564915	0.000771041	0.00674508	9.20624e-05	0.707645	0.000290059	1.1823	0.071755		307.1	6.2		highAn			Agios Andreas	0.706463	0.00018038	2.25	0
	Met11.1-14R	0.708731	0.000153343	0.0227763	0.00176091	0.0560105	0.000363434	0.00668766	4.3394e-05	0.708749	0.000153346	1.69786	0.0210659		307.1	6.2		highAn			Chelona+ or Tsouka	0.706871	0.000189669	161.1	11.9
	Met11.1-2R	0.70877	0.000253249	0.0107046	0.00142976	0.0570628	0.000699914	0.0068133	8.35697e-05	0.708784	0.000253254	1.20467	0.0784626		307.1	6.2		highAn			Stous Nekrous	0.707484	0.00011421	351.8	9
	Met11.1-5C	0.708352	0.000174209	0.0442864	0.00312541	0.0567868	0.000629994	0.00678035	7.52213e-05	0.708356	0.000174208	1.12339	0.0227876		307.1	6.2		highAn			Profitis Ilias, upper dome	0.706414	0.00011529	17.3	4
	Met11.1-11R	0.706396	0.000175082	0.00287395	0.000131794	0.056917	0.000452686	0.00679589	5.40507e-05	0.7064	0.000175083	1.55171	0.00370621		307.1	6.2		lowAn			Palea Loutra	0.706589	0.000117045	65.1	5.8
	Met11.1-1C	0.708681	0.000151182	0.00851815	0.000675881	0.0562576	0.000492876	0.00671716	5.88494e-05	0.708684	0.000151181	1.29685	0.0311898		307.1	6.2		highAn			Ag. Ioannis	0.707615	0.000123586	277.8	4.6
	Met11.1-10C	0.709666	0.000220687	0.00481724	0.000231536	0.0568601	0.000702147	0.00678909	8.38364e-05	0.709667	0.000220686	1.07738	0.0041093		307.1	6.2		highAn			Kossona Vouno pumice	0.707661	0.000122043	337.2	6.8
	Met11.1-13C	0.709126	0.000194713	0.00189063	8.26617e-05	0.0564837	0.000426412	0.00674415	5.09136e-05	0.70911	0.000194709	1.24215	0.0207739		307.1	6.2		highAn			Malisa (680 m)	0.706896	0.000113737	145.3	10.6
	Met11.1-15C	0.708253	0.000153339	0.0513485	0.0104402	0.0564687	0.000290479	0.00674236	3.46832e-05	0.708236	0.000153335	1.80945	0.0176303		307.1	6.2		highAn			Ag. Theodori	0.706191	0.000103549	419.4	5.6
	Met11.1-19C	0.709409	0.00016282	0.000824473	3.95318e-05	0.0563557	0.00041539	0.00672887	4.95976e-05	0.709391	0.000162815	1.57455	0.0285092		307.1	6.2		highAn			Ag. Panteleimon	0.706401	0.000106504	446	6.4
	Met11.1-3R	0.709287	0.000253977	0.00120356	0.000186306	0.0566883	0.000716639	0.00676858	8.55667e-05	0.709266	0.00025397	1.21815	0.0103617		307.1	6.2		highAn
	Met11.1-6C	0.707168	0.000159972	0.00178287	6.49096e-05	0.0567561	0.000343653	0.00677668	4.10322e-05	0.707146	0.000159967	1.25576	0.0415813		307.1	6.2		lowAn
	Met11.1-16R	0.708645	0.000171494	0.0134795	0.000499891	0.0563634	0.000387147	0.00672979	4.62253e-05	0.70862	0.000171487	1.69274	0.0190412		307.1	6.2		lowAn
	Met11.1-4R	0.706984	0.000161335	0.0280225	0.00670406	0.0568223	0.000493022	0.00678458	5.88668e-05	0.706958	0.00016133	1.23653	0.0343804		307.1	6.2		lowAn
	Met11.1-18R	0.708835	0.000123349	0.059575	0.00586221	0.0569796	0.000459653	0.00680336	5.48826e-05	0.708808	0.000123344	1.40164	0.0296687		307.1	6.2		lowAn
	Met11.1-7R	0.708179	0.000165054	0.0019785	0.000164953	0.0562854	0.000442802	0.00672047	5.28705e-05	0.708149	0.000165046	1.40089	0.0336031		307.1	6.2		lowAn
	Met11.1-6R	0.707325	0.000208016	0.0014874	0.000119486	0.0558718	0.000484134	0.0066711	5.78055e-05	0.707293	0.000208006	1.20841	0.0231945		307.1	6.2		lowAn
	Met11.1-5R	0.708332	0.000224425	0.0057029	0.000176524	0.0564134	0.000399256	0.00673576	4.76711e-05	0.7083	0.000224417	1.54352	0.00595133		307.1	6.2		lowAn
	Met11.1-12R	0.709047	0.000134974	0.00066157	4.2152e-05	0.0570459	0.000407854	0.00681128	4.86978e-05	0.709013	0.000134967	1.52132	0.0246422		307.1	6.2		highAn
	Met11.1-18C	0.709121	0.000248883	0.00127133	5.83808e-05	0.0562819	0.00060677	0.00672005	7.24483e-05	0.709086	0.000248871	1.34117	0.0152147		307.1	6.2		highAn
	Met11.1-2C	0.70856	0.000181578	0.0234707	0.00120583	0.0565291	0.000478358	0.00674958	5.71159e-05	0.708523	0.000181568	1.31699	0.0129128		307.1	6.2		lowAn
	Met11.1-1R	0.708498	0.000159646	0.00354524	0.000214447	0.0567937	0.000448661	0.00678117	5.35701e-05	0.708461	0.000159639	1.38607	0.0389118		307.1	6.2		highAn
	Met11.1-15R	0.708355	0.000146647	0.0866409	0.00463114	0.056385	0.000354062	0.00673236	4.2275e-05	0.708317	0.000146638	1.6835	0.0133765		307.1	6.2		highAn
	Met11.1-12C	0.709235	0.000141813	0.000748725	5.31749e-05	0.056227	0.000401342	0.00671351	4.79203e-05	0.709199	0.000141806	1.44696	0.0105434		307.1	6.2		highAn
	Met11.1-13R	0.708823	0.00015909	0.000785659	4.92188e-05	0.0559285	0.000380266	0.00667786	4.54038e-05	0.708795	0.000159082	1.51997	0.0133414		307.1	6.2		highAn
	Met11.1-3C	0.709043	0.000156725	0.00199813	0.000158192	0.0558142	0.000495925	0.00666421	5.92135e-05	0.709026	0.000156721	1.2594	0.0269222		307.1	6.2		highAn
	Met11.1-20R	0.707935	0.000287758	0.0101629	0.000705711	0.0562548	0.000538955	0.00671683	6.43513e-05	0.707928	0.000287755	1.44616	0.0097453		307.1	6.2		lowAn
	Met11.1-14C	0.708517	0.000167516	0.00177719	0.000123867	0.0565114	0.00031615	0.00674746	3.77483e-05	0.70851	0.000167514	1.51158	0.0167481		307.1	6.2		highAn
	Met11.1-9C	0.708568	0.000133432	0.0377803	0.0070124	0.0569422	0.000521762	0.0067989	6.22984e-05	0.708561	0.00013343	1.26907	0.0284388		307.1	6.2		highAn
	Met11.1-16C	0.708723	0.000347039	0.0324426	0.000943559	0.0564895	0.00125331	0.00674484	0.000149645	0.70871	0.000347033	1.14346	0.0228197		307.1	6.2		highAn
	Met11.1-19R	0.709233	0.000152133	0.0344278	0.000987641	0.0563805	0.000363902	0.00673183	4.34499e-05	0.709212	0.000152128	1.63769	0.00906964		307.1	6.2		highAn
	Met11.1-7C	0.708874	0.000356822	0.00847861	0.000209329	0.0561958	0.000714062	0.00670977	8.5259e-05	0.708841	0.000356805	1.22631	0.00545002		307.1	6.2		highAn
	Met11.1-9R	0.708603	0.000321323	0.0321904	0.000682945	0.0571434	0.000901967	0.00682292	0.000107695	0.708567	0.000321305	1.13565	0.0362804		307.1	6.2		highAn
	Kossona Vouno	Sr87/Sr86 Corrected	2σ	Rb87Sr86 Corrected	2σ	Sr84/Sr86 Corrected	2σ	Sr84/Sr88 Corrected	2σ	Standard Corrected Sr87/Sr86	2σ	Total Sr Signals (V)	2σ		Eruption age (ka)	2σ
	Met13.1-13C	0.706772	0.000190794	0.00158432	4.42883e-05	0.0562339	0.000368727	0.00671433	4.4026e-05	0.706776	0.000190797	1.54805	0.0526957		473.9	7.8
	Met13.1-7R	0.70659	0.000313815	0.0281873	0.00151436	0.0565465	0.000580561	0.00675165	6.9319e-05	0.706598	0.000313817	1.71486	0.0115589		473.9	7.8
	Met13.1-5R	0.706325	0.000190062	0.0019363	8.25802e-05	0.0567476	0.000426894	0.00677566	5.09711e-05	0.706336	0.000190064	1.66771	0.0141604		473.9	7.8
	Met13.1-4R	0.70633	0.000226431	0.00330704	0.000304816	0.0568968	0.000495295	0.00679348	5.91382e-05	0.706348	0.000226436	1.45269	0.0646257		473.9	7.8
	Met13.1-5C	0.706399	0.000213724	0.00209969	0.000102899	0.0567037	0.000485492	0.00677042	5.79677e-05	0.706418	0.000213731	1.60247	0.0361819		473.9	7.8
	Met13.1-2C	0.706202	0.000338868	0.0111236	0.000367751	0.0567348	0.00071145	0.00677414	8.49472e-05	0.706224	0.000338879	1.73534	0.0200915		473.9	7.8
	Met13.1-13R	0.706367	0.000151896	0.00183306	6.86367e-05	0.0569229	0.000394527	0.00679659	4.71065e-05	0.706389	0.000151901	1.66955	0.0222314		473.9	7.8
	Met13.1-15R	0.706575	0.000199385	0.00337017	0.000321817	0.0561689	0.000448072	0.00670657	5.34998e-05	0.706596	0.00019939	1.66162	0.0200701		473.9	7.8
	Met13.1-19R	0.70634	0.000149527	0.00365875	0.000388758	0.0569106	0.000427966	0.00679512	5.10991e-05	0.706358	0.000149531	1.79255	0.0112116		473.9	7.8
	Met13.1-18C	0.706728	0.000230991	0.0031443	0.000938001	0.0563277	0.000448354	0.00672552	5.35334e-05	0.706745	0.000230997	1.73302	0.0508602		473.9	7.8
	Met13.1-10R	0.706488	0.000135581	0.0399907	0.00331525	0.0564656	0.00032861	0.006742	3.92361e-05	0.706505	0.000135584	1.8085	0.0219319		473.9	7.8
	Met13.1-8C	0.705926	0.000284763	0.0111465	0.00188485	0.0568264	0.000745508	0.00678507	8.90137e-05	0.705941	0.00028477	1.26509	0.0868898		473.9	7.8
	Met13.1-16R	0.706541	0.000189708	0.0208387	0.000789684	0.0569548	0.00034484	0.00680041	4.11739e-05	0.706552	0.000189712	1.75249	0.0109568		473.9	7.8
	Met13.1-18R	0.707116	0.000155256	0.0764563	0.00218094	0.0563593	0.000384339	0.0067293	4.58901e-05	0.707108	0.000155251	1.60947	0.0127596		473.9	7.8
	Met13.1-1R	0.706501	0.00022558	0.0187389	0.00253027	0.0563818	0.000656243	0.00673198	7.83554e-05	0.706487	0.000225576	1.5332	0.00545026		473.9	7.8
	Met13.1-17C	0.706481	0.000165299	0.0013837	6.37235e-05	0.0567085	0.000314318	0.00677099	3.75296e-05	0.706466	0.000165294	1.6822	0.0282206		473.9	7.8
	Met13.1-11R	0.706462	0.000125461	0.00140825	3.4111e-05	0.056363	0.000306502	0.00672974	3.65964e-05	0.706446	0.000125458	1.73183	0.0157413		473.9	7.8
	Met13.1-20C	0.706272	0.000126491	0.00217755	5.44565e-05	0.0569087	0.000326257	0.0067949	3.89551e-05	0.706254	0.000126487	1.85369	0.0107347		473.9	7.8
	Met13.1-17R	0.706651	0.000130063	0.00152579	7.2128e-05	0.0566793	0.000315842	0.00676751	3.77115e-05	0.706628	0.000130058	1.72641	0.0144737		473.9	7.8
	Met13.1-12R	0.706492	0.000226119	0.00131632	3.89904e-05	0.0566113	0.000473286	0.00675939	5.65103e-05	0.706466	0.000226112	1.86845	0.00985975		473.9	7.8
	Met13.1-3C	0.706614	0.000176006	0.00188194	4.15264e-05	0.0565795	0.000368131	0.00675559	4.39549e-05	0.706588	0.000175999	1.52183	0.0225745		473.9	7.8
	Met13.1-8R	0.705968	0.000161442	0.0074202	0.000408641	0.0564582	0.000358209	0.00674111	4.27701e-05	0.70594	0.000161436	1.48533	0.0144283		473.9	7.8
	Met13.1-6R	0.706295	0.000150214	0.0015046	4.85708e-05	0.0567807	0.000352823	0.00677961	4.2127e-05	0.706262	0.000150207	1.41251	0.0368543		473.9	7.8
	Met13.1-14R	0.706324	0.0001585	0.0429971	0.00544625	0.0563751	0.000409948	0.00673118	4.89477e-05	0.706288	0.000158493	1.52797	0.00744456		473.9	7.8
	Met13.1-15C	0.706427	0.000178183	0.0153517	0.00252918	0.0564658	0.000407095	0.00674202	4.86071e-05	0.70639	0.000178174	1.59594	0.0112076		473.9	7.8
	Met13.1-12C	0.706379	0.000190505	0.00190139	0.000110043	0.0562051	0.000464034	0.00671089	5.54057e-05	0.706342	0.000190495	2.02066	0.0228048		473.9	7.8
	Met13.1-6C	0.706359	0.00015904	0.00173257	0.000112882	0.0562549	0.000276109	0.00671683	3.29675e-05	0.706322	0.000159032	1.48957	0.0222311		473.9	7.8
	Met13.1-4C	0.706519	0.000347406	0.0218755	0.00317507	0.0569134	0.000629032	0.00679546	7.51064e-05	0.706482	0.000347387	1.30454	0.0420461		473.9	7.8
	Met13.1-1C	0.706393	0.00014915	0.00191946	9.97423e-05	0.0563143	0.000393038	0.00672392	4.69287e-05	0.706358	0.000149144	1.59257	0.0182036		473.9	7.8
	Met13.1-14C	0.706694	0.000153075	0.0152543	0.000598465	0.0570135	0.000418871	0.00680741	5.00131e-05	0.706662	0.000153067	1.58804	0.0062136		473.9	7.8
	Met13.1-16C	0.706722	0.00014623	0.0354722	0.00163724	0.056524	0.000351866	0.00674896	4.20128e-05	0.706706	0.000146227	1.72869	0.0137385		473.9	7.8
	Met13.1-10C	0.706476	0.000220814	0.0382066	0.00245778	0.057001	0.000447198	0.00680591	5.33955e-05	0.706469	0.000220812	1.88973	0.00995383		473.9	7.8
	Met13.1-11C	0.706682	0.000116605	0.00139557	4.37205e-05	0.056301	0.00029262	0.00672234	3.49388e-05	0.706673	0.000116603	1.77972	0.0156503		473.9	7.8
	Met13.1-19C	0.706391	0.000158066	0.0017738	7.29007e-05	0.0563344	0.000575943	0.00672632	6.87676e-05	0.706376	0.000158061	1.64946	0.00807978		473.9	7.8
	Met13.1-3R	0.706408	0.000220569	0.00105723	0.000117486	0.0569021	0.000609629	0.00679411	7.27898e-05	0.706388	0.000220563	1.54672	0.0657374		473.9	7.8
	Met13.1-20R	0.706532	0.000137063	0.00571113	0.000188134	0.0567183	0.000383036	0.00677216	4.57345e-05	0.706509	0.000137059	1.62754	0.0157823		473.9	7.8
	Met13.1-2R	0.706134	0.000112396	0.00116357	4.04595e-05	0.0567139	0.000329086	0.00677164	3.92929e-05	0.706098	0.00011239	1.59742	0.0157057		473.9	7.8
	Mavri Petra	Sr87/Sr86 Corrected	2σ	Rb87Sr86 Corrected	2σ	Sr84/Sr86 Corrected	2σ	Sr84/Sr88 Corrected	2σ	Standard Corrected Sr87/Sr86	2σ	Total Sr Signals (V)	2σ		Eruption age (ka)	2σ
	Met14.1-1C	0.706711	0.000182479	0.0136105	0.000657728	0.0560864	0.000551201	0.00669671	6.58134e-05	0.706717	0.00018248	1.72539	0.00662947		40.9	3.7
	Met14.1-14C	0.706724	0.00015267	0.0025217	7.09047e-05	0.0565297	0.000454625	0.00674965	5.42822e-05	0.706734	0.000152672	1.59809	0.0278472		40.9	3.7
	Met14.1-9C	0.706485	0.000167596	0.0695132	0.00169146	0.056187	0.000376094	0.00670872	4.49057e-05	0.706503	0.000167601	1.47298	0.0250242		40.9	3.7
	Met14.1-13C	0.706116	0.000203109	0.00257787	0.000169827	0.0567899	0.000477042	0.00678071	5.69588e-05	0.706135	0.000203115	1.32055	0.0490708		40.9	3.7
	Met14.1-10R	0.706525	0.000165205	0.00382922	0.000276507	0.0566824	0.000454163	0.00676788	5.4227e-05	0.706544	0.000165209	1.35844	0.037644		40.9	3.7
	Met14.1-3C	0.706307	0.000141459	0.00210904	4.07397e-05	0.0562695	0.000420757	0.00671858	5.02384e-05	0.706319	0.000141462	1.60393	0.0111294		40.9	3.7
	Met14.1-20R	0.706281	0.00019747	0.0101341	0.000952687	0.0564156	0.000403193	0.00673602	4.81413e-05	0.706277	0.000197469	1.54735	0.0107294		40.9	3.7
	Met14.1-4R	0.706906	0.000136846	0.0020067	4.61336e-05	0.0566128	0.000359651	0.00675957	4.29424e-05	0.706901	0.000136847	1.57624	0.0110565		40.9	3.7
	Met14.1-13R	0.706109	0.000163074	0.00176241	4.7203e-05	0.0566089	0.000382369	0.0067591	4.56549e-05	0.706093	0.00016307	1.34234	0.042978		40.9	3.7
	Met14.1-2R	0.706471	0.000149566	0.00173758	4.39893e-05	0.0562449	0.000300965	0.00671564	3.59352e-05	0.706451	0.000149562	1.77427	0.0130848		40.9	3.7
	Met14.1-3R	0.706495	0.00014974	0.00924211	0.00107836	0.0563529	0.000431853	0.00672853	5.15632e-05	0.706472	0.000149736	1.62738	0.0112557		40.9	3.7
	Met14.1-16R	0.706602	0.000144839	0.00271124	0.000138993	0.0557749	0.000481494	0.00665952	5.74904e-05	0.706577	0.000144835	1.30598	0.0288972		40.9	3.7
	Met14.1-8R	0.706373	0.000274001	0.00194131	0.000117985	0.0560562	0.000671145	0.00669311	8.01347e-05	0.706346	0.000273992	1.30739	0.0519537		40.9	3.7
	Met14.1-12C	0.706141	0.000160701	0.00223577	4.58464e-05	0.0567032	0.000488008	0.00677036	5.82681e-05	0.706114	0.000160694	1.34009	0.0295214		40.9	3.7
	Met14.1-10C	0.706501	0.000199711	0.0068541	0.000758802	0.0564927	0.000501105	0.00674523	5.9832e-05	0.706474	0.000199705	1.38424	0.0158769		40.9	3.7
	Met14.1-5C	0.706309	0.000159452	0.0019934	5.66542e-05	0.05681	0.000436805	0.00678311	5.21545e-05	0.706282	0.000159447	1.30385	0.029819		40.9	3.7
	Met14.1-12R	0.706372	0.000159236	0.00228027	4.73034e-05	0.0564937	0.000436152	0.00674535	5.20766e-05	0.706341	0.000159228	1.36452	0.0220217		40.9	3.7
	Met14.1-5R	0.706165	0.000248465	0.00193383	0.000121728	0.0566255	0.000529771	0.00676108	6.32547e-05	0.706133	0.000248453	1.49674	0.00595129		40.9	3.7
	Met14.1-18R	0.707058	0.00012769	0.132932	0.00249384	0.0565374	0.000340433	0.00675057	4.06477e-05	0.707025	0.000127682	1.80317	0.0244531		40.9	3.7
	Met14.1-15R	0.706611	0.000209575	0.00554939	0.000350191	0.0563539	0.000539844	0.00672866	6.44574e-05	0.706577	0.000209566	1.25053	0.0342237		40.9	3.7
	Met14.1-18C	0.70659	0.0002173	0.00430172	0.000661257	0.0566209	0.000537336	0.00676053	6.41579e-05	0.706552	0.000217289	1.39308	0.0101559		40.9	3.7
	Met14.1-20C	0.706618	0.000166601	0.00222865	4.94932e-05	0.0562656	0.000403212	0.00671811	4.81435e-05	0.70658	0.000166592	1.44593	0.0110999		40.9	3.7
	Met14.1-15C	0.706349	0.00030492	0.00273215	0.000405158	0.0565212	0.000882926	0.00674864	0.000105421	0.706321	0.000304909	1.08322	0.0666454		40.9	3.7
	Met14.1-6C	0.706253	0.000199275	0.00198791	4.95381e-05	0.0564732	0.000425316	0.00674289	5.07827e-05	0.706226	0.000199269	1.26274	0.0295505		40.9	3.7
	Met14.1-17C	0.706709	0.000178655	0.0020865	5.5117e-05	0.0574717	0.000482849	0.00686212	5.76522e-05	0.706693	0.00017865	1.31547	0.0271816		40.9	3.7
	Met14.1-11R	0.706033	0.000259349	0.00299192	0.000224121	0.0568152	0.000658862	0.00678374	7.86681e-05	0.706021	0.000259344	1.11455	0.0617955		40.9	3.7
	Met14.1-9R	0.70629	0.00017446	0.00231305	6.0683e-05	0.056222	0.000480105	0.0067129	5.73246e-05	0.706279	0.000174459	1.27207	0.0274331		40.9	3.7
	Met14.1-17R	0.706636	0.000310901	0.00514937	0.000245996	0.0566312	0.000737861	0.00676176	8.81006e-05	0.706624	0.000310895	1.20904	0.0498385		40.9	3.7
	Met14.1-14R	0.706924	0.000250943	0.00740521	0.000623408	0.0568269	0.000784235	0.00678513	9.36377e-05	0.70691	0.000250937	1.43913	0.00673171		40.9	3.7
	Met14.1-2C	0.706653	0.000134588	0.00160881	3.90499e-05	0.056321	0.000256527	0.00672472	3.06293e-05	0.706639	0.000134583	1.82194	0.0144906		40.9	3.7
	Met14.1-11C	0.70599	0.000164981	0.00194705	5.17233e-05	0.0566101	0.000454271	0.00675924	5.424e-05	0.705968	0.000164975	1.27694	0.0324457		40.9	3.7
	Met14.1-6R	0.706526	0.000157493	0.0225355	0.000314241	0.0569835	0.0003941	0.00680383	4.70556e-05	0.7065	0.000157486	1.35594	0.0314464		40.9	3.7
	Met14.1-1R	0.70652	0.000193974	0.109604	0.0113154	0.0567548	0.000413316	0.00677653	4.93499e-05	0.706494	0.000193968	1.28273	0.00622886		40.9	3.7
	Met14.1-16C	0.706993	0.000159836	0.00214498	4.99455e-05	0.0567303	0.000413502	0.0067736	4.93722e-05	0.70696	0.000159829	1.35509	0.00536487		40.9	3.7
	Met14.1-4C	0.706557	0.000161153	0.00261717	6.88603e-05	0.0570451	0.000397738	0.00681119	4.74899e-05	0.706524	0.000161146	1.48516	0.00697136		40.9	3.7
	Malia Vgethi	Sr87/Sr86 Corrected	2σ	Rb87Sr86 Corrected	2σ	Sr84/Sr86 Corrected	2σ	Sr84/Sr88 Corrected	2σ	Standard Corrected Sr87/Sr86	2σ	Total Sr Signals (V)	2σ		Eruption age (ka)	2σ
	Met2.3-9C	0.706748	0.000130518	0.00165667	5.58075e-05	0.0563343	0.000402277	0.00672632	4.80318e-05	0.70675	0.000130518	1.56134	0.0284617		98.9	17.2
	Met2.3-4R	0.706571	0.000131507	0.00154665	3.95402e-05	0.0564635	0.000322018	0.00674175	3.84489e-05	0.706573	0.000131506	1.81465	0.0115847		98.9	17.2
	Met2.3-7C	0.706589	0.000129892	0.0114198	0.000115647	0.0566977	0.000338251	0.00676971	4.03871e-05	0.706592	0.000129888	1.61842	0.0164633		98.9	17.2
	Met2.3-1R	0.707169	0.000140892	0.092685	0.00476054	0.0564282	0.000332234	0.00673753	3.96687e-05	0.707175	0.000140894	1.7592	0.015225		98.9	17.2
	Met2.3-5R	0.706792	0.000133309	0.00323735	0.00011166	0.0564896	0.000325827	0.00674486	3.89038e-05	0.706802	0.000133314	1.80648	0.00669456		98.9	17.2
	Met2.3-20R	0.706898	0.00017593	0.00162502	0.000289733	0.0568206	0.000499641	0.00678438	5.96571e-05	0.706916	0.000175934	1.54972	0.0550694		98.9	17.2
	Met2.3-17C	0.707289	0.000201487	0.0042344	0.000232833	0.0562073	0.000537258	0.00671115	6.41486e-05	0.707307	0.000201492	1.20839	0.0430651		98.9	17.2
	Met2.3-5C	0.706648	0.000130642	0.00285475	3.95276e-05	0.056777	0.000278927	0.00677917	3.33039e-05	0.706669	0.000130646	1.91168	0.017679		98.9	17.2
	Met2.3-3C	0.706794	0.000143285	0.00212979	7.68964e-05	0.0565087	0.000393274	0.00674714	4.69569e-05	0.706807	0.000143288	1.69289	0.0177299		98.9	17.2
	Met2.3-8C	0.706946	0.000135707	0.00170078	5.41303e-05	0.0563678	0.000342775	0.00673032	4.09273e-05	0.706952	0.000135708	1.43387	0.0149325		98.9	17.2
	Met2.3-1C	0.707038	0.000157989	0.106741	0.00315641	0.0560114	0.000468476	0.00668776	5.59361e-05	0.707041	0.000157989	1.77997	0.00648541		98.9	17.2
	Met2.3-19R	0.70689	0.000169191	0.00546379	0.000402361	0.0567859	0.00045758	0.00678023	5.4635e-05	0.706892	0.00016919	1.48683	0.00680261		98.9	17.2
	Met2.3-14C	0.706768	0.000197727	0.00811142	0.00107119	0.0564816	0.000657852	0.00674391	7.85476e-05	0.706768	0.000197729	1.27434	0.0563808		98.9	17.2
	Met2.3-10R	0.706921	0.00016949	0.171678	0.00536915	0.0569589	0.00046172	0.0068009	5.51294e-05	0.706916	0.000169487	1.26767	0.0205659		98.9	17.2
	Met2.3-20C	0.706759	0.000147842	0.00183423	4.54414e-05	0.0562658	0.000389911	0.00671814	4.65553e-05	0.706742	0.000147839	1.58714	0.0178335		98.9	17.2
	Met2.3-18C	0.706742	0.000158183	0.00146125	5.09732e-05	0.0568463	0.000492562	0.00678745	5.88119e-05	0.706721	0.000158178	1.30713	0.0361434		98.9	17.2
	Met2.3-9R	0.707034	0.000190203	0.0016606	4.80288e-05	0.0568702	0.000323811	0.0067903	3.8663e-05	0.707008	0.000190196	1.42485	0.0233673		98.9	17.2
	Met2.3-12C	0.706598	0.000194341	0.00806173	0.000336287	0.0565794	0.000554627	0.00675559	6.62225e-05	0.706568	0.000194332	1.31253	0.00794626		98.9	17.2
	Met2.3-11R	0.706489	0.000204045	0.00336614	0.000180599	0.0569386	0.000497779	0.00679847	5.94348e-05	0.706458	0.000204037	1.28389	0.0453697		98.9	17.2
	Met2.3-16R	0.706555	0.000179282	0.00163434	5.71561e-05	0.0564346	0.000420496	0.00673829	5.02072e-05	0.706523	0.000179275	1.28849	0.0446754		98.9	17.2
	Met2.3-14R	0.706452	0.000266377	0.00316071	0.000146712	0.0562695	0.000655931	0.00671858	7.83182e-05	0.706419	0.000266366	1.36463	0.00359507		98.9	17.2
	Met2.3-4C	0.706534	0.000206873	0.00781258	0.000811881	0.0556347	0.000630112	0.00664278	7.52354e-05	0.706499	0.000206862	1.61661	0.0231206		98.9	17.2
	Met2.3-15R	0.706409	0.000216831	0.00206194	7.95087e-05	0.0571875	0.000487446	0.00682818	5.82011e-05	0.706372	0.00021682	1.25169	0.0435877		98.9	17.2
	Met2.3-10C	0.706495	0.000222159	0.00843656	0.00045616	0.0561899	0.00054575	0.00670907	6.51625e-05	0.706458	0.000222148	1.46559	0.0082312		98.9	17.2
	Met2.3-3R	0.706737	0.000184122	0.00344168	0.000104293	0.0563446	0.000582338	0.00672755	6.95312e-05	0.706699	0.000184113	1.53488	0.00832046		98.9	17.2
	Met2.3-7R	0.706749	0.000198111	0.00531155	0.000124462	0.0567378	0.000540522	0.0067745	6.45384e-05	0.706718	0.000198101	1.2871	0.00304603		98.9	17.2
	Met2.3-17R	0.707138	0.000193716	0.000621377	5.69989e-05	0.0558145	0.000517844	0.00666425	6.18305e-05	0.707112	0.000193709	1.1769	0.0329262		98.9	17.2
	Met2.3-2C	0.7064	0.000146152	0.00147035	4.33922e-05	0.0565967	0.000412117	0.00675765	4.92068e-05	0.706375	0.000146148	1.69861	0.00727008		98.9	17.2
	Met2.3-16C	0.706401	0.000164944	0.00194977	5.41712e-05	0.0567363	0.000424437	0.00677431	5.06778e-05	0.706377	0.000164938	1.4148	0.0241965		98.9	17.2
	Met2.3-6R	0.706859	0.000302917	0.00173572	0.000210273	0.0565485	0.000706885	0.00675189	8.44021e-05	0.70684	0.000302912	1.44968	0.0338626		98.9	17.2
	Met2.3-13C	0.706668	0.000202376	0.00177045	6.46757e-05	0.0574819	0.000466242	0.00686334	5.56693e-05	0.706653	0.000202372	1.20756	0.0305124		98.9	17.2
	Met2.3-8R	0.706579	0.000163646	0.00153854	4.32723e-05	0.0564663	0.000442803	0.00674208	5.28707e-05	0.706565	0.00016364	1.4076	0.0156944		98.9	17.2
	Met2.3-6C	0.706817	0.000172919	0.0017222	4.64021e-05	0.0558084	0.000362303	0.00666352	4.32589e-05	0.706805	0.000172917	1.54759	0.00689386		98.9	17.2
	Met2.3-13R	0.706481	0.00013997	0.00167326	5.36996e-05	0.0561968	0.000535785	0.00670989	6.39727e-05	0.706473	0.000139969	1.25385	0.0316388		98.9	17.2
	Met2.3-2R	0.706733	0.000149232	0.00179164	4.09202e-05	0.0567004	0.000311498	0.00677003	3.71929e-05	0.706727	0.00014923	1.61536	0.00677252		98.9	17.2
	Met2.3-12R	0.706544	0.000201485	0.00450609	0.000678331	0.057588	0.000596126	0.00687601	7.11775e-05	0.706537	0.000201483	1.3348	0.00416972		98.9	17.2
	Met2.3-11C	0.706486	0.000243552	0.00236947	9.87838e-05	0.056371	0.000926525	0.0067307	0.000110627	0.706455	0.00024354	1.30886	0.00692314		98.9	17.2
	Met2.3-15C	0.706432	0.000244565	0.00146138	6.55243e-05	0.0569372	0.000788574	0.00679831	9.41558e-05	0.706398	0.000244551	1.44324	0.00557774		98.9	17.2
	Met2.3-19C	0.706848	0.00018243	0.00137587	4.06014e-05	0.0567136	0.000368035	0.00677161	4.39433e-05	0.706814	0.000182421	1.45898	0.0129306		98.9	17.2
	Met2.3-18R	0.7067	0.000181512	0.00158037	6.08496e-05	0.0567971	0.000557147	0.00678158	6.65233e-05	0.706665	0.000181503	1.26733	0.0306297		98.9	17.2
	Loutses	Sr87/Sr86 Corrected	2σ	Rb87Sr86 Corrected	2σ	Sr84/Sr86 Corrected	2σ	Sr84/Sr88 Corrected	2σ	Standard Corrected Sr87/Sr86	2σ	Total Sr Signals (V)	2σ		Eruption age (ka)	2σ
	MetD2d2-8C	0.706177	0.00014737	0.00364981	0.000127716	0.0567927	0.000329863	0.00678105	3.93856e-05	0.706184	0.000147369	1.51581	0.0383262		393.3	4.1
	MetD2d2-20C	0.706263	0.00028155	0.00187681	0.000146395	0.0564102	0.000586444	0.00673538	7.00214e-05	0.706273	0.000281553	1.42967	0.0826326		393.3	4.1
	MetD2d2-18C	0.706036	0.000139114	0.00307175	0.000102099	0.0568594	0.000354351	0.00678902	4.23095e-05	0.706057	0.000139118	1.75712	0.0225527		393.3	4.1
	MetD2d2-4R	0.706154	0.000154401	0.00211055	5.22006e-05	0.0569058	0.000391468	0.00679456	4.67412e-05	0.706174	0.000154406	1.60114	0.0336687		393.3	4.1
	MetD2d2-11R	0.706412	0.000115	0.00206107	3.61929e-05	0.0565818	0.000421504	0.00675587	5.03275e-05	0.70643	0.000115003	1.92324	0.0149453		393.3	4.1
	MetD2d2-10C	0.706037	0.000157329	0.00276276	9.90276e-05	0.0563462	0.000299225	0.00672773	3.57274e-05	0.706052	0.00015733	1.7799	0.0193839		393.3	4.1
	MetD2d2-15C	0.70595	0.000165508	0.00194154	5.17505e-05	0.0567398	0.000371888	0.00677473	4.44035e-05	0.70596	0.000165509	1.61362	0.0384184		393.3	4.1
	MetD2d2-19C	0.706073	0.000148232	0.00254303	0.000148958	0.0567905	0.000365679	0.00678079	4.36621e-05	0.706078	0.000148234	1.66712	0.0211702		393.3	4.1
	MetD2d2-4C	0.706176	0.000156672	0.00222439	4.51481e-05	0.0567222	0.000359419	0.00677263	4.29146e-05	0.706181	0.00015667	1.65499	0.017782		393.3	4.1
	MetD2d2-7C	0.705942	0.000159752	0.00255812	4.32355e-05	0.0567195	0.000374673	0.00677231	4.4736e-05	0.705944	0.000159751	1.5076	0.0369507		393.3	4.1
	MetD2d2-13C	0.706062	0.000140066	0.00215923	6.53238e-05	0.056547	0.000308062	0.00675171	3.67826e-05	0.706064	0.000140066	1.94169	0.0169219		393.3	4.1
	MetD2d2-2C	0.705975	0.000123348	0.00165719	4.82991e-05	0.0564602	0.000266904	0.00674134	3.18683e-05	0.705976	0.000123347	2.27678	0.015155		393.3	4.1
	MetD2d2-3C	0.706344	0.000199053	0.00232172	0.000248953	0.0565748	0.000454535	0.00675503	5.42715e-05	0.706327	0.000199048	1.46207	0.0613692		393.3	4.1
	MetD2d2-5C	0.706114	0.000228328	0.00437269	0.000218052	0.0568215	0.000516581	0.00678449	6.16797e-05	0.706092	0.000228322	1.63716	0.0190466		393.3	4.1
	MetD2d2-16C	0.706004	0.00016144	0.0020723	5.42505e-05	0.0568825	0.00044748	0.00679177	5.34292e-05	0.705982	0.000161435	1.57086	0.0270171		393.3	4.1
	MetD2d2-20R	0.706223	0.000182645	0.00183254	4.72283e-05	0.0562903	0.000319692	0.00672106	3.81712e-05	0.706201	0.000182639	1.47652	0.0343918		393.3	4.1
	MetD2d2-3R	0.706092	0.000155882	0.00196828	3.98492e-05	0.0564385	0.000350973	0.00673876	4.19062e-05	0.706067	0.000155875	1.58123	0.0243753		393.3	4.1
	MetD2d2-7R	0.705972	0.00013975	0.00225274	5.16339e-05	0.0562246	0.000423234	0.00671321	5.05342e-05	0.705947	0.000139745	1.49525	0.0318422		393.3	4.1
	MetD2d2-1C	0.706115	0.000124182	0.00251943	3.28864e-05	0.0569482	0.000245099	0.00679961	2.92648e-05	0.706088	0.000124179	1.99736	0.00676166		393.3	4.1
	MetD2d2-17R	0.705926	0.000124076	0.00235785	4.84888e-05	0.0568198	0.000419253	0.00678429	5.00588e-05	0.705889	0.00012407	1.59154	0.0282631		393.3	4.1
	MetD2d2-16R	0.706498	0.000220743	0.00246684	8.85246e-05	0.0566683	0.000569045	0.0067662	6.79439e-05	0.70646	0.000220732	1.28491	0.0425133		393.3	4.1
	MetD2d2-12C	0.706189	0.000131676	0.00224674	5.05032e-05	0.056539	0.000380229	0.00675075	4.53994e-05	0.706152	0.000131668	1.55286	0.0102172		393.3	4.1
	MetD2d2-6C	0.706107	0.000171629	0.00244022	7.132e-05	0.0565327	0.00037242	0.00675	4.4467e-05	0.706081	0.000171624	1.45292	0.0348427		393.3	4.1
	MetD2d2-12R	0.706103	0.000167066	0.00241975	5.46734e-05	0.0570966	0.000501596	0.00681733	5.98905e-05	0.706078	0.000167057	1.44063	0.0226478		393.3	4.1
	MetD2d2-18R	0.705994	0.000161688	0.00428701	0.000258735	0.0568562	0.000373155	0.00678863	4.45547e-05	0.705975	0.000161686	1.48623	0.0235071		393.3	4.1
	MetD2d2-9R	0.70655	0.000181053	0.00196549	5.19868e-05	0.0566838	0.000419395	0.00676804	5.00758e-05	0.706537	0.000181053	1.44877	0.0260148		393.3	4.1
	MetD2d2-5R	0.706434	0.000268866	0.0036253	0.000100937	0.0568626	0.000574082	0.0067894	6.85454e-05	0.706424	0.000268861	1.50992	0.00549856		393.3	4.1
	MetD2d2-14R	0.706279	0.00015381	0.00219719	4.03087e-05	0.0564207	0.000367496	0.00673663	4.3879e-05	0.706272	0.000153809	1.64238	0.00970741		393.3	4.1
	MetD2d2-1R	0.706826	0.000155244	0.00311655	4.08293e-05	0.0562225	0.000395025	0.00671296	4.7166e-05	0.706819	0.000155241	1.69971	0.00979049		393.3	4.1
	MetD2d2-17C	0.706154	0.000151688	0.0032993	8.8063e-05	0.056325	0.000369094	0.00672521	4.40699e-05	0.706147	0.000151686	1.68274	0.00940754		393.3	4.1
	MetD2d2-19R	0.706221	0.000189847	0.00316919	0.000100229	0.0574067	0.000518824	0.00685436	6.19476e-05	0.706214	0.000189845	1.55855	0.00336521		393.3	4.1
	MetD2d2-9C	0.706352	0.00015344	0.0230518	0.00102743	0.0573007	0.000416176	0.00684171	4.96915e-05	0.706345	0.000153438	1.50585	0.0111025		393.3	4.1
	MetD2d2-15R	0.706092	0.000150393	0.00206089	4.86195e-05	0.0569418	0.000401727	0.00679884	4.79662e-05	0.706083	0.000150391	1.59869	0.0148596		393.3	4.1
	MetD2d2-8R	0.70614	0.000170968	0.00389903	5.05072e-05	0.0564687	0.000481618	0.00674237	5.75052e-05	0.706129	0.000170967	1.37229	0.0251077		393.3	4.1
	MetD2d2-2R	0.70614	0.000110892	0.0015084	4.16999e-05	0.0564167	0.000279794	0.00673616	3.34074e-05	0.706127	0.000110889	2.08798	0.0175744		393.3	4.1
	MetD2d2-10R	0.706077	0.000194631	0.00186058	8.21726e-05	0.0568265	0.000613616	0.00678508	7.32658e-05	0.706053	0.000194626	1.67586	0.0216467		393.3	4.1
	MetD2d2-14C	0.706451	0.000157582	0.00228839	5.28344e-05	0.0566894	0.000365532	0.00676871	4.36445e-05	0.706424	0.000157576	1.78041	0.00742269		393.3	4.1
	MetD2d2-11C	0.706268	0.000235554	0.00351542	0.000227948	0.0573444	0.000513376	0.00684692	6.12971e-05	0.70624	0.000235546	1.79892	0.00726861		393.3	4.1
	MetD2d2-13R	0.706008	0.000158168	0.00218399	4.78246e-05	0.0566216	0.000406193	0.00676061	4.84995e-05	0.705974	0.000158161	1.80338	0.00906689		393.3	4.1
	MetD2d2-6R	0.706149	0.000153287	0.00209547	4.56481e-05	0.0570062	0.000410013	0.00680655	4.89556e-05	0.706113	0.000153279	1.47767	0.0273592		393.3	4.1
	Agios Andreas	Sr87/Sr86 Corrected	2σ	Rb87Sr86 Corrected	2σ	Sr84/Sr86 Corrected	2σ	Sr84/Sr88 Corrected	2σ	Standard Corrected Sr87/Sr86	2σ	Total Sr Signals (V)	2σ		Eruption age (ka)	2σ
	MetSC-2R	0.706565	0.000169022	0.00203448	4.83805e-05	0.0571145	0.000459985	0.00681948	5.49222e-05	0.70657	0.000169022	1.53921	0.023868		2.25	0
	MetSC-12C	0.706301	0.000163296	0.00204877	3.85856e-05	0.056102	0.00035147	0.00669857	4.19655e-05	0.706316	0.0001633	1.59692	0.0239546		2.25	0
	MetSC-1R	0.706246	0.000159391	0.00196746	5.53657e-05	0.0562201	0.000415341	0.00671268	4.95917e-05	0.706261	0.000159394	1.54	0.0313283		2.25	0
	MetSC-20R	0.706737	0.000141253	0.00196801	4.56919e-05	0.0567655	0.000376489	0.0067778	4.49528e-05	0.706753	0.000141255	1.67551	0.0172423		2.25	0
	MetSC-8C	0.706216	0.000136989	0.00368218	0.000141562	0.0573119	0.000351413	0.00684304	4.19587e-05	0.706237	0.000136993	1.50637	0.0147786		2.25	0
	MetSC-11R	0.706229	0.000165373	0.00385999	0.000182046	0.0556879	0.000416931	0.00664914	4.97816e-05	0.706251	0.000165378	1.6139	0.0126485		2.25	0
	MetSC-9C	0.706691	0.000249646	0.00159123	0.000113264	0.0564636	0.000463376	0.00674176	5.53271e-05	0.706713	0.000249654	1.65052	0.0306632		2.25	0
	MetSC-5R	0.706058	0.000163937	0.00290994	6.25603e-05	0.0564577	0.000441396	0.00674105	5.27027e-05	0.706079	0.000163941	1.4824	0.0196987		2.25	0
	MetSC-4C	0.706617	0.000160861	0.0014458	4.12066e-05	0.0563791	0.000423669	0.00673166	5.05861e-05	0.706636	0.000160865	1.50579	0.0276835		2.25	0
	MetSC-16C	0.706619	0.00015091	0.00167576	7.77968e-05	0.0562299	0.000367247	0.00671385	4.38494e-05	0.706637	0.000150913	1.44273	0.0192914		2.25	0
	MetSC-6C	0.706694	0.000131721	0.00186538	5.23124e-05	0.0563562	0.000368141	0.00672893	4.39561e-05	0.706708	0.000131725	1.65545	0.0151945		2.25	0
	MetSC-8R	0.70606	0.000135254	0.00267899	0.000108556	0.056214	0.000404029	0.00671196	4.82411e-05	0.706074	0.000135256	1.55472	0.0223688		2.25	0
	MetSC-10C	0.706068	0.00010882	0.0020161	4.73298e-05	0.0564166	0.000401815	0.00673614	4.79767e-05	0.706082	0.000108822	1.77259	0.0114034		2.25	0
	MetSC-12R	0.706419	0.000169673	0.00190738	4.22892e-05	0.0564645	0.000363286	0.00674187	4.33764e-05	0.706433	0.000169675	1.61662	0.00913473		2.25	0
	MetSC-6R	0.706355	0.000239894	0.00202362	0.000116952	0.0566444	0.000619173	0.00676334	7.39292e-05	0.706367	0.000239899	1.48993	0.00744433		2.25	0
	MetSC-19R	0.706381	0.00014839	0.00190198	4.2221e-05	0.056972	0.000395083	0.00680246	4.71729e-05	0.706392	0.00014839	1.8731	0.00714178		2.25	0
	MetSC-13R	0.706541	0.000166128	0.00216194	5.93158e-05	0.0562416	0.000322922	0.00671525	3.85569e-05	0.706535	0.000166124	1.51984	0.0246612		2.25	0
	MetSC-10R	0.706141	0.00014769	0.00212912	4.78699e-05	0.0565786	0.000376491	0.00675548	4.4953e-05	0.706131	0.00014769	1.61932	0.00755311		2.25	0
	MetSC-17C	0.706648	0.000317836	0.0030145	0.000213459	0.0562295	0.000652448	0.0067138	7.79023e-05	0.706636	0.00031783	1.4096	0.0297526		2.25	0
	MetSC-17R	0.706438	0.00013475	0.00453447	0.000134012	0.0566178	0.000367764	0.00676017	4.3911e-05	0.706418	0.000134746	1.51288	0.0126822		2.25	0
	MetSC-2C	0.706438	0.000208596	0.00176826	7.95773e-05	0.0569648	0.000581573	0.0068016	6.94399e-05	0.706415	0.000208589	1.38027	0.0325802		2.25	0
	MetSC-9R	0.706284	0.000170863	0.00202687	4.73105e-05	0.0568115	0.000451987	0.00678329	5.39673e-05	0.706252	0.000170857	1.45658	0.00681203		2.25	0
	MetSC-4R	0.706671	0.000162595	0.00176835	4.26087e-05	0.056669	0.000424183	0.00676628	5.06475e-05	0.706634	0.000162587	1.45189	0.0213937		2.25	0
	MetSC-7R	0.706816	0.000136289	0.00217747	4.8646e-05	0.0568267	0.00046375	0.00678511	5.53718e-05	0.706778	0.000136282	1.3144	0.0187265		2.25	0
	MetSC-3C	0.707097	0.000167418	0.00363292	0.000389663	0.0564315	0.000324816	0.00673792	3.87831e-05	0.707059	0.000167409	1.53856	0.016914		2.25	0
	MetSC-11C	0.706117	0.000141548	0.00279616	7.02124e-05	0.0564963	0.000410537	0.00674566	4.90181e-05	0.70608	0.000141539	1.53425	0.00722397		2.25	0
	MetSC-18R	0.706539	0.000178602	0.00185058	5.54902e-05	0.0572527	0.000385178	0.00683597	4.59902e-05	0.706503	0.000178593	1.29118	0.0281909		2.25	0
	MetSC-5C	0.706323	0.000163898	0.0511637	0.00721418	0.0564251	0.000372495	0.00673716	4.4476e-05	0.706292	0.000163893	1.42434	0.0122778		2.25	0
	MetSC-7C	0.706717	0.000162869	0.00206947	5.16554e-05	0.0564378	0.000502111	0.00673868	5.9952e-05	0.706687	0.000162864	1.40665	0.0107046		2.25	0
	MetSC-14R	0.706351	0.000238004	0.00641777	0.000712335	0.0565643	0.000531607	0.00675378	6.34739e-05	0.706322	0.000237997	1.68319	0.00535425		2.25	0
	MetSC-19C	0.706581	0.000185625	0.00177728	4.61354e-05	0.0566597	0.00034759	0.00676517	4.15022e-05	0.706566	0.00018562	1.75847	0.00922024		2.25	0
	MetSC-18C	0.706776	0.000512406	0.00483076	0.00102573	0.0562337	0.000777013	0.0067143	9.27753e-05	0.706763	0.000512395	1.14595	0.0792676		2.25	0
	MetSC-1C	0.706622	0.000162355	0.00156469	3.64739e-05	0.0569303	0.000427467	0.00679748	5.10396e-05	0.706611	0.000162352	1.51632	0.0130112		2.25	0
	MetSC-20C	0.706513	0.000159623	0.00190857	3.44489e-05	0.056593	0.000337957	0.00675721	4.03521e-05	0.706501	0.000159621	1.68207	0.00592723		2.25	0
	MetSC-13C	0.706563	0.000152925	0.00196841	4.79157e-05	0.0562062	0.000457583	0.00671102	5.46354e-05	0.706548	0.000152921	1.55426	0.0144892		2.25	0
	MetSC-3R	0.706737	0.000156318	0.00219603	8.77864e-05	0.0569242	0.000369699	0.00679675	4.41421e-05	0.706715	0.00015631	1.42509	0.0114412		2.25	0
	MetSC-16R	0.706378	0.000178574	0.00212346	9.19421e-05	0.0568157	0.000398112	0.00678379	4.75345e-05	0.706346	0.000178565	1.39736	0.0121147		2.25	0
	MetSC-14C	0.706304	0.000255195	0.00355002	0.000464854	0.0568923	0.000654248	0.00679294	7.81172e-05	0.706272	0.000255184	1.72395	0.00956751		2.25	0
	Chelona+ or Tsouka	Sr87/Sr86 Corrected	2σ	Rb87Sr86 Corrected	2σ	Sr84/Sr86 Corrected	2σ	Sr84/Sr88 Corrected	2σ	Standard Corrected Sr87/Sr86	2σ	Total Sr Signals (V)	2σ		Eruption age (ka)	2σ
	Metd7C-5R	0.706576	0.000177387	0.00266618	8.43213e-05	0.0563321	0.000395498	0.00672606	4.72224e-05	0.70658	0.000177386	1.60326	0.0276446		161.1	11.9
	Metd7C-14R	0.70687	0.000127055	0.00161282	5.36546e-05	0.0570647	0.000363904	0.00681352	4.34501e-05	0.706878	0.000127057	1.54276	0.0269827		161.1	11.9
	Metd7C-19C	0.70722	0.000131305	0.00138557	3.50185e-05	0.0563467	0.000326184	0.0067278	3.89464e-05	0.707239	0.00013131	1.8688	0.0179962		161.1	11.9
	Metd7C-3R	0.707583	0.000219914	0.00760906	0.00060279	0.0571274	0.000704229	0.00682101	8.4085e-05	0.707603	0.00021992	1.29649	0.0605867		161.1	11.9
	Metd7C-10C	0.707059	0.0001459	0.00223698	8.48104e-05	0.0567512	0.000340895	0.00677609	4.07029e-05	0.70708	0.000145904	1.61761	0.0289919		161.1	11.9
	Metd7C-13R	0.706435	0.000213708	0.00846656	0.000334971	0.0568308	0.000433292	0.0067856	5.1735e-05	0.706457	0.000213715	1.44422	0.00562599		161.1	11.9
	Metd7C-17R	0.707551	0.000128738	0.00162341	4.92042e-05	0.0565408	0.000321031	0.00675097	3.83311e-05	0.707573	0.000128742	1.81968	0.00877958		161.1	11.9
	Metd7C-19R	0.707569	0.000156394	0.0290428	0.00252504	0.0563615	0.000467045	0.00672956	5.57652e-05	0.707591	0.000156399	1.45883	0.0114076		161.1	11.9
	Metd7C-9R	0.706373	0.000189956	0.00144833	0.000116393	0.0565545	0.000538786	0.00675261	6.43311e-05	0.706393	0.000189962	1.62361	0.018225		161.1	11.9
	Metd7C-13C	0.706603	0.000257794	0.0189805	0.00074473	0.0563559	0.00061048	0.00672889	7.28913e-05	0.706613	0.000257797	1.46695	0.00640744		161.1	11.9
	Metd7C-15R	0.706727	0.000115301	0.0018425	4.96854e-05	0.0568705	0.000298291	0.00679033	3.56159e-05	0.706733	0.000115303	1.78053	0.0130375		161.1	11.9
	Metd7C-16R	0.706541	0.000164797	0.0020262	3.92773e-05	0.0571118	0.00038318	0.00681915	4.57517e-05	0.706546	0.000164798	1.45027	0.0215128		161.1	11.9
	Metd7C-6R	0.706663	0.000155048	0.00159951	3.95407e-05	0.0563595	0.00035367	0.00672932	4.22282e-05	0.706656	0.000155048	1.51205	0.0123957		161.1	11.9
	Metd7C-4R	0.706427	0.000223321	0.00250965	0.000101958	0.0567318	0.000556664	0.00677378	6.64656e-05	0.706411	0.000223317	1.51859	0.00653659		161.1	11.9
	Metd7C-15C	0.706625	0.00012873	0.0021904	9.77236e-05	0.0568721	0.000330568	0.00679053	3.94698e-05	0.706606	0.000128726	1.85724	0.00808973		161.1	11.9
	Metd7C-5C	0.706618	0.000163607	0.00366441	6.02628e-05	0.0566228	0.000349321	0.00676076	4.17089e-05	0.706597	0.000163602	1.50263	0.0137508		161.1	11.9
	Metd7C-18R	0.707032	0.000116996	0.00138655	4.70442e-05	0.0560449	0.000373122	0.00669176	4.45507e-05	0.707011	0.000116994	1.66634	0.00970073		161.1	11.9
	Metd7C-20R	0.706954	0.000214838	0.0641658	0.0103802	0.0568497	0.000674545	0.00678785	8.05407e-05	0.706932	0.000214831	1.50817	0.00980852		161.1	11.9
	Metd7C-14C	0.707353	0.000299748	0.00983424	0.00190722	0.05683	0.00059421	0.0067855	7.09487e-05	0.707331	0.000299738	1.33466	0.0398203		161.1	11.9
	Metd7C-8C	0.706341	0.000200313	0.0028818	0.000404163	0.0563451	0.000602779	0.00672761	7.19718e-05	0.706313	0.000200305	1.33975	0.0505861		161.1	11.9
	Metd7C-20C	0.707027	0.000171433	0.0331936	0.004728	0.0571469	0.000458475	0.00682334	5.47419e-05	0.706999	0.000171426	1.47538	0.00929878		161.1	11.9
	Metd7C-7C	0.70667	0.000257946	0.0172968	0.00170518	0.0563279	0.00067177	0.00672555	8.02094e-05	0.706638	0.000257934	1.56999	0.0233969		161.1	11.9
	Metd7C-6C	0.706963	0.000127057	0.00150468	4.11886e-05	0.0569653	0.000463701	0.00680166	5.53658e-05	0.70693	0.00012705	1.51312	0.0129616		161.1	11.9
	Metd7C-4C	0.70726	0.000210725	0.00187849	0.000228896	0.0563062	0.000451623	0.00672296	5.39238e-05	0.707223	0.000210714	1.36807	0.0486166		161.1	11.9
	Metd7C-16C	0.707146	0.000257924	0.0310702	0.000904418	0.0568374	0.000576881	0.00678638	6.88795e-05	0.707115	0.000257913	1.48399	0.00952727		161.1	11.9
	Metd7C-17C	0.707434	0.000130566	0.00144384	3.94563e-05	0.0569082	0.000313939	0.00679484	3.74843e-05	0.707403	0.00013056	1.84059	0.0133252		161.1	11.9
	Metd7C-9C	0.706628	0.000229952	0.00141917	5.44689e-05	0.0568762	0.000447157	0.00679101	5.33906e-05	0.706598	0.000229942	1.51857	0.0136054		161.1	11.9
	Metd7C-7R	0.706981	0.000207437	0.0155479	0.00322153	0.0570725	0.000553765	0.00681445	6.61196e-05	0.706974	0.000207436	1.41492	0.0260456		161.1	11.9
	Metd7C-3C	0.707484	0.00016178	0.00205184	5.61876e-05	0.0564486	0.000386339	0.00673996	4.61289e-05	0.707474	0.000161777	1.36273	0.012838		161.1	11.9
	Metd7C-8R	0.706398	0.000315692	0.00350123	0.000995194	0.0563011	0.000635695	0.00672235	7.5902e-05	0.706386	0.000315686	1.33295	0.051646		161.1	11.9
	Metd7C-1C	0.706131	0.00040215	0.00338231	0.0004983	0.0565575	0.000942585	0.00675296	0.000112545	0.706117	0.000402137	1.08047	0.0815907		161.1	11.9
	Metd7C-1R	0.706446	0.000171338	0.00151433	6.30713e-05	0.0573466	0.000376906	0.00684719	4.50026e-05	0.706426	0.000171331	1.31325	0.0343332		161.1	11.9
	Metd7C-10R	0.707072	0.000135117	0.00128208	0.000107171	0.0566641	0.000331778	0.0067657	3.96142e-05	0.707047	0.000135111	1.5378	0.0160308		161.1	11.9
	Metd7C-18C	0.707158	0.000138884	0.0336372	0.00260422	0.056509	0.000387671	0.00674717	4.6288e-05	0.707131	0.00013888	1.61187	0.010952		161.1	11.9
	Stous Nekrous	Sr87/Sr86 Corrected	2σ	Rb87Sr86 Corrected	2σ	Sr84/Sr86 Corrected	2σ	Sr84/Sr88 Corrected	2σ	Standard Corrected Sr87/Sr86	2σ	Total Sr Signals (V)	2σ		Eruption age (ka)	2σ		Observation
	MetPG3-2.1-C16c	0.706438	9.93471e-05	0.00213157	6.09207e-05	0.0562868	0.000221328	0.00672065	2.64266e-05	0.706383	9.93447e-05	2.16324	0.0473233		351.8	9		lowAn
	MetPG3-2.1-C23c	0.708501	0.000105394	0.00449355	0.000594932	0.0568043	0.000223407	0.00678244	2.66748e-05	0.708466	0.000105394	2.4318	0.0617328		351.8	9		highAn
	MetPG3-2.1-C1.1	0.708428	0.000105532	0.0361187	0.00298724	0.0562609	0.000244334	0.00671756	2.91735e-05	0.708395	0.00010553	2.19357	0.0258192		351.8	9		highAn
	MetPG3-2.1-C5c	0.708846	0.000134199	0.00033486	2.61641e-05	0.056656	0.000380915	0.00676473	4.54813e-05	0.708821	0.000134193	1.65705	0.0349123		351.8	9		highAn
	MetPG3-2.1-C15c	0.708574	0.000130949	0.0545008	0.00784551	0.0572284	0.000294927	0.00683307	3.52142e-05	0.708556	0.000130945	2.02197	0.0195518		351.8	9		highAn
	MetPG3-2.1-C13r	0.707592	0.000131824	0.00413771	0.000756127	0.0564392	0.000263882	0.00673884	3.15075e-05	0.707579	0.000131831	2.15184	0.0172868		351.8	9		lowAn
	MetPG3-2.1-C217r	0.706982	0.00013719	0.00707333	0.000419177	0.0570193	0.000332396	0.00680811	3.96881e-05	0.706967	0.000137188	1.78434	0.0795329		351.8	9		lowAn
	MetPG3-2.1-C14c	0.707	0.000118797	0.0172038	0.0011709	0.0565387	0.000263373	0.00675073	3.14467e-05	0.706979	0.000118792	1.87392	0.035626		351.8	9		lowAn
	MetPG3-2.1-C26r	0.706796	0.000132103	0.00172274	5.65962e-05	0.0566036	0.000296945	0.00675847	3.54552e-05	0.706769	0.000132096	1.96571	0.0830362		351.8	9		lowAn
	MetPG3-2.1-C20c	0.707869	0.000119144	0.0279818	0.0041238	0.0568179	0.000276669	0.00678406	3.30342e-05	0.707845	0.000119138	1.87162	0.0355251		351.8	9		lowAn
	MetPG3-2.1-C31r	0.706926	0.000105562	0.00103596	2.42423e-05	0.056809	0.00023298	0.006783	2.78178e-05	0.706913	0.000105567	2.11486	0.0311686		351.8	9		lowAn
	MetPG3-2.1-C217c	0.706473	0.000102321	0.0049366	0.00055428	0.0568503	0.000272898	0.00678792	3.2584e-05	0.706468	0.000102318	2.01713	0.0372607		351.8	9		lowAn
	MetPG3-2.1-C28c	0.70825	0.000106087	0.00926314	0.00189847	0.0567687	0.000259192	0.00677818	3.09475e-05	0.708271	0.00010609	2.15627	0.0216205		351.8	9		highAn
	MetPG3-2.1-C23r	0.708529	9.19942e-05	0.0260253	0.00182132	0.0567515	0.000260871	0.00677613	3.11479e-05	0.708548	9.19955e-05	2.13091	0.0259255		351.8	9		lowAn
	MetPG3-2.1-C7r	0.707767	0.000106157	0.0206755	0.00232616	0.0569749	0.000303639	0.0068028	3.62545e-05	0.707786	0.00010616	1.89898	0.0193292		351.8	9		lowAn
	MetPG3-2.1-C7c	0.707541	0.000136487	0.0546402	0.00954248	0.056917	0.000411326	0.00679589	4.91124e-05	0.707556	0.000136489	1.8564	0.0181145		351.8	9		highAn
	MetPG3-2.1-C8r	0.70616	0.000109407	0.00144615	3.9629e-05	0.0572986	0.000217798	0.00684145	2.60051e-05	0.706173	0.000109409	2.20837	0.0243433		351.8	9		lowAn
	MetPG3-2.1-C15r	0.708204	0.000105272	0.0551317	0.00211389	0.0563571	0.000265466	0.00672904	3.16966e-05	0.708206	0.000105272	1.87753	0.0175961		351.8	9		lowAn
	MetPG3-2.1-C30c	0.70829	0.000122631	0.047136	0.00301731	0.0570608	0.000312572	0.00681306	3.73211e-05	0.708292	0.000122631	1.80354	0.0223082		351.8	9		highAn
	MetPG3-2.1-C14r	0.708219	0.00011774	0.107234	0.00486038	0.056675	0.000301573	0.00676699	3.60078e-05	0.70822	0.00011774	1.78641	0.0155038		351.8	9		lowAn
	MetPG3-2.1-C10c	0.708185	0.000109352	0.0499354	0.00357719	0.056901	0.000263333	0.00679398	3.1442e-05	0.708185	0.000109352	1.97302	0.0150787		351.8	9		highAn
	MetPG3-2.1-C19c	0.706422	9.63104e-05	0.00443294	6.50336e-05	0.0566471	0.000250118	0.00676367	2.98641e-05	0.706423	9.63107e-05	1.94792	0.0271341		351.8	9		lowAn
	MetPG3-2.1-C20r	0.708126	0.000116497	0.0119536	0.00156953	0.0567751	0.000232719	0.00677895	2.77866e-05	0.708135	0.000116499	1.85727	0.0182234		351.8	9		lowAn
	MetPG3-2.1-C5r	0.708685	0.000120508	0.00167934	0.000205698	0.0565676	0.000288963	0.00675417	3.45022e-05	0.708694	0.000120509	1.57733	0.0230684		351.8	9		lowAn
	MetPG3-2.1-C10r	0.708325	0.000116263	0.098557	0.00431221	0.0565107	0.000274765	0.00674738	3.2807e-05	0.708335	0.000116265	1.77776	0.0127685		351.8	9		highAn
	MetPG3-2.1-C25r	0.708171	0.00011165	0.076797	0.00418081	0.0564165	0.000247507	0.00673612	2.95523e-05	0.708181	0.000111652	1.77674	0.0147021		351.8	9		highAn
	MetPG3-2.1-C13c	0.706342	0.000103195	0.00397584	0.00011671	0.0565665	0.00032125	0.00675404	3.83572e-05	0.706358	0.000103199	1.88854	0.0246077		351.8	9		lowAn
	MetPG3-2.1-C32r	0.706565	0.000129559	0.00151351	2.2715e-05	0.0572101	0.000296635	0.00683088	3.54183e-05	0.70659	0.000129566	1.88763	0.03417		351.8	9		lowAn
	MetPG3-2.1-C8c	0.706277	8.0852e-05	0.00159782	3.92238e-05	0.0564567	0.000199829	0.00674093	2.38596e-05	0.706302	8.0852e-05	2.19013	0.0141656		351.8	9		lowAn
	MetPG3-2.1-C19r	0.707671	0.000118819	0.106695	0.00644498	0.0565102	0.000274508	0.00674732	3.27762e-05	0.707698	0.000118827	1.74294	0.0214892		351.8	9		highAn
	MetPG3-2.1-C2c	0.706415	0.000108923	0.00219286	7.01987e-05	0.057092	0.000248787	0.00681679	2.97051e-05	0.706444	0.000108929	1.91151	0.037963		351.8	9		lowAn
	MetPG3-2.1-C31c	0.707053	0.000130961	0.00498175	0.000684747	0.0565242	0.000220657	0.00674899	2.63465e-05	0.70708	0.000130963	1.91558	0.0252149		351.8	9		lowAn
	MetPG3-2.1-C2r	0.706488	0.000115595	0.00608395	0.00145825	0.0565847	0.000272357	0.00675621	3.25194e-05	0.706515	0.0001156	1.91251	0.0312704		351.8	9		lowAn
	MetPG3-2.1-C22r	0.707061	0.000129226	0.0012478	0.000286572	0.056869	0.000384773	0.00679016	4.59419e-05	0.707084	0.000129229	1.48473	0.0219016		351.8	9		lowAn
	MetPG3-2.1-C28r	0.708657	0.000104074	0.0484127	0.00595946	0.0565343	0.000278416	0.0067502	3.32429e-05	0.708679	0.000104077	1.90813	0.0322836		351.8	9		lowAn
	MetPG3-2.1-C16r	0.706994	0.000120974	0.00241773	0.000238733	0.0566776	0.000246452	0.00676731	2.94264e-05	0.707013	0.000120977	1.88236	0.0234235		351.8	9		lowAn
	MetPG3-2.1-C1.2	0.707149	0.000101729	0.00286341	0.000227159	0.0567079	0.000244801	0.00677092	2.92292e-05	0.707168	0.000101732	2.01501	0.0196109		351.8	9		lowAn
	MetPG3-2.1-C32c	0.706281	0.000107315	0.00133405	3.55406e-05	0.0568701	0.000234779	0.00679029	2.80326e-05	0.706299	0.000107318	1.9228	0.0356043		351.8	9		lowAn
	Profitis Ilias, upper dome	Sr87/Sr86 Corrected	2σ	Rb87Sr86 Corrected	2σ	Sr84/Sr86 Corrected	2σ	Sr84/Sr88 Corrected	2σ	Standard Corrected Sr87/Sr86	2σ	Total Sr Signals (V)	2σ		Eruption age (ka)	2σ
	MetPG3-M3-C16c	0.706788	0.000141979	0.0195367	0.0051076	0.0568937	0.000327049	0.00679311	3.90497e-05	0.706759	0.000141972	1.96575	0.00689107		17.3	4
	MetPG3-M3-C10.2	0.706139	9.83691e-05	0.00177901	2.64805e-05	0.0565611	0.000232277	0.00675339	2.77339e-05	0.706113	9.83639e-05	2.11355	0.043682		17.3	4
	MetPG3-M3-C19c	0.706633	0.000118961	0.00188913	2.52627e-05	0.0569937	0.000221557	0.00680505	2.64539e-05	0.706613	0.000118959	2.0413	0.0426829		17.3	4
	MetPG3-M3-C11r	0.706266	0.000121769	0.0054462	0.0014634	0.0569565	0.000242321	0.0068006	2.89331e-05	0.706256	0.000121771	1.89773	0.034159		17.3	4
	MetPG3-M3-C14c	0.70616	0.000107862	0.00187547	2.61206e-05	0.0570621	0.000267826	0.00681321	3.19784e-05	0.706153	0.000107862	2.00264	0.0421334		17.3	4
	MetPG3-M3-C1c	0.706833	0.000112547	0.001986	2.51313e-05	0.0568897	0.000262351	0.00679263	3.13248e-05	0.70682	0.000112544	2.06927	0.0248726		17.3	4
	MetPG3-M3-C22c	0.706371	0.000136041	0.00232103	5.99727e-05	0.0566203	0.000291231	0.00676046	3.4773e-05	0.706352	0.000136035	1.88045	0.0391592		17.3	4
	MetPG3-M3-C22r	0.706227	0.000116812	0.001862	3.49871e-05	0.0564509	0.000230547	0.00674024	2.75273e-05	0.706206	0.000116807	1.97167	0.0296346		17.3	4
	MetPG3-M3-C17r	0.706129	0.000130991	0.0285176	0.00518059	0.0565945	0.000297944	0.00675739	3.55745e-05	0.706104	0.000130986	1.77562	0.0545954		17.3	4
	MetPG3-M3-C20c	0.706507	0.000119672	0.0596964	0.00513659	0.0567463	0.000272916	0.00677551	3.25861e-05	0.706481	0.000119667	1.8359	0.0237419		17.3	4
	MetPG3-M3-C21c	0.706489	0.000124259	0.00190028	2.58442e-05	0.056853	0.000314583	0.00678825	3.75613e-05	0.706462	0.000124254	1.91895	0.0286608		17.3	4
	MetPG3-M3-C9r	0.706246	0.00013898	0.0742492	0.00910371	0.0569239	0.000315907	0.00679671	3.77192e-05	0.706219	0.000138975	1.89592	0.0553287		17.3	4
	MetPG3-M3-C16r	0.706076	0.000108475	0.00176483	2.79043e-05	0.0568639	0.000283602	0.00678955	3.3862e-05	0.70607	0.000108482	1.88805	0.0454769		17.3	4
	MetPG3-M3-C7.2	0.706456	0.000117608	0.00278981	7.7811e-05	0.0566055	0.000226851	0.00675869	2.7086e-05	0.706456	0.000117611	2.10163	0.0219929		17.3	4
	MetPG3-M3-C23r	0.706361	0.000114296	0.00298339	0.000360155	0.0566326	0.000233768	0.00676193	2.79119e-05	0.706363	0.0001143	1.87772	0.0320406		17.3	4
	MetPG3-M3-C24c	0.706221	0.000112746	0.00193215	8.64797e-05	0.0566591	0.000257598	0.0067651	3.07571e-05	0.706226	0.000112747	1.98375	0.0427412		17.3	4
	MetPG3-M3-C30c	0.706164	0.000109953	0.0022276	5.73083e-05	0.0567965	0.000250985	0.00678151	2.99676e-05	0.706176	0.000109955	1.88108	0.0120745		17.3	4
	MetPG3-M3-C7.1	0.70623	8.08158e-05	0.0206961	0.00148159	0.0568074	0.000213747	0.0067828	2.55214e-05	0.706248	8.08167e-05	2.10061	0.0146444		17.3	4
	MetPG3-M3-C17c	0.706582	9.96924e-05	0.0169202	0.00362674	0.0565553	0.000232511	0.0067527	2.77618e-05	0.706603	9.96952e-05	1.85221	0.0339306		17.3	4
	MetPG3-M3-C31r	0.706092	0.000131467	0.00191588	3.21595e-05	0.0568714	0.000277095	0.00679044	3.30852e-05	0.706111	0.000131469	1.81382	0.0373001		17.3	4
	MetPG3-M3-C5.1	0.706509	0.000101915	0.00186665	2.78964e-05	0.0566222	0.000236385	0.00676069	2.82244e-05	0.70652	0.000101917	2.0167	0.0171205		17.3	4
	MetPG3-M3-C9c	0.706793	0.000116031	0.00157165	2.55532e-05	0.0567192	0.000243615	0.00677227	2.90877e-05	0.706802	0.000116031	1.88509	0.0304426		17.3	4
	MetPG3-M3-C32c	0.706272	0.000138084	0.00498615	0.000540708	0.0569319	0.000283862	0.00679767	3.38931e-05	0.706279	0.000138085	1.73082	0.039993		17.3	4
	MetPG3-M3-C5.2	0.706482	0.000109087	0.00864668	0.00100619	0.056721	0.000279525	0.00677249	3.33753e-05	0.706488	0.000109088	1.94385	0.0362021		17.3	4
	MetPG3-M3-C31c	0.706727	9.8876e-05	0.0202818	0.00336071	0.0565398	0.000317695	0.00675085	3.79328e-05	0.70673	9.88758e-05	1.90543	0.0228925		17.3	4
	MetPG3-M3-C13.2	0.706567	0.000125422	0.00663097	0.00135344	0.057016	0.00030707	0.00680771	3.66641e-05	0.706566	0.000125422	1.72697	0.0371482		17.3	4
	MetPG3-M3-C23c	0.706696	9.85898e-05	0.002545	3.87308e-05	0.0567409	0.000249182	0.00677486	2.97524e-05	0.706697	9.859e-05	1.86938	0.0205411		17.3	4
	MetPG3-M3-C24r	0.706199	0.000100178	0.00189216	5.87654e-05	0.0571299	0.000270182	0.00682131	3.22597e-05	0.706207	0.00010018	1.89303	0.0277936		17.3	4
	MetPG3-M3-C11c	0.706196	0.000122783	0.00382563	0.000942212	0.0566602	0.000287768	0.00676523	3.43596e-05	0.706205	0.000122785	1.78145	0.0339372		17.3	4
	MetPG3-M3-C20r	0.706204	0.000127873	0.0022761	2.97952e-05	0.0567004	0.000284693	0.00677002	3.39923e-05	0.706213	0.000127875	1.83596	0.0227052		17.3	4
	MetPG3-M3-C13.1	0.706651	0.000126927	0.00397279	7.5285e-05	0.0570487	0.000321231	0.00681161	3.8355e-05	0.706672	0.000126936	1.66008	0.0293855		17.3	4
	MetPG3-M3-C1r	0.706894	0.000103029	0.00195079	3.16552e-05	0.0568306	0.000298861	0.00678558	3.5684e-05	0.706923	0.000103031	1.88663	0.0246504		17.3	4
	MetPG3-M3-C10.1	0.706553	9.24881e-05	0.00160087	3.48364e-05	0.0564589	0.00023425	0.0067412	2.79694e-05	0.706583	9.24902e-05	2.07349	0.0251146		17.3	4
	Palea Loutra	Sr87/Sr86 Corrected	2σ	Rb87Sr86 Corrected	2σ	Sr84/Sr86 Corrected	2σ	Sr84/Sr88 Corrected	2σ	Standard Corrected Sr87/Sr86	2σ	Total Sr Signals (V)	2σ		Eruption age (ka)	2σ
	MetPG3-M4-C13c	0.706707	0.00011843	0.00178559	2.19318e-05	0.0567832	0.000261746	0.00677991	3.12525e-05	0.706651	0.000118416	2.09357	0.0236954		65.1	5.8
	MetPG3-M4-C23r	0.706577	0.00010824	0.00178319	2.69116e-05	0.0566527	0.0002614	0.00676433	3.12111e-05	0.706551	0.000108237	2.01202	0.0413999		65.1	5.8
	MetPG3-M4-C15c	0.706637	0.000109053	0.00343381	0.000272574	0.0569335	0.000294775	0.00679786	3.51961e-05	0.706623	0.000109051	1.93865	0.0497465		65.1	5.8
	MetPG3-M4-C16c	0.706441	0.000118673	0.0019104	0.00032134	0.0569207	0.000253465	0.00679633	3.02637e-05	0.706432	0.000118674	1.9968	0.0435011		65.1	5.8
	MetPG3-M4-C10r	0.706624	0.000106586	0.0323367	0.0017248	0.0571206	0.000348106	0.0068202	4.15638e-05	0.706617	0.000106586	2.05576	0.0145447		65.1	5.8
	MetPG3-M4-C9r	0.706657	9.86313e-05	0.00845184	0.00254299	0.0570068	0.00029872	0.00680661	3.56671e-05	0.70663	9.86277e-05	1.79458	0.0633231		65.1	5.8
	MetPG3-M4-C14c	0.706461	0.000109904	0.0133011	0.00120801	0.0565846	0.000307541	0.0067562	3.67204e-05	0.706453	0.000109912	1.77598	0.0366954		65.1	5.8
	MetPG3-M4-C7r	0.706887	0.000113129	0.00172097	2.6169e-05	0.0567379	0.000246689	0.0067745	2.94546e-05	0.706896	0.00011313	1.89092	0.0319915		65.1	5.8
	MetPG3-M4-C9c	0.706744	0.000102791	0.00103872	2.87256e-05	0.0566195	0.000266949	0.00676037	3.18738e-05	0.706764	0.000102796	2.12848	0.041844		65.1	5.8
	MetPG3-M4-C16r	0.706485	0.000112215	0.00789442	0.00269726	0.0567176	0.000277146	0.00677208	3.30912e-05	0.706504	0.000112216	1.8973	0.0405773		65.1	5.8
	MetPG3-M4-C13cr	0.706288	0.000115129	0.0145703	0.00171243	0.057185	0.00030411	0.00682789	3.63107e-05	0.706304	0.000115133	1.84182	0.028658		65.1	5.8
	MetPG3-M4-C12r	0.706518	0.000116989	0.00758817	0.00126699	0.0569288	0.000306486	0.00679729	3.65944e-05	0.706533	0.000116992	1.80127	0.0378188		65.1	5.8
	MetPG3-M4-C13m	0.706491	0.000103919	0.0354261	0.00249162	0.0568482	0.000260792	0.00678768	3.11386e-05	0.706504	0.000103921	1.84252	0.0192932		65.1	5.8
	MetPG3-M4-C23c	0.706623	0.000130363	0.00946983	0.00175907	0.0566767	0.000358777	0.0067672	4.2838e-05	0.706634	0.000130365	1.83373	0.0582608		65.1	5.8
	MetPG3-M4-C6r	0.706182	0.000106837	0.0743644	0.00260066	0.0569572	0.000225065	0.00680069	2.68727e-05	0.706193	0.000106837	1.97649	0.0233649		65.1	5.8
	MetPG3-M4-C2r	0.706653	0.000109202	0.00175696	3.14038e-05	0.0567508	0.000262284	0.00677604	3.13167e-05	0.706661	0.000109202	1.9701	0.0283613		65.1	5.8
	MetPG3-M4-C15r	0.706611	0.000108091	0.00345156	0.000658284	0.0567039	0.00025063	0.00677044	2.99252e-05	0.706617	0.000108091	1.86744	0.0298372		65.1	5.8
	MetPG3-M4-C4c	0.706455	0.000121578	0.0038919	0.000616839	0.0564303	0.000263933	0.00673778	3.15136e-05	0.706461	0.000121579	1.82883	0.0216391		65.1	5.8
	MetPG3-M4-C24r	0.706933	0.000130368	0.00285381	0.000186179	0.0565296	0.000285692	0.00674963	3.41117e-05	0.706939	0.00013037	1.82319	0.0345766		65.1	5.8
	MetPG3-M4-C18c	0.706877	0.000114518	0.00496326	0.000513937	0.0567186	0.000326152	0.0067722	3.89426e-05	0.706877	0.000114517	1.88726	0.0125043		65.1	5.8
	MetPG3-M4-C25r	0.706091	0.000115356	0.0400049	0.00349005	0.0565173	0.00029575	0.00674817	3.53125e-05	0.706091	0.000115357	1.95579	0.0119593		65.1	5.8
	MetPG3-M4-C25c	0.706978	0.000135165	0.00289513	0.000399085	0.0567684	0.000355241	0.00677815	4.24158e-05	0.706979	0.000135165	1.53737	0.0750479		65.1	5.8
	MetPG3-M4-C1r	0.706522	0.0001063	0.00176926	0.000102954	0.0567483	0.000253009	0.00677575	3.02093e-05	0.706524	0.000106301	1.97266	0.0228547		65.1	5.8
	MetPG3-M4-C10c	0.706674	0.000129511	0.00366883	0.000135901	0.056839	0.000265474	0.00678658	3.16976e-05	0.706679	0.000129511	1.78406	0.0243022		65.1	5.8
	MetPG3-M4-C26c	0.706284	0.000126408	0.0705225	0.00949173	0.0569447	0.00028665	0.0067992	3.4226e-05	0.70629	0.00012641	1.85221	0.0326521		65.1	5.8
	MetPG3-M4-C29c	0.70666	0.000124125	0.00201109	0.000100729	0.056558	0.00031408	0.00675303	3.75012e-05	0.706668	0.000124126	1.7643	0.0371722		65.1	5.8
	MetPG3-M4-C2c	0.706553	0.000121968	0.00208306	0.00024027	0.056512	0.000230525	0.00674753	2.75246e-05	0.706564	0.00012197	1.86604	0.015873		65.1	5.8
	MetPG3-M4-C12c	0.706626	0.000113669	0.00155468	0.000107475	0.0571992	0.000306772	0.00682959	3.66286e-05	0.706646	0.000113672	1.84594	0.029311		65.1	5.8
	MetPG3-M4-C1c	0.706588	0.000108143	0.0123235	0.00117589	0.0568575	0.000261781	0.00678878	3.12566e-05	0.70661	0.000108147	1.93281	0.012067		65.1	5.8
	MetPG3-M4-C14r	0.706498	0.000113602	0.0107262	0.0014572	0.056433	0.000290164	0.0067381	3.46456e-05	0.706526	0.000113608	1.82497	0.031901		65.1	5.8
	MetPG3-M4-C24c	0.706661	0.000131498	0.0290522	0.00430131	0.0568073	0.000359056	0.00678279	4.28713e-05	0.70669	0.000131506	1.66471	0.0302011		65.1	5.8
	MetPG3-M4-C22r	0.706514	0.000171727	0.119679	0.00733755	0.0563874	0.000381301	0.00673266	4.55273e-05	0.706535	0.000171731	1.40122	0.0789598		65.1	5.8
	MetPG3-M4-C7c	0.706784	0.000110322	0.0133372	0.00431461	0.0561741	0.000317244	0.00670719	3.7879e-05	0.706802	0.000110325	1.93778	0.0443411		65.1	5.8
	Ag. Ioannis	Sr87/Sr86 Corrected	2σ	Rb87Sr86 Corrected	2σ	Sr84/Sr86 Corrected	2σ	Sr84/Sr88 Corrected	2σ	Standard Corrected Sr87/Sr86	2σ	Total Sr Signals (V)	2σ		Eruption age (ka)	2σ		Observation
	MetPG3-M6-C35c	0.708017	0.000100653	0.000554699	2.48035e-05	0.0567997	0.00031226	0.00678189	3.72838e-05	0.707986	0.000100653	1.94632	0.0591965		277.8	4.6		highAn
	MetPG3-M6-C11c	0.707102	0.000118645	0.0256778	0.00212338	0.0566812	0.000284812	0.00676773	3.40065e-05	0.707075	0.00011864	1.91828	0.0427117		277.8	4.6		lowAn
	MetPG3-M6-C12r	0.707243	0.000108757	0.00554917	0.000172371	0.0568218	0.000239784	0.00678452	2.86302e-05	0.70723	0.000108753	2.16759	0.0340795		277.8	4.6		lowAn
	MetPG3-M6-C5c	0.70637	0.000118661	0.00556898	0.000216525	0.056952	0.000214681	0.00680007	2.56329e-05	0.706362	0.000118661	2.0962	0.0513284		277.8	4.6		lowAn
	MetPG3-M6-C6c	0.707361	0.000107957	0.00127918	3.37811e-05	0.0569556	0.000269598	0.0068005	3.21901e-05	0.707352	0.000107955	2.00486	0.043293		277.8	4.6		lowAn
	MetPG3-M6-C14c	0.707764	0.00022005	0.133505	0.0120163	0.0571187	0.000373937	0.00681998	4.46481e-05	0.707753	0.00022005	1.84578	0.0197031		277.8	4.6		highAn
	MetPG3-M6-C9c	0.708524	0.000177493	0.0292859	0.00933493	0.056743	0.000306427	0.00677511	3.65874e-05	0.708513	0.000177492	1.90659	0.089882		277.8	4.6		lowAn
	MetPG3-M6-C31c	0.707062	0.000125237	0.0177558	0.0038587	0.056437	0.00027889	0.00673857	3.32994e-05	0.707035	0.000125232	1.78987	0.0386657		277.8	4.6		highAn
	MetPG3-M6-C33r	0.707426	9.35992e-05	0.0028667	0.000132507	0.0569799	0.000227063	0.0068034	2.71114e-05	0.707399	9.35954e-05	2.00148	0.0442404		277.8	4.6		lowAn
	MetPG3-M6-C11r	0.706825	0.000102263	0.0017797	6.22246e-05	0.0566632	0.000298218	0.00676558	3.56073e-05	0.706798	0.00010226	1.96515	0.0393473		277.8	4.6		lowAn
	MetPG3-M6-C14r	0.707769	0.000109919	0.0688561	0.00388808	0.0571374	0.00028933	0.0068222	3.4546e-05	0.707758	0.000109919	1.84644	0.00924115		277.8	4.6		highAn
	MetPG3-M6-C8c	0.707431	0.00011211	0.00101007	2.57993e-05	0.0569287	0.000269769	0.00679728	3.22105e-05	0.70745	0.000112114	1.86335	0.0467356		277.8	4.6		lowAn
	MetPG3-M6-C5r	0.707202	9.99157e-05	0.00266153	0.000340694	0.0565281	0.000265423	0.00674946	3.16915e-05	0.707222	9.99185e-05	2.0326	0.0213568		277.8	4.6		lowAn
	MetPG3-M6-C19r	0.707419	0.000104866	0.006706	0.000360844	0.0570156	0.000233555	0.00680766	2.78864e-05	0.707439	0.000104869	2.01589	0.0266245		277.8	4.6		lowAn
	MetPG3-M6-C38c	0.708005	0.000100581	0.00237311	0.000322331	0.0566328	0.000272536	0.00676195	3.25408e-05	0.708025	0.000100584	1.87971	0.035747		277.8	4.6		lowAn
	MetPG3-M6-C4c	0.709688	9.78452e-05	0.00150581	2.99152e-05	0.0569539	0.000296665	0.0068003	3.54217e-05	0.709708	9.78474e-05	1.80101	0.0353962		277.8	4.6		lowAn
	MetPG3-M6-C7c	0.707661	0.000115731	0.0068881	0.000466411	0.0563797	0.000316566	0.00673174	3.77979e-05	0.707671	0.000115732	1.64584	0.0249359		277.8	4.6		highAn
	MetPG3-M6-C1r	0.707402	0.000109346	0.00295637	0.000406796	0.0569598	0.000280375	0.006801	3.34767e-05	0.707409	0.000109348	1.92517	0.0265572		277.8	4.6		lowAn
	MetPG3-M6-C15c	0.707433	0.000113978	0.0203543	0.00265866	0.0570408	0.000314464	0.00681067	3.75471e-05	0.70744	0.000113978	1.81117	0.0354872		277.8	4.6		lowAn
	MetPG3-M6-C1c	0.70735	0.000110916	0.0357583	0.00397147	0.0567887	0.00031348	0.00678057	3.74295e-05	0.707353	0.000110916	1.82585	0.0276277		277.8	4.6		lowAn
	MetPG3-M6-C2r	0.708784	0.000123433	0.0251097	0.00318663	0.0564683	0.000264743	0.00674231	3.16103e-05	0.708787	0.000123433	1.84625	0.0118351		277.8	4.6		highAn
	MetPG3-M6-C16c	0.707096	0.000120009	0.0191885	0.00278479	0.0567217	0.000314513	0.00677257	3.75528e-05	0.7071	0.00012001	1.96551	0.0456461		277.8	4.6		lowAn
	MetPG3-M6-C10r	0.707825	0.000120453	0.0046434	0.000175527	0.0564988	0.000322016	0.00674596	3.84488e-05	0.707829	0.000120456	1.7719	0.0317109		277.8	4.6		lowAn
	MetPG3-M6-C33c	0.707254	0.000107872	0.00177565	8.28875e-05	0.0570932	0.000266871	0.00681692	3.18644e-05	0.707262	0.000107873	1.847	0.0367419		277.8	4.6		lowAn
	MetPG3-M6-C12c	0.707039	0.000111851	0.0185368	0.001407	0.0566661	0.000264476	0.00676593	3.15785e-05	0.70705	0.000111852	1.72312	0.0321298		277.8	4.6		highAn
	MetPG3-M6-C9r	0.708011	0.000170459	0.0530819	0.00572356	0.0563965	0.000353364	0.00673374	4.21916e-05	0.708023	0.000170463	1.75224	0.013471		277.8	4.6		highAn
	MetPG3-M6-C29c	0.707883	0.000132324	0.03992	0.00244591	0.0565227	0.000369137	0.00674881	4.4075e-05	0.707906	0.000132327	1.60874	0.0250441		277.8	4.6		highAn
	MetPG3-M6-C31r	0.707243	9.67029e-05	0.00570073	0.00068757	0.0565898	0.000296813	0.00675682	3.54395e-05	0.707269	9.67094e-05	1.88823	0.0254402		277.8	4.6		lowAn
	MetPG3-M6-C2c	0.708701	0.000304203	0.0961766	0.00225934	0.0559922	0.000506485	0.00668547	6.04743e-05	0.708722	0.000304209	1.75209	0.015203		277.8	4.6		lowAn
	MetPG3-M6-C7r	0.707466	9.73441e-05	0.00355381	6.96512e-05	0.0568481	0.000260783	0.00678766	3.11374e-05	0.707485	9.73465e-05	1.86886	0.0261874		277.8	4.6		lowAn
	MetPG3-M6-C8r	0.707491	0.000135446	0.0319639	0.00386538	0.0570398	0.00027986	0.00681056	3.34152e-05	0.707509	0.00013545	1.68642	0.0292174		277.8	4.6		lowAn
	MetPG3-M6-C3c	0.707069	0.000113909	0.00236214	3.9902e-05	0.0565301	0.000311795	0.0067497	3.72283e-05	0.707088	0.000113912	1.66606	0.0271299		277.8	4.6		lowAn
	MetPG3-M6-C37r	0.708267	9.57627e-05	0.00932116	0.000803788	0.0565762	0.000203432	0.0067552	2.42898e-05	0.708286	9.57656e-05	1.99641	0.0315511		277.8	4.6		lowAn
	Kossona Vouno pumice	Sr87/Sr86 Corrected	2σ	Rb87Sr86 Corrected	2σ	Sr84/Sr86 Corrected	2σ	Sr84/Sr88 Corrected	2σ	Standard Corrected Sr87/Sr86	2σ	Total Sr Signals (V)	2σ		Eruption age (ka)	2σ		Observation
	MetPG4-1.3-C1r	0.707478	9.88415e-05	0.0126443	0.000779847	0.0568843	0.000261	0.00679198	3.11634e-05	0.707425	9.8842e-05	2.14138	0.0321214		337.2	6.8		highAn
	MetPG4-1.3-C1c	0.706841	9.42711e-05	0.00183488	0.00017707	0.0564381	0.000233692	0.00673871	2.79028e-05	0.706813	9.42673e-05	2.25996	0.0240835		337.2	6.8		lowAn
	MetPG4-1.3-C5.2	0.706748	8.3356e-05	0.00285864	0.000362298	0.0563521	0.000236316	0.00672844	2.82162e-05	0.706721	8.3352e-05	2.23789	0.0260301		337.2	6.8		lowAn
	MetPG4-1.3-C12r	0.708017	9.30861e-05	0.060214	0.00264998	0.056613	0.000262438	0.00675959	3.13351e-05	0.707996	9.30852e-05	2.12328	0.024822		337.2	6.8		highAn
	MetPG4-1.3-C23r	0.70797	0.000111077	0.0136152	0.00127305	0.0569477	0.000238206	0.00679955	2.84418e-05	0.707955	0.000111074	1.85371	0.024135		337.2	6.8		lowAn
	MetPG4-1.3-C4c	0.706764	9.1187e-05	0.00181602	3.06898e-05	0.0569425	0.000286669	0.00679893	3.42283e-05	0.706757	9.11859e-05	2.11465	0.0261001		337.2	6.8		lowAn
	MetPG4-1.3-C24r	0.707896	9.86042e-05	0.00251059	0.000278378	0.0565732	0.000206403	0.00675484	2.46445e-05	0.707887	9.86004e-05	2.16494	0.0302167		337.2	6.8		lowAn
	MetPG4-1.3-C21c	0.706292	0.000114719	0.00170535	6.25462e-05	0.0568721	0.000234889	0.00679052	2.80457e-05	0.70628	0.000114717	2.06743	0.0586936		337.2	6.8		lowAn
	MetPG4-1.3-C9c	0.708867	0.000129862	0.00573765	0.000948984	0.0572069	0.000439885	0.0068305	5.25223e-05	0.708848	0.000129861	1.65675	0.0197313		337.2	6.8		lowAn
	MetPG4-1.3-C5.1	0.708014	9.56894e-05	0.115504	0.00216297	0.0565737	0.000234678	0.0067549	2.80205e-05	0.707987	9.56858e-05	2.01581	0.00946805		337.2	6.8		highAn
	MetPG4-1.3-C7c	0.708318	0.000160569	0.000660798	3.90718e-05	0.0570047	0.000366717	0.00680636	4.3786e-05	0.708293	0.000160564	1.43186	0.0176169		337.2	6.8		highAn
	MetPG4-1.3-C4r	0.707956	0.000155504	0.0780347	0.00321326	0.0564178	0.000246271	0.00673629	2.94047e-05	0.707962	0.000155501	1.95035	0.0169198		337.2	6.8		highAn
	MetPG4-1.3-C6.1	0.70722	0.000136905	0.00254785	0.000310984	0.0565637	0.000268229	0.0067537	3.20265e-05	0.707228	0.000136912	1.94354	0.030717		337.2	6.8		lowAn
	MetPG4-1.3-C10c	0.707626	0.000121167	0.00419952	0.000800303	0.0566785	0.000450682	0.00676741	5.38114e-05	0.707645	0.000121169	1.69445	0.0620572		337.2	6.8		highAn
	MetPG4-1.3-C7r	0.708457	0.000134566	0.000209469	3.18745e-05	0.05665	0.000387604	0.00676401	4.62799e-05	0.708477	0.00013457	1.42059	0.0275438		337.2	6.8		highAn
	MetPG4-1.3-C8c	0.706795	0.000100985	0.00999717	0.000869805	0.056964	0.000331377	0.0068015	3.95665e-05	0.706808	0.000100987	1.75046	0.0342684		337.2	6.8		lowAn
	MetPG4-1.3-C20c	0.708182	0.000150018	0.0828107	0.00364203	0.0562279	0.000304825	0.00671361	3.63961e-05	0.708192	0.00015002	1.7989	0.0127382		337.2	6.8		highAn
	MetPG4-1.3-C24c	0.708057	0.000150998	0.0331211	0.0029098	0.0564975	0.000458211	0.0067458	5.47104e-05	0.708064	0.000151	1.89114	0.0309594		337.2	6.8		highAn
	MetPG4-1.3-C3r	0.707188	0.000117093	0.00155232	2.57234e-05	0.056611	0.000239879	0.00675935	2.86415e-05	0.707192	0.000117093	1.91748	0.0203332		337.2	6.8		lowAn
	MetPG4-1.3-C15c	0.708436	0.000148487	0.00202676	0.00017338	0.0566579	0.000384877	0.00676496	4.59544e-05	0.708439	0.000148488	1.36887	0.0217506		337.2	6.8		highAn
	MetPG4-1.3-C23c	0.708264	0.000133037	0.00361156	0.000322686	0.0568175	0.000317945	0.00678401	3.79626e-05	0.708265	0.000133036	1.65429	0.0224316		337.2	6.8		highAn
	MetPG4-1.3-C3c	0.706807	9.46616e-05	0.00154751	3.09839e-05	0.0566353	0.00024031	0.00676225	2.86931e-05	0.706806	9.46615e-05	1.94068	0.0208907		337.2	6.8		lowAn
	MetPG4-1.3-C12c	0.707993	0.000145011	0.0511062	0.00644949	0.0565821	0.000335954	0.00675591	4.01129e-05	0.707992	0.000145011	1.90529	0.0100431		337.2	6.8		highAn
	MetPG4-1.3-C6.2	0.707869	0.000106461	0.00296331	0.000981745	0.0565991	0.000289815	0.00675793	3.46039e-05	0.707868	0.000106461	1.90346	0.0303478		337.2	6.8		highAn
	MetPG4-1.3-C22r	0.707664	0.000144521	0.0226714	0.00223123	0.0571196	0.000266794	0.00682008	3.18552e-05	0.707667	0.000144519	1.86415	0.0126625		337.2	6.8		lowAn
	MetPG4-1.3-C8r	0.707409	0.000134461	0.0148069	0.00239699	0.0565827	0.000300919	0.00675598	3.59297e-05	0.707413	0.000134462	1.89983	0.014556		337.2	6.8		lowAn
	MetPG4-1.3-C21r	0.707643	0.000126489	0.0549357	0.00250751	0.0564234	0.000290808	0.00673696	3.47225e-05	0.707673	0.000126494	1.83653	0.0163893		337.2	6.8		highAn
	MetPG4-1.3-C2c	0.70709	0.000129853	0.00525467	0.00117025	0.0564499	0.000365432	0.00674012	4.36326e-05	0.707118	0.000129859	1.66107	0.0513938		337.2	6.8		lowAn
	MetPG4-1.3-C2r	0.707194	0.000124292	0.00298811	0.000432476	0.0565458	0.000296096	0.00675157	3.53539e-05	0.70722	0.000124292	1.87279	0.028867		337.2	6.8		lowAn
	MetPG4-1.3-C20r	0.708062	0.000138199	0.0716862	0.00319282	0.057035	0.00030117	0.00680998	3.59598e-05	0.708085	0.000138206	1.71371	0.0190268		337.2	6.8		highAn
	MetPG4-1.3-C14c	0.708654	0.00012456	0.000307991	2.94177e-05	0.0567049	0.000496124	0.00677056	5.92372e-05	0.708675	0.000124566	1.26174	0.0124923		337.2	6.8		highAn
	MetPG4-1.3-C9r	0.708002	0.000118383	0.0288669	0.00366086	0.0563899	0.000335024	0.00673295	4.00019e-05	0.708021	0.000118387	1.63985	0.0234771		337.2	6.8		highAn
	MetPG4-1.3-C10r	0.70701	0.000120501	0.00220274	0.00012206	0.0569144	0.000259813	0.00679558	3.10217e-05	0.707028	0.000120504	1.81617	0.0180265		337.2	6.8		lowAn
	Malisa (680 m)	Sr87/Sr86 Corrected	2σ	Rb87Sr86 Corrected	2σ	Sr84/Sr86 Corrected	2σ	Sr84/Sr88 Corrected	2σ	Standard Corrected Sr87/Sr86	2σ	Total Sr Signals (V)	2σ		Eruption age (ka)	2σ
	MetPG4-12.1-C29c	0.706758	0.000100979	0.00184522	2.68254e-05	0.0566189	0.000224953	0.0067603	2.68594e-05	0.706708	0.00010097	2.2225	0.0453564		145.3	10.6
	MetPG4-12.1-C30r	0.706706	0.000111556	0.00754358	0.000194342	0.0568205	0.000288225	0.00678437	3.4414e-05	0.706675	0.000111554	2.0444	0.0469462		145.3	10.6
	MetPG4-12.1-C18c	0.706441	9.1264e-05	0.00199564	0.000109564	0.0567995	0.000210363	0.00678186	2.51173e-05	0.706423	9.12638e-05	2.15461	0.0438037		145.3	10.6
	MetPG4-12.1-C25.2	0.70713	9.79727e-05	0.00279474	5.17497e-05	0.0566314	0.000222982	0.00676179	2.6624e-05	0.707113	9.79688e-05	2.07403	0.0325149		145.3	10.6
	MetPG4-12.1-C23r	0.706505	8.85771e-05	0.04322	0.00389861	0.0565632	0.000262866	0.00675365	3.13862e-05	0.706499	8.8574e-05	2.1506	0.0346735		145.3	10.6
	MetPG4-12.1-C23c	0.707346	0.000116306	0.00318984	0.000448199	0.0568829	0.000299049	0.00679182	3.57065e-05	0.70733	0.000116298	1.92667	0.0309813		145.3	10.6
	MetPG4-12.1-C32c	0.707125	0.000111761	0.00255747	0.000459448	0.056698	0.000284463	0.00676974	3.39649e-05	0.707107	0.00011176	2.0022	0.0250655		145.3	10.6
	MetPG4-12.1-C5.1	0.707249	0.000139353	0.00169058	0.000367543	0.0564923	0.000468719	0.00674518	5.59651e-05	0.707223	0.000139349	1.76434	0.101034		145.3	10.6
	MetPG4-12.1-C27r	0.706742	0.000110595	0.00173468	2.65578e-05	0.0568219	0.000286428	0.00678454	3.41995e-05	0.706716	0.000110591	1.94235	0.0408981		145.3	10.6
	MetPG4-12.1-C19c	0.706353	0.000117336	0.0182828	0.00370848	0.0567271	0.000297879	0.00677322	3.55668e-05	0.706327	0.000117333	1.93482	0.0418091		145.3	10.6
	MetPG4-12.1-C21.1	0.706825	0.000118644	0.00639137	0.000270384	0.0565626	0.00030213	0.00675358	3.60743e-05	0.706809	0.00011864	1.71996	0.0201429		145.3	10.6
	MetPG4-12.1-C13r	0.707239	0.000122184	0.00424562	0.000344256	0.0569402	0.000292991	0.00679866	3.49832e-05	0.70723	0.000122191	1.92907	0.0384785		145.3	10.6
	MetPG4-12.1-C21.2	0.707231	9.97757e-05	0.00148794	2.70076e-05	0.0569273	0.000268872	0.00679712	3.21033e-05	0.707227	9.97663e-05	2.04341	0.0294356		145.3	10.6
	MetPG4-12.1-C25.1	0.706786	9.86982e-05	0.00621112	0.000794183	0.0564456	0.000258228	0.00673961	3.08325e-05	0.706796	9.86963e-05	2.05099	0.0321462		145.3	10.6
	MetPG4-12.1-C2c	0.706468	0.000183551	0.0176252	0.00359276	0.0568	0.000534379	0.00678192	6.38049e-05	0.706488	0.000183556	1.65449	0.118971		145.3	10.6
	MetPG4-12.1-C10c	0.707129	0.000101529	0.00130389	2.44781e-05	0.057005	0.000281156	0.0068064	3.35701e-05	0.707149	0.00010153	1.87518	0.0358376		145.3	10.6
	MetPG4-12.1-C31c	0.706831	0.000111226	0.00279075	9.49434e-05	0.0567558	0.000230727	0.00677664	2.75488e-05	0.706841	0.000111227	1.98993	0.024826		145.3	10.6
	MetPG4-12.1-C16c	0.707295	0.000113785	0.00823732	0.000112467	0.0566636	0.000248265	0.00676563	2.96428e-05	0.707301	0.000113786	2.01099	0.0183751		145.3	10.6
	MetPG4-12.1-C27c	0.707237	9.82652e-05	0.000923449	2.84696e-05	0.0567771	0.000306087	0.00677919	3.65468e-05	0.707242	9.82661e-05	1.89425	0.0339308		145.3	10.6
	MetPG4-12.1-C2r	0.706442	0.00012083	0.029579	0.00237639	0.0566723	0.000323853	0.00676667	3.86681e-05	0.706447	0.000120831	1.8464	0.0125177		145.3	10.6
	MetPG4-12.1-C24c	0.707143	0.000108248	0.0116911	0.000916039	0.0566786	0.00025463	0.00676743	3.04028e-05	0.707144	0.000108248	1.92332	0.0241361		145.3	10.6
	MetPG4-12.1-C13c	0.707309	0.000110829	0.00588244	0.000204126	0.0569582	0.000276115	0.00680081	3.29681e-05	0.70731	0.000110828	1.92785	0.0350634		145.3	10.6
	MetPG4-12.1-C1c	0.706484	9.3958e-05	0.00426309	0.00126641	0.0568269	0.000258608	0.00678513	3.08778e-05	0.706489	9.3958e-05	2.06386	0.0274184		145.3	10.6
	MetPG4-12.1-C1r	0.706173	9.93234e-05	0.0144195	0.00115792	0.0565072	0.000276995	0.00674696	3.30731e-05	0.70618	9.9325e-05	2.03615	0.0233413		145.3	10.6
	MetPG4-12.1-C9c	0.706667	0.000120173	0.0017454	2.52967e-05	0.0564544	0.000259795	0.00674065	3.10195e-05	0.706676	0.000120174	1.85754	0.0301999		145.3	10.6
	MetPG4-12.1-C11c	0.706858	0.000115486	0.0155394	0.00194994	0.0563858	0.000305253	0.00673247	3.64473e-05	0.706873	0.000115488	1.93213	0.0280373		145.3	10.6
	MetPG4-12.1-C5.2	0.707794	0.000114432	0.000928958	7.27785e-05	0.056212	0.000311928	0.00671171	3.72443e-05	0.707824	0.000114436	1.74113	0.0335016		145.3	10.6
	MetPG4-12.1-C30c	0.707646	0.000153906	0.139248	0.0111855	0.0561916	0.000451948	0.00670928	5.39626e-05	0.707676	0.000153913	1.59397	0.029223		145.3	10.6
	MetPG4-12.1-C4c	0.706502	0.000134085	0.00475326	0.00112985	0.0566143	0.000268864	0.00675974	3.21024e-05	0.706528	0.000134089	1.76322	0.0329088		145.3	10.6
	MetPG4-12.1-C12c	0.706513	0.000107503	0.00127966	5.45673e-05	0.0568123	0.000335444	0.00678339	4.0052e-05	0.706532	0.000107506	1.81054	0.0266545		145.3	10.6
	Ag. Theodori	Sr87/Sr86 Corrected	2σ	Rb87Sr86 Corrected	2σ	Sr84/Sr86 Corrected	2σ	Sr84/Sr88 Corrected	2σ	Standard Corrected Sr87/Sr86	2σ	Total Sr Signals (V)	2σ		Eruption age (ka)	2σ
	MetPG4-2.2-C29c	0.706218	0.000106793	0.0179652	0.00329151	0.0567783	0.00026191	0.00677932	3.12721e-05	0.706167	0.000106794	2.08688	0.0510391		419.4	5.6
	MetPG4-2.2-C22c	0.706068	9.40788e-05	0.00197016	2.40058e-05	0.0569204	0.000191256	0.0067963	2.2836e-05	0.70603	9.4074e-05	2.28743	0.0434268		419.4	5.6
	MetPG4-2.2-C8c	0.705946	9.18281e-05	0.00207362	2.05764e-05	0.0567614	0.000214153	0.00677731	2.55699e-05	0.705909	9.18268e-05	2.42117	0.0497903		419.4	5.6
	MetPG4-2.2-C4c	0.706275	0.000112698	0.0115459	0.0019628	0.0568018	0.000273013	0.00678213	3.25977e-05	0.70624	0.000112687	2.23442	0.0156237		419.4	5.6
	MetPG4-2.2-C32r	0.706149	9.36117e-05	0.00214035	2.38735e-05	0.0565511	0.000258966	0.0067522	3.09205e-05	0.706121	9.36109e-05	2.36002	0.036163		419.4	5.6
	MetPG4-2.2-C23c	0.706503	9.69722e-05	0.00644053	0.00184308	0.0566137	0.000238825	0.00675967	2.85158e-05	0.706491	9.6972e-05	2.18831	0.0609242		419.4	5.6
	MetPG4-2.2-C28r	0.706243	0.000102989	0.00247069	0.000156977	0.0565924	0.000252177	0.00675713	3.011e-05	0.706232	0.000102988	2.1594	0.0463094		419.4	5.6
	MetPG4-2.2-C3r	0.70599	0.000147015	0.00489199	0.00168435	0.0564019	0.000293638	0.00673439	3.50604e-05	0.705984	0.000147014	2.36524	0.0418244		419.4	5.6
	MetPG4-2.2-C17c	0.706277	9.18384e-05	0.00296895	5.44052e-05	0.0566039	0.00022947	0.0067585	2.73987e-05	0.706269	9.18363e-05	2.15924	0.0439968		419.4	5.6
	MetPG4-2.2-C18c	0.706138	9.45621e-05	0.00226272	2.95138e-05	0.0565305	0.000236644	0.00674974	2.82553e-05	0.706121	9.45601e-05	2.11279	0.0458534		419.4	5.6
	MetPG4-2.2-C4r	0.705942	0.000121007	0.00547547	0.000722393	0.0569745	0.000226807	0.00680276	2.70807e-05	0.705919	0.000121001	2.21291	0.00799507		419.4	5.6
	MetPG4-2.2-C3c	0.706061	8.32036e-05	0.00222528	5.4497e-05	0.0570267	0.000208792	0.00680898	2.49298e-05	0.706038	8.32035e-05	2.29378	0.0312113		419.4	5.6
	MetPG4-2.2-C12c	0.705941	0.000103537	0.00252108	5.14347e-05	0.056742	0.000279172	0.00677499	3.33331e-05	0.705962	0.00010354	1.93992	0.0468543		419.4	5.6
	MetPG4-2.2-C27c	0.706392	0.000107945	0.00177926	0.000124911	0.0568908	0.00025726	0.00679276	3.07168e-05	0.706412	0.000107948	1.99889	0.0384515		419.4	5.6
	MetPG4-2.2-C29r	0.706153	0.000111536	0.00217155	2.42769e-05	0.056718	0.000240144	0.00677212	2.86731e-05	0.706167	0.000111539	2.05077	0.0337521		419.4	5.6
	MetPG4-2.2-C17r	0.706115	9.91506e-05	0.00344353	0.000397333	0.0569483	0.000249196	0.00679963	2.9754e-05	0.706127	9.91523e-05	2.03987	0.0293428		419.4	5.6
	MetPG4-2.2-C27r	0.706331	8.1374e-05	0.00188167	2.76681e-05	0.0569411	0.000222534	0.00679877	2.65705e-05	0.706341	8.13758e-05	2.13142	0.0371576		419.4	5.6
	MetPG4-2.2-C1c	0.706112	0.00010321	0.00185959	4.35541e-05	0.0565929	0.00025493	0.00675719	3.04386e-05	0.706122	0.000103212	2.17872	0.0387946		419.4	5.6
	MetPG4-2.2-C25c	0.706227	0.000118612	0.00229379	2.35596e-05	0.056623	0.000262306	0.00676079	3.13193e-05	0.706234	0.000118613	1.93934	0.0388427		419.4	5.6
	MetPG4-2.2-C28c	0.706395	9.34656e-05	0.00719428	0.00107705	0.056782	0.000260583	0.00677977	3.11136e-05	0.706402	9.34664e-05	1.88923	0.0343982		419.4	5.6
	MetPG4-2.2-C16c	0.70586	9.04326e-05	0.00194226	3.16676e-05	0.0566512	0.000259082	0.00676416	3.09343e-05	0.705866	9.04329e-05	2.08784	0.0453573		419.4	5.6
	MetPG4-2.2-C20r	0.70612	9.13917e-05	0.00285277	0.000120057	0.0566871	0.000214609	0.00676844	2.56244e-05	0.70612	9.13902e-05	1.97815	0.0394526		419.4	5.6
	MetPG4-2.2-C16r	0.706081	0.00011444	0.00249942	2.24394e-05	0.0566755	0.000283442	0.00676706	3.3843e-05	0.706083	0.000114441	1.87199	0.0222873		419.4	5.6
	MetPG4-2.2-C12r	0.706176	0.000116391	0.00251793	3.28902e-05	0.0566831	0.000306181	0.00676796	3.6558e-05	0.706178	0.000116392	1.86457	0.0258115		419.4	5.6
	MetPG4-2.2-C1r	0.706134	0.000101611	0.0170786	0.00177472	0.0566048	0.000226644	0.00675862	2.70613e-05	0.706139	0.000101611	2.31132	0.0215358		419.4	5.6
	MetPG4-2.2-C32c	0.706556	0.000110286	0.00366625	0.000716968	0.0565346	0.00025411	0.00675023	3.03408e-05	0.706562	0.000110289	2.07438	0.0206193		419.4	5.6
	MetPG4-2.2-C6c	0.706036	9.84362e-05	0.00190249	0.000108762	0.0567369	0.000269825	0.00677438	3.2217e-05	0.706045	9.84376e-05	1.93555	0.035196		419.4	5.6
	MetPG4-2.2-C2r	0.706784	0.000126226	0.00464014	9.64166e-05	0.0560485	0.000287118	0.00669219	3.42819e-05	0.706795	0.00012623	1.8982	0.0168253		419.4	5.6
	MetPG4-2.2-C20c	0.706188	0.000104449	0.00216078	3.9757e-05	0.0565202	0.000292291	0.00674851	3.48996e-05	0.706217	0.000104451	1.96085	0.0273735		419.4	5.6
	MetPG4-2.2-C2c	0.706419	9.73661e-05	0.00284745	6.72151e-05	0.056633	0.000225536	0.00676198	2.6929e-05	0.706437	9.73686e-05	2.12079	0.0235828		419.4	5.6
	Ag. Panteleimon	Sr87/Sr86 Corrected	2σ	Rb87Sr86 Corrected	2σ	Sr84/Sr86 Corrected	2σ	Sr84/Sr88 Corrected	2σ	Standard Corrected Sr87/Sr86	2σ	Total Sr Signals (V)	2σ		Eruption age (ka)	2σ
	MetPG4-d2.D1-C11c	0.706311	7.87891e-05	0.00181031	5.99094e-05	0.0566364	0.000176091	0.00676239	2.10253e-05	0.706263	7.87786e-05	2.69455	0.0218424		446	6.4
	MetPG4-d2.D1-C5r	0.706332	0.000102962	0.0019832	3.6082e-05	0.0567328	0.000207153	0.00677389	2.47341e-05	0.706295	0.000102953	2.32973	0.0313659		446	6.4
	MetPG4-d2.D1-C26.2	0.706506	0.000107155	0.0118265	0.00105779	0.0566377	0.00024453	0.00676254	2.91968e-05	0.706472	0.000107155	2.11542	0.0376091		446	6.4
	MetPG4-d2.D1-C18r	0.706436	0.000108549	0.00213052	3.00038e-05	0.0570079	0.000246914	0.00680674	2.94815e-05	0.706408	0.000108545	2.10187	0.0478817		446	6.4
	MetPG4-d2.D1-C11r	0.706283	9.62261e-05	0.00177141	3.38808e-05	0.0568506	0.000246102	0.00678796	2.93846e-05	0.706273	9.62243e-05	2.31177	0.0231202		446	6.4
	MetPG4-d2.D1-C10c	0.706245	9.88931e-05	0.00171502	2.58571e-05	0.0565619	0.000220234	0.00675349	2.62959e-05	0.706238	9.88902e-05	2.26854	0.041098		446	6.4
	MetPG4-d2.D1-C25r	0.706328	0.00010841	0.00489033	0.000204324	0.0571423	0.000256985	0.00682279	3.0684e-05	0.706319	0.00010841	2.1491	0.0328783		446	6.4
	MetPG4-d2.D1-C12c	0.706474	7.76038e-05	0.00209022	2.24861e-05	0.0570228	0.000198398	0.00680852	2.36887e-05	0.70646	7.75997e-05	2.29441	0.017196		446	6.4
	MetPG4-d2.D1-C8c	0.706283	0.000114581	0.0140758	0.000996981	0.0563869	0.000271066	0.0067326	3.23653e-05	0.706258	0.000114576	1.88616	0.0264701		446	6.4
	MetPG4-d2.D1-C1c	0.70652	8.83019e-05	0.00390444	0.000709678	0.0569157	0.00019877	0.00679573	2.37331e-05	0.706508	8.83048e-05	2.45705	0.025181		446	6.4
	MetPG4-d2.D1-C18c	0.706253	0.000100208	0.00173884	2.64302e-05	0.0568496	0.000242163	0.00678784	2.89143e-05	0.706254	0.000100204	2.04813	0.0327891		446	6.4
	MetPG4-d2.D1-C9r	0.706289	0.000102653	0.00206058	2.99186e-05	0.0566308	0.000248946	0.00676172	2.97241e-05	0.706293	0.000102657	2.06566	0.0301928		446	6.4
	MetPG4-d2.D1-C10r	0.706602	0.000108512	0.00229544	3.56227e-05	0.0569928	0.000272004	0.00680494	3.24773e-05	0.706618	0.000108514	2.04972	0.0421837		446	6.4
	MetPG4-d2.D1-C27c	0.706751	0.000128742	0.0225288	0.00227094	0.0569255	0.000257155	0.00679691	3.07043e-05	0.706767	0.000128744	1.93868	0.0335676		446	6.4
	MetPG4-d2.D1-C29c	0.706267	0.000113967	0.00201723	3.20956e-05	0.0568819	0.000293111	0.0067917	3.49975e-05	0.706275	0.000113967	1.96498	0.0357485		446	6.4
	MetPG4-d2.D1-C1r	0.706371	0.000109204	0.00306867	0.000449589	0.0569923	0.000240871	0.00680488	2.876e-05	0.706379	0.000109205	2.28003	0.0164529		446	6.4
	MetPG4-d2.D1-C12r	0.706147	9.7242e-05	0.00219958	3.04354e-05	0.0565607	0.000196935	0.00675334	2.35141e-05	0.706152	9.72428e-05	2.26464	0.029044		446	6.4
	MetPG4-d2.D1-C24c	0.706329	0.000106246	0.00202118	0.000219445	0.0562404	0.000261874	0.0067151	3.12678e-05	0.70633	0.000106246	2.07389	0.0221754		446	6.4
	MetPG4-d2.D1-C9c	0.706405	9.49718e-05	0.00159978	2.2679e-05	0.0566386	0.000205516	0.00676265	2.45387e-05	0.706405	9.4972e-05	2.37276	0.0201446		446	6.4
	MetPG4-d2.D1-C24r	0.706407	0.000107426	0.0020249	2.45202e-05	0.0569917	0.000258737	0.00680481	3.08932e-05	0.706406	0.000107426	2.10026	0.0120181		446	6.4
	MetPG4-d2.D1-C21c	0.706453	0.000100908	0.00320373	0.000346013	0.0564926	0.000295643	0.00674521	3.52998e-05	0.706454	0.000100909	1.82361	0.0440865		446	6.4
	MetPG4-d2.D1-C5c	0.706608	9.60946e-05	0.00195387	2.67144e-05	0.0566381	0.000249727	0.00676258	2.98174e-05	0.706612	9.60979e-05	2.03217	0.0215653		446	6.4
	MetPG4-d2.D1-C19c	0.706316	0.000114239	0.00301313	0.000357656	0.0565195	0.000298255	0.00674842	3.56116e-05	0.706325	0.000114241	1.76544	0.0432636		446	6.4
	MetPG4-d2.D1-C3c	0.706333	9.80876e-05	0.00190079	3.75186e-05	0.0567176	0.000270096	0.00677208	3.22495e-05	0.706343	9.80897e-05	2.14158	0.0141243		446	6.4
	MetPG4-d2.D1-C28c	0.705995	0.000233538	0.120633	0.00659181	0.0562874	0.000521411	0.00672072	6.22564e-05	0.706007	0.000233543	1.90062	0.0309508		446	6.4
	MetPG4-d2.D1-C20c	0.706865	9.98377e-05	0.00157141	3.63112e-05	0.0566885	0.000185062	0.00676861	2.20964e-05	0.706883	9.98449e-05	2.67127	0.0525143		446	6.4
	MetPG4-d2.D1-C20r	0.706814	7.88241e-05	0.00168307	5.64512e-05	0.0564604	0.00018537	0.00674137	2.21331e-05	0.706841	7.88286e-05	2.6492	0.0351934		446	6.4
	MetPG4-d2.D1-C19r	0.706494	0.000116992	0.018793	0.00409849	0.0568107	0.000281182	0.0067832	3.35731e-05	0.706523	0.000116996	1.85645	0.0319089		446	6.4
	MetPG4-d2.D1-C16c	0.706292	9.97997e-05	0.00176333	2.21992e-05	0.0565148	0.000262929	0.00674787	3.13937e-05	0.706321	9.98025e-05	1.92119	0.0399835		446	6.4
	MetPG4-d2.D1-C26.1	0.706458	0.000103661	0.00180856	2.46782e-05	0.0569039	0.000259282	0.00679433	3.09582e-05	0.706482	0.000103662	2.10052	0.0102137		446	6.4
	MetPG4-d2.D1-C25c	0.70626	0.000109003	0.00543254	0.000810801	0.0564091	0.000282542	0.00673525	3.37355e-05	0.706279	0.000109005	1.81707	0.0296877		446	6.4

## Sheet: Lu-Hf Secondary Standards
Zircon Lu-Hf: Reference Material
	GJ-1	176Hf/177Hf	2σ	176Lu/177Hf	2σ	176Yb/177Hf	2σ	178Hf/177Hf	2σ	Hf Fract d (βHf)	2σ	Yb Fract e (βYb)	2σ	Age (Ma)	2σ	176Hf/177Hf (age corr) f	2σ	εHf (age corr) h	2σ
	GJ-1 - 1	0.282034	3.0471e-05	0.000323661	4.74759e-07	0.0113267	3.68397e-05	1.466	5.0949e-05	-1.252	0.00354187	-1.07902	0.0608453	600	3	0.282034	3.0471e-05	-26.5696	1.07753
	GJ-1 - 2	0.282031	3.04604e-05	0.000328731	3.03801e-07	0.0115941	5.24884e-05	1.46604	4.77718e-05	-1.2532	0.00464234	-1.0646	0.0791141	600	3	0.282031	3.04604e-05	-26.6637	1.07716
	GJ-1 - 3	0.282012	3.46423e-05	0.000336807	3.33028e-07	0.0118983	4.57811e-05	1.46607	7.25055e-05	-1.25198	0.00363589	-1.02242	0.0601676	600	3	0.282012	3.46423e-05	-27.3313	1.22504
	GJ-1 - 4	0.282031	3.10927e-05	0.000324905	4.98635e-07	0.0112416	3.59019e-05	1.46603	5.16774e-05	-1.25886	0.0035237	-1.01519	0.0631536	600	3	0.282031	3.10927e-05	-26.6746	1.09952
	GJ-1 - 5	0.282008	2.95288e-05	0.000310588	2.43753e-07	0.0109246	4.94599e-05	1.46607	3.93009e-05	-1.25154	0.00457586	-1.07668	0.052285	600	3	0.282008	2.95288e-05	-27.478	1.04422
	GJ-1 - 6	0.28203	2.77042e-05	0.000326429	2.98106e-07	0.0114408	5.35633e-05	1.46607	4.64163e-05	-1.25797	0.00395392	-1.03724	0.0526731	600	3	0.28203	2.77042e-05	-26.6936	0.97969
	GJ-1 - 7	0.282024	2.8767e-05	0.000338488	3.0585e-07	0.0117968	5.90353e-05	1.46611	4.37441e-05	-1.25977	0.0037791	-1.09246	0.0590111	600	3	0.282024	2.8767e-05	-26.92	1.01727
	GJ-1 - 8	0.281997	4.49593e-05	0.000317789	3.51509e-07	0.0109052	3.47062e-05	1.46606	5.78641e-05	-1.2605	0.0049158	-1.074	0.0921899	600	3	0.281997	4.49593e-05	-27.8581	1.58988
	GJ-1 - 9	0.282009	2.90288e-05	0.0003297	2.6679e-07	0.0115583	5.52624e-05	1.46616	4.69969e-05	-1.25875	0.00358525	-1.11821	0.0504947	600	3	0.282009	2.90288e-05	-27.4391	1.02653
	GJ-1 - 10	0.282028	2.59621e-05	0.000321418	3.6768e-07	0.0112018	5.14842e-05	1.46621	4.99414e-05	-1.2599	0.00364357	-1.08819	0.0642842	600	3	0.282028	2.59621e-05	-26.782	0.918086
	GJ-1 - 11	0.282017	2.9081e-05	0.00032347	2.36146e-07	0.0112402	4.35223e-05	1.46609	4.94332e-05	-1.2687	0.00388372	-1.11365	0.0519579	600	3	0.282017	2.9081e-05	-27.1494	1.02838
	GJ-1 - 13	0.282015	2.5465e-05	0.000323609	4.99138e-07	0.011357	3.94514e-05	1.46607	4.09057e-05	-1.26125	0.00339983	-1.0904	0.0498533	600	3	0.282015	2.5465e-05	-27.2187	0.900506
	GJ-1 - 14	0.282011	2.71177e-05	0.000325918	4.01651e-07	0.0114102	5.47137e-05	1.46613	4.29623e-05	-1.26812	0.00317167	-1.05614	0.0578763	600	3	0.282011	2.71177e-05	-27.3764	0.958952
	GJ-1 - 15	0.282028	2.79549e-05	0.000314339	8.83674e-07	0.0109755	2.75199e-05	1.46613	4.48751e-05	-1.26229	0.0036616	-1.10116	0.0595613	600	3	0.282028	2.79549e-05	-26.7705	0.988555
	GJ-1 - 16	0.282025	1.95661e-05	0.00031292	2.46562e-07	0.0109063	3.96175e-05	1.46604	4.19107e-05	-1.26076	0.00393503	-1.05205	0.0583785	600	3	0.282025	1.95661e-05	-26.8854	0.691908
	GJ-1 - 17	0.282015	3.58819e-05	0.000298913	2.87425e-07	0.0102656	6.35117e-05	1.46727	5.43156e-05	-1.0103	0.00493981	-1.07203	0.0748807	600	3	0.282015	3.58819e-05	-27.2122	1.26887
	GJ-1 - 18	0.282031	3.68886e-05	0.000309953	3.86888e-07	0.0106663	4.70999e-05	1.46727	4.77394e-05	-1.00711	0.00527985	-1.03477	0.0629688	600	3	0.282031	3.68886e-05	-26.6609	1.30448
	GJ-1 - 19	0.282022	4.84548e-05	0.000322807	4.11986e-07	0.0111744	5.40767e-05	1.46726	6.5448e-05	-0.995714	0.00446175	-1.1405	0.0808032	600	3	0.282022	4.84548e-05	-26.975	1.71349
	GJ-1 - 20	0.282013	3.8511e-05	0.000330129	3.12051e-07	0.0114665	6.65522e-05	1.46715	6.05948e-05	-1.01029	0.0053095	-1.13572	0.0528774	600	3	0.282013	3.8511e-05	-27.3128	1.36185
	GJ-1 - 21	0.282039	3.59399e-05	0.000321745	3.47253e-07	0.0111314	5.88914e-05	1.46722	6.06955e-05	-1.02365	0.00534523	-1.10321	0.0852943	600	3	0.282039	3.59399e-05	-26.3673	1.27093
	GJ-1 - 22	0.282048	4.69119e-05	0.00032188	3.59288e-07	0.0112023	6.09159e-05	1.46721	7.47628e-05	-0.972766	0.00609273	-1.10493	0.0662001	600	3	0.282048	4.69119e-05	-26.0543	1.65892
	GJ-1 - 23	0.282028	4.47625e-05	0.000321692	3.74067e-07	0.0110637	5.22892e-05	1.46722	5.90346e-05	-0.963802	0.00518844	-1.17526	0.0670582	600	3	0.282028	4.47625e-05	-26.7696	1.58292
	GJ-1 - 24	0.28203	3.47638e-05	0.000319637	2.94361e-07	0.0110762	6.05858e-05	1.46727	4.75713e-05	-0.996019	0.00392794	-1.15043	0.0738869	600	3	0.28203	3.47638e-05	-26.6864	1.22934
	GJ-1 - 25	0.282053	3.71625e-05	0.000319492	4.18514e-07	0.0109788	4.82023e-05	1.46721	5.94495e-05	-0.995267	0.00494675	-1.07973	0.0706732	600	3	0.282053	3.71625e-05	-25.8824	1.31416
	GJ-1 - 26	0.282038	3.36994e-05	0.000321097	3.2545e-07	0.0111863	5.98504e-05	1.4672	6.42276e-05	-0.983741	0.00524111	-1.17231	0.059963	600	3	0.282038	3.36994e-05	-26.4247	1.1917
	GJ-1 - 27	0.282012	4.48934e-05	0.000315694	2.54525e-07	0.0109638	6.53344e-05	1.46731	7.57054e-05	-0.982291	0.00486341	-1.17647	0.0585383	600	3	0.282012	4.48934e-05	-27.3371	1.58754
															Group average	0.282024		-26.9036
															Standard dev	2.59263e-05		0.916819
															Reference value	0.282
	Plesovice	176Hf/177Hf	2σ	176Lu/177Hf	2σ	176Yb/177Hf	2σ	178Hf/177Hf	2σ	Hf Fract d (βHf)	2σ	Yb Fract e (βYb)	2σ	Age (Ma)	2σ	176Hf/177Hf (age corr) f	2σ	εHf (age corr) h	2σ
	Plesovice - 1	0.282509	2.15098e-05	0.000102294	6.94604e-07	0.00540098	4.00512e-05	1.46602	5.05745e-05	-1.25894	0.00291097	-1.06473	0.0646364	338	1	0.282509	2.15098e-05	-9.74597	0.760642
	Plesovice - 2	0.282503	3.19884e-05	9.56296e-05	2.16084e-06	0.00518891	0.000111211	1.46602	5.317e-05	-1.26104	0.00431629	-0.93456	0.0972689	338	1	0.282503	3.19884e-05	-9.9798	1.13119
	Plesovice - 3	0.2825	2.51416e-05	6.18732e-05	1.44653e-06	0.00331328	6.15661e-05	1.46607	3.5566e-05	-1.26009	0.00385822	-1.0161	0.126273	338	1	0.2825	2.51416e-05	-10.0934	0.889071
	Plesovice - 4	0.282502	3.59588e-05	7.51007e-05	1.81276e-06	0.00393624	8.94376e-05	1.46611	5.8197e-05	-1.2681	0.00587061	-0.921285	0.13298	338	1	0.282502	3.59588e-05	-9.99714	1.27159
	Plesovice - 5	0.282486	2.29172e-05	6.81042e-05	1.95489e-07	0.00356546	2.81141e-05	1.4661	3.90623e-05	-1.2602	0.00256792	-1.02488	0.123142	338	1	0.282486	2.29172e-05	-10.5616	0.81041
	Plesovice - 6	0.282488	2.32636e-05	8.31317e-05	1.24098e-06	0.0040612	4.70113e-05	1.46611	3.79704e-05	-1.26794	0.00307192	-1.06095	0.0885304	338	1	0.282488	2.32636e-05	-10.485	0.82266
	Plesovice - 7	0.282503	2.50642e-05	8.04917e-05	6.26681e-07	0.00426504	4.44871e-05	1.46613	3.98588e-05	-1.27752	0.00262714	-1.07492	0.105003	338	1	0.282503	2.50642e-05	-9.97227	0.886335
	Plesovice - 8	0.282506	2.4578e-05	0.00010535	1.95937e-06	0.00538796	7.93439e-05	1.46612	4.02139e-05	-1.26815	0.00309778	-0.905787	0.0863163	338	1	0.282506	2.4578e-05	-9.85779	0.869139
	Plesovice - 9	0.282487	2.31825e-05	0.000100952	1.16217e-06	0.0053183	5.81894e-05	1.46612	3.70472e-05	-1.26471	0.00257206	-1.06596	0.081846	338	1	0.282487	2.31825e-05	-10.5447	0.819794
	Plesovice - 10	0.282484	2.26848e-05	0.000102702	9.58678e-07	0.00543507	5.56815e-05	1.46613	3.72804e-05	-1.27038	0.00337541	-1.09127	0.0859435	338	1	0.282484	2.26848e-05	-10.6423	0.802191
	Plesovice - 11	0.282482	2.07368e-05	6.46595e-05	6.30717e-07	0.00355273	1.85945e-05	1.46616	4.21348e-05	-1.26981	0.00298807	-0.930097	0.124514	338	1	0.282482	2.07368e-05	-10.7034	0.733305
	Plesovice - 13	0.28248	2.30887e-05	0.000105094	1.38788e-06	0.00535144	6.02812e-05	1.46612	4.1477e-05	-1.26949	0.00310383	-1.01705	0.0559686	338	1	0.28248	2.30887e-05	-10.7742	0.816476
	Plesovice - 14	0.282483	2.01332e-05	7.56545e-05	1.99064e-07	0.00408778	2.69725e-05	1.46613	3.77308e-05	-1.26864	0.00341742	-1.01459	0.078819	338	1	0.282483	2.01332e-05	-10.6804	0.711962
	Plesovice - 15	0.282511	1.95259e-05	0.000122803	3.20308e-06	0.00647728	0.000147729	1.4661	3.70465e-05	-1.2712	0.0024475	-1.01938	0.0607611	338	1	0.282511	1.95259e-05	-9.69878	0.690487
	Plesovice - 16	0.282495	2.44734e-05	6.49641e-05	5.37275e-07	0.00328386	3.80187e-05	1.46612	3.75887e-05	-1.26786	0.00303879	-0.99765	0.114481	338	1	0.282495	2.44734e-05	-10.2702	0.865443
	Plesovice - 17	0.282503	3.943e-05	0.000125399	2.88544e-06	0.00633796	0.000110532	1.4672	6.18528e-05	-1.01514	0.00525743	-1.08503	0.0707122	338	1	0.282503	3.943e-05	-9.96801	1.39435
	Plesovice - 18	0.282505	4.08335e-05	8.42125e-05	6.79622e-07	0.00438847	5.72218e-05	1.46724	7.91827e-05	-1.01503	0.00515396	-1.03755	0.10613	338	1	0.282505	4.08335e-05	-9.89103	1.44398
	Plesovice - 19	0.282506	4.29991e-05	7.12751e-05	5.72791e-07	0.00384349	4.42125e-05	1.46725	6.88753e-05	-1.03075	0.00555215	-1.14591	0.108812	338	1	0.282506	4.29991e-05	-9.86356	1.52056
	Plesovice - 20	0.28251	4.39541e-05	7.5471e-05	5.53005e-07	0.00397355	4.91584e-05	1.46718	6.752e-05	-1.04178	0.006305	-0.992645	0.0989635	338	1	0.28251	4.39541e-05	-9.73592	1.55433
	Plesovice - 21	0.282503	2.98009e-05	8.43419e-05	1.64714e-07	0.00396051	2.09676e-05	1.46724	5.42964e-05	-0.976246	0.00407105	-1.04292	0.109225	338	1	0.282503	2.98009e-05	-9.97396	1.05384
	Plesovice - 22	0.282496	3.86772e-05	9.37332e-05	6.18544e-07	0.00485297	4.22796e-05	1.46722	7.6635e-05	-0.963432	0.00520021	-1.07848	0.0897488	338	1	0.282496	3.86772e-05	-10.2063	1.36773
	Plesovice - 23	0.282487	3.54098e-05	8.80977e-05	6.21071e-07	0.00462221	3.55638e-05	1.46721	5.42181e-05	-1.00429	0.00432953	-1.06932	0.0891832	338	1	0.282487	3.54098e-05	-10.5431	1.25218
	Plesovice - 24	0.282481	3.95109e-05	9.25389e-05	6.56504e-07	0.00477798	3.91564e-05	1.46727	7.07947e-05	-0.994515	0.0054714	-1.09001	0.0715236	338	1	0.282481	3.95109e-05	-10.7428	1.39721
	Plesovice - 25	0.282513	3.85e-05	8.09573e-05	5.21529e-07	0.00430183	2.29144e-05	1.46725	6.11179e-05	-0.98764	0.00479385	-1.11427	0.0876551	338	1	0.282513	3.85e-05	-9.62783	1.36146
															Group average	0.282497		-10.19
															Standard dev	2.15488e-05		0.762021
															Reference value	0.282482
	Temora	176Hf/177Hf	2σ	176Lu/177Hf	2σ	176Yb/177Hf	2σ	178Hf/177Hf	2σ	Hf Fract d (βHf)	2σ	Yb Fract e (βYb)	2σ	Age (Ma)	2σ	176Hf/177Hf (age corr) f	2σ	εHf (age corr) h	2σ
	Temora - 1	0.2827	2.70811e-05	0.00101964	8.22665e-06	0.0355965	0.00024895	1.46602	4.20492e-05	-1.25597	0.00287148	-1.0654	0.017604	417	2	0.2827	2.70811e-05	-3.01446	0.957658
	Temora - 2	0.282648	2.47933e-05	0.000768204	1.39668e-05	0.0258561	0.000625387	1.46608	3.72239e-05	-1.25581	0.00307502	-1.0865	0.019659	417	2	0.282648	2.47933e-05	-4.84175	0.876753
	Temora - 3	0.282692	4.4369e-05	0.00244774	7.02332e-06	0.0759272	4.93619e-05	1.46611	4.13508e-05	-1.25944	0.00288746	-1.04095	0.0130703	417	2	0.282692	4.4369e-05	-3.29981	1.569
	Temora - 4	0.282696	3.06175e-05	0.00146483	3.39223e-06	0.0543685	0.000177658	1.46613	4.57047e-05	-1.26074	0.0041817	-1.06589	0.0149012	417	2	0.282696	3.06175e-05	-3.1368	1.08271
	Temora - 5	0.282678	3.30726e-05	0.00157362	1.0007e-05	0.0578402	0.000646361	1.46614	4.10257e-05	-1.26063	0.00305327	-1.05831	0.0148124	417	2	0.282678	3.30726e-05	-3.77613	1.16953
	Temora - 6	0.282685	3.03516e-05	0.000964911	1.62427e-05	0.0322769	0.000365025	1.46612	5.23374e-05	-1.26757	0.00380167	-1.05724	0.0229523	417	2	0.282685	3.03516e-05	-3.53621	1.07331
	Temora - 8	0.282668	2.67884e-05	0.000868974	1.80085e-05	0.0297125	0.0007325	1.46615	3.28245e-05	-1.26101	0.00303874	-1.06819	0.0199733	417	2	0.282668	2.67884e-05	-4.13864	0.947306
	Temora - 9	0.28266	3.12902e-05	0.00133702	8.18461e-07	0.0439853	0.000189922	1.46607	4.5726e-05	-1.26757	0.00301972	-1.04833	0.0161994	417	2	0.28266	3.12902e-05	-4.40639	1.1065
	Temora - 10	0.282667	3.11824e-05	0.00124872	3.40697e-06	0.0462789	0.000362759	1.46613	4.19512e-05	-1.26219	0.00348673	-1.06135	0.0125866	417	2	0.282667	3.11824e-05	-4.17469	1.10269
	Temora - 11	0.282654	2.87518e-05	0.00111868	1.28801e-06	0.0423634	0.000167971	1.46618	4.72902e-05	-1.26585	0.00342068	-1.0685	0.0159115	417	2	0.282654	2.87518e-05	-4.64024	1.01674
	Temora - 12	0.28266	2.83808e-05	0.00145076	1.37076e-06	0.0503613	0.000257914	1.4662	3.80385e-05	-1.27169	0.00283992	-1.09367	0.0140164	417	2	0.28266	2.83808e-05	-4.42191	1.00362
	Temora - 13	0.28269	2.53502e-05	0.000693035	3.22092e-05	0.0263319	0.0011834	1.46617	3.53854e-05	-1.25738	0.00330386	-1.02927	0.0262495	417	2	0.28269	2.53502e-05	-3.3639	0.896449
	Temora - 14	0.282667	2.5774e-05	0.000803251	6.12078e-06	0.0280456	0.000436401	1.46614	5.11465e-05	-1.2613	0.00307525	-1.06748	0.0189455	417	2	0.282667	2.5774e-05	-4.18354	0.911435
	Temora - 15	0.2827	2.79847e-05	0.00132076	9.58855e-07	0.0485937	0.00029325	1.4661	4.27684e-05	-1.26876	0.00305014	-1.06922	0.01489	417	2	0.2827	2.79847e-05	-3.00955	0.98961
	Temora - 16	0.282648	3.274e-05	0.00102101	6.45799e-06	0.0375915	0.000573123	1.46616	4.0957e-05	-1.25212	0.00459013	-1.05512	0.0166874	417	2	0.282648	3.274e-05	-4.85543	1.15777
	Temora - 17	0.282664	3.71249e-05	0.00124848	4.11217e-06	0.0386993	9.68e-05	1.46729	4.33411e-05	-1.00929	0.00398747	-1.092	0.0173393	417	2	0.282664	3.71249e-05	-4.28955	1.31283
	Temora - 18	0.282689	5.4368e-05	0.00130011	6.84363e-07	0.0481628	0.000234581	1.46727	6.4267e-05	-1.00521	0.0043316	-1.1044	0.0177424	417	2	0.282689	5.4368e-05	-3.38051	1.92259
	Temora - 19	0.282658	4.61169e-05	0.00144918	4.11784e-07	0.0532938	0.000249215	1.4672	5.69771e-05	-1.01456	0.00397717	-1.11347	0.0167635	417	2	0.282658	4.61169e-05	-4.48454	1.63081
	Temora - 20	0.282687	3.45644e-05	0.000597162	1.45334e-06	0.0211144	0.000174806	1.4672	6.20004e-05	-0.994212	0.00487044	-1.11829	0.0298278	417	2	0.282687	3.45644e-05	-3.48125	1.22228
	Temora - 21	0.28268	4.09309e-05	0.0011181	3.33154e-06	0.0417454	9.4774e-05	1.46725	4.4944e-05	-1.01282	0.00391366	-1.10478	0.0196561	417	2	0.28268	4.09309e-05	-3.69875	1.44742
	Temora - 22	0.282653	4.92108e-05	0.00071418	4.24914e-06	0.0252225	3.91711e-05	1.46723	6.05858e-05	-1.0124	0.00490446	-1.11911	0.0277857	417	2	0.282653	4.92108e-05	-4.66116	1.74022
	Temora - 23	0.282684	4.40491e-05	0.000792602	4.04882e-06	0.0271364	3.50765e-05	1.46717	6.02276e-05	-1.01653	0.00404501	-1.11433	0.0221148	417	2	0.282684	4.40491e-05	-3.58615	1.55769
	Temora - 24	0.282667	5.38026e-05	0.0013883	6.16139e-06	0.0506429	0.000456574	1.4672	6.60144e-05	-1.01769	0.00487887	-1.12556	0.0139832	417	2	0.282667	5.38026e-05	-4.15625	1.9026
	Temora - 25	0.282668	5.85976e-05	0.00156143	3.19944e-06	0.0576493	0.000426878	1.46725	6.10285e-05	-1.01355	0.00515052	-1.10745	0.0147492	417	2	0.282668	5.85976e-05	-4.12877	2.07216
	Temora - 26	0.282684	5.09516e-05	0.000917874	1.07667e-05	0.0340826	0.000626772	1.46722	6.67399e-05	-1.01651	0.00443316	-1.09327	0.0216262	417	2	0.282684	5.09516e-05	-3.56959	1.80178
	Temora - 27	0.282685	4.49243e-05	0.00156338	8.20102e-07	0.0577613	0.00031128	1.46723	5.9318e-05	-1.01895	0.00520272	-1.11151	0.0125536	417	2	0.282685	4.49243e-05	-3.54269	1.58864
	Temora - 28	0.282647	5.22226e-05	0.00106425	4.92348e-06	0.0400684	0.000175589	1.46726	6.91849e-05	-0.959464	0.00497774	-1.12304	0.0204709	417	2	0.282647	5.22226e-05	-4.88015	1.84672
	Temora - 29	0.282685	4.34189e-05	0.000669876	7.31511e-06	0.022492	0.000222689	1.46721	7.26055e-05	-0.960951	0.00522413	-1.15678	0.0235583	417	2	0.282685	4.34189e-05	-3.5229	1.5354
	Temora - 30	0.282652	4.31701e-05	0.000863042	5.63467e-06	0.0296483	0.000117802	1.46728	6.41033e-05	-0.971367	0.00461755	-1.15911	0.0211131	417	2	0.282652	4.31701e-05	-4.71058	1.5266
	Temora - 31	0.282669	5.71875e-05	0.000945581	9.99252e-07	0.0351973	0.000158252	1.46723	7.41961e-05	-0.959946	0.00522717	-1.12701	0.0236505	417	2	0.282669	5.71875e-05	-4.10079	2.0223
	Temora - 32	0.282671	5.35283e-05	0.0011679	3.73123e-06	0.0436567	0.000340076	1.46724	6.7022e-05	-0.963919	0.00564085	-1.12037	0.0249482	417	2	0.282671	5.35283e-05	-4.04694	1.8929
	Temora - 33	0.282662	4.67557e-05	0.0015506	3.50941e-05	0.0551065	0.00120073	1.46727	6.15531e-05	-0.995803	0.0047337	-1.11474	0.0135711	417	2	0.282662	4.67557e-05	-4.34299	1.6534
	Temora - 34	0.282663	3.92792e-05	0.00110282	1.67369e-06	0.0405195	0.000189767	1.46725	5.20784e-05	-0.993567	0.00433591	-1.10949	0.0175093	417	2	0.282663	3.92792e-05	-4.30428	1.38901
	Temora - 35	0.282645	4.31584e-05	0.00123506	1.00214e-05	0.0434807	0.000418486	1.46728	5.89238e-05	-0.983315	0.00456431	-1.12419	0.0159091	417	2	0.282645	4.31584e-05	-4.94806	1.52619
	Temora - 36	0.282665	4.0499e-05	0.0014236	6.30128e-07	0.0529124	0.000254623	1.46724	6.9055e-05	-0.989842	0.00398673	-1.14228	0.0151579	417	2	0.282665	4.0499e-05	-4.24208	1.43215
															Group average	0.282671		-4.02507
															Standard dev	3.20311e-05		1.1327
															Reference value	0.28268

## Sheet: Sr Secondary Standards
Plagioclase Sr87/Sr86: Reference Material
	MMC	Sr87/Sr86 Corrected	2σ	Rb87Sr86 Corrected	2σ	Sr84/Sr86 Corrected	2σ	Sr84/Sr88 Corrected	2σ	Standard Corrected Sr87/Sr86	2σ
	MMC 24um	0.709147	7.55671e-05	2.66657e-05	1.46877e-05	0.0565135	0.000175029	0.00674771	2.08984e-05	0.709144	7.55662e-05
	MMC 24um	0.70916	7.44216e-05	3.34955e-06	1.93966e-05	0.0565591	0.000183409	0.00675316	2.1899e-05	0.709158	7.4419e-05
	MMC 24um	0.709195	8.56621e-05	-1.07165e-05	1.88187e-05	0.0563866	0.000162081	0.00673256	1.93525e-05	0.709207	8.56614e-05
	MMC 24um	0.709243	8.05906e-05	1.65796e-05	1.67653e-05	0.0563996	0.000165321	0.00673411	1.97393e-05	0.709255	8.05929e-05
	MMC 24um	0.70926	9.46504e-05	3.28703e-06	2.16228e-05	0.0566026	0.000151704	0.00675836	1.81135e-05	0.70928	9.46512e-05
	MMC 24um	0.709271	9.71311e-05	1.79413e-06	1.56661e-05	0.0564397	0.000125695	0.0067389	1.5008e-05	0.709292	9.71344e-05
	MMC 24um	0.709191	8.76173e-05	1.8113e-05	1.97307e-05	0.0564573	0.000146395	0.00674101	1.74795e-05	0.709212	8.76204e-05
	MMC 24um	0.709215	7.26084e-05	4.89631e-06	1.3019e-05	0.0566557	0.000176557	0.00676469	2.10809e-05	0.709236	7.26109e-05
	MMC 24um	0.709163	9.13767e-05	9.23863e-06	1.75101e-05	0.0564241	0.000156057	0.00673704	1.86332e-05	0.70918	9.13805e-05
	MMC 24um	0.709288	8.17011e-05	-9.09893e-06	1.51758e-05	0.0564041	0.000161058	0.00673465	1.92303e-05	0.709305	8.17035e-05
	MMC 24um	0.709221	9.50139e-05	1.10512e-05	1.66369e-05	0.0565791	0.000160532	0.00675554	1.91675e-05	0.709231	9.50155e-05
	MMC 24um	0.709201	6.35664e-05	2.56607e-06	1.90285e-05	0.0565266	0.000129828	0.00674928	1.55014e-05	0.70921	6.35679e-05
	MMC 24um	0.709229	8.24653e-05	-7.83888e-06	1.8953e-05	0.0565223	0.000168831	0.00674876	2.01585e-05	0.709228	8.24651e-05
	MMC 24um	0.709293	7.55261e-05	2.56827e-05	1.66146e-05	0.0567721	0.000174722	0.00677858	2.08618e-05	0.709292	7.55247e-05
	MMC 24um	0.709306	7.10892e-05	7.17812e-06	1.62098e-05	0.0563612	0.000178563	0.00672952	2.13205e-05	0.709295	7.10884e-05
	MMC 24um	0.709186	8.62618e-05	1.79903e-05	1.80713e-05	0.0565838	0.000137179	0.00675611	1.63792e-05	0.709174	8.62592e-05
	MMC 24um	0.70918	8.28588e-05	2.03675e-05	1.45323e-05	0.0564966	0.000139662	0.00674569	1.66757e-05	0.709161	8.28564e-05
	MMC 24um	0.709144	7.09008e-05	-1.60291e-05	1.96286e-05	0.0564665	0.000194946	0.00674209	2.32765e-05	0.709125	7.08985e-05
	MMC 24um	0.709181	9.63157e-05	1.09894e-05	1.60943e-05	0.0564556	0.000185735	0.00674079	2.21768e-05	0.709158	9.63123e-05
	MMC 24um	0.709307	9.97895e-05	-5.72149e-06	1.89819e-05	0.0563873	0.000172081	0.00673264	2.05465e-05	0.709284	9.97868e-05
	MMC 24um	0.709203	7.55964e-05	3.60916e-06	1.76675e-05	0.0564831	0.000166096	0.00674408	1.98318e-05	0.709175	7.55926e-05
	MMC 24um	0.709342	8.42188e-05	-1.06707e-05	1.67989e-05	0.056518	0.00016709	0.00674825	1.99506e-05	0.709314	8.42142e-05
	MMC 24um	0.709258	8.56906e-05	6.58024e-06	1.78261e-05	0.0564257	0.000179764	0.00673723	2.14638e-05	0.709224	8.56871e-05
	MMC 24um	0.709216	9.80925e-05	2.7987e-05	1.56342e-05	0.0562302	0.000154283	0.00671388	1.84214e-05	0.709182	9.80877e-05
	MMC 24um	0.709249	7.43857e-05	3.30083e-07	1.9907e-05	0.0564411	0.00013989	0.00673907	1.67028e-05	0.709211	7.4382e-05
	MMC 24um	0.709223	7.31337e-05	-1.29736e-06	1.73756e-05	0.0565824	0.00018441	0.00675593	2.20186e-05	0.709185	7.31297e-05
	MMC 24um	0.709287	9.57612e-05	-2.91e-07	2.20284e-05	0.0564878	0.00017825	0.00674465	2.1283e-05	0.709252	9.57551e-05
	MMC 24um	0.709179	0.0001024	-1.12615e-06	2.00873e-05	0.0564195	0.000173614	0.00673649	2.07295e-05	0.709145	0.000102396
	MMC 24um	0.709138	7.54551e-05	-1.14273e-07	1.23584e-05	0.0565892	0.000142477	0.00675675	1.70117e-05	0.709115	7.54544e-05
	MMC 24um	0.709158	8.94385e-05	2.88708e-06	1.95177e-05	0.056447	0.000161155	0.00673978	1.9242e-05	0.709135	8.94369e-05
	MMC 24um	0.709282	0.000101779	-6.41012e-06	1.73181e-05	0.0565777	0.000173889	0.00675538	2.07624e-05	0.709273	0.000101777
	MMC 24um	0.70922	7.59979e-05	1.64014e-05	1.78032e-05	0.056544	0.000161312	0.00675135	1.92606e-05	0.709211	7.59952e-05
	MMC 24um	0.709299	8.07255e-05	9.56282e-06	1.84853e-05	0.0565248	0.000215812	0.00674906	2.57679e-05	0.709291	8.07237e-05
	MMC 24um	0.709123	0.000107487	9.20014e-06	2.05546e-05	0.056497	0.000154056	0.00674575	1.83942e-05	0.709115	0.000107487
	MMC 24um	0.709174	7.316e-05	-2.76805e-06	1.84942e-05	0.0565451	0.000238508	0.00675149	2.84778e-05	0.709158	7.31596e-05
	MMC 24um	0.709245	9.02223e-05	1.63353e-05	2.0306e-05	0.0563535	0.000170572	0.00672861	2.03663e-05	0.709229	9.0221e-05
	MMC 24um	0.709177	8.04161e-05	5.40903e-06	1.72769e-05	0.0565237	0.000136471	0.00674893	1.62947e-05	0.709149	8.04156e-05
	MMC 24um	0.709336	9.38515e-05	8.55181e-07	1.64106e-05	0.0563048	0.000166614	0.0067228	1.98938e-05	0.709308	9.38482e-05
	MMC 24um	0.709254	0.000102675	-1.34382e-05	1.85532e-05	0.0565141	0.00014827	0.00674779	1.77034e-05	0.709217	0.000102669
	MMC 24um	0.709198	8.3557e-05	1.6135e-05	2.02055e-05	0.0566004	0.00015222	0.00675809	1.81751e-05	0.70916	8.35539e-05
	MMC 38um	0.709205	5.91305e-05	3.21563e-06	7.1114e-06	0.0564521	0.000100904	0.00674038	1.2048e-05	0.70922	5.91322e-05
	MMC 38um	0.709167	4.42422e-05	3.41895e-06	6.12965e-06	0.0565972	8.58229e-05	0.00675771	1.02473e-05	0.709181	4.42429e-05
	MMC 38um	0.709234	5.36677e-05	6.00207e-06	7.25253e-06	0.0564394	9.45383e-05	0.00673887	1.12879e-05	0.709233	5.36653e-05
	MMC 38um	0.70916	4.33102e-05	3.81657e-06	6.76217e-06	0.0564491	8.64144e-05	0.00674002	1.03179e-05	0.709158	4.3311e-05
	MMC 38um	0.709102	4.67855e-05	2.43955e-05	7.51578e-06	0.0563594	8.00979e-05	0.00672932	9.56369e-06	0.709067	4.67812e-05
	MMC 38um	0.709217	6.46598e-05	2.12284e-05	7.07189e-06	0.0564206	9.11338e-05	0.00673662	1.08814e-05	0.709181	6.46516e-05
	MMC 38um	0.709237	5.64437e-05	1.97317e-05	8.02615e-06	0.056408	8.34437e-05	0.00673512	9.96318e-06	0.709183	5.64362e-05
	MMC 38um	0.709153	5.52488e-05	2.14679e-05	6.99425e-06	0.0563786	9.27056e-05	0.0067316	1.1069e-05	0.709097	5.52458e-05
	MMC 38um	0.709163	5.02148e-05	2.37696e-05	7.32494e-06	0.0564846	8.78219e-05	0.00674426	1.04859e-05	0.709079	5.02091e-05
	MMC 38um	0.709193	5.41015e-05	1.38493e-05	7.162e-06	0.0564441	0.000108549	0.00673943	1.29607e-05	0.709108	5.40954e-05
	MMC 38um	0.709126	5.32427e-05	1.32273e-05	7.62836e-06	0.0564639	8.614e-05	0.00674179	1.02851e-05	0.70908	5.32367e-05
	MMC 38um	0.709226	5.83819e-05	1.5216e-05	7.80918e-06	0.0564418	8.8998e-05	0.00673915	1.06264e-05	0.709181	5.83825e-05
	MMC 38um	0.709138	5.21308e-05	1.39118e-05	7.60477e-06	0.0564584	9.46438e-05	0.00674114	1.13005e-05	0.709113	5.21279e-05
	MMC 38um	0.70915	5.78368e-05	9.85265e-06	6.15795e-06	0.0564042	9.39565e-05	0.00673466	1.12184e-05	0.709126	5.78374e-05
	MMC 38um	0.709215	5.60315e-05	6.97397e-06	1.0524e-05	0.0564794	9.526e-05	0.00674364	1.1374e-05	0.709209	5.6031e-05
	MMC 38um	0.709172	5.87699e-05	2.08711e-05	8.25918e-06	0.0562234	9.98255e-05	0.00671307	1.19192e-05	0.709166	5.87692e-05
	MMC 38um	0.709245	6.08325e-05	2.45113e-05	8.53425e-06	0.0565435	0.000101586	0.0067513	1.21294e-05	0.709223	6.08302e-05
	MMC 38um	0.709137	5.23578e-05	8.63389e-06	7.73682e-06	0.0564429	0.000104967	0.00673929	1.25331e-05	0.709114	5.23559e-05
	MMC 38um	0.709166	5.59015e-05	1.23625e-05	1.02628e-05	0.0565762	0.00012434	0.0067552	1.48462e-05	0.709144	5.5901e-05
	MMC 38um	0.709184	6.07278e-05	5.1407e-06	9.08349e-06	0.0563881	0.000114959	0.00673274	1.37261e-05	0.709163	6.07313e-05
	MMC 38um	0.709138	5.21785e-05	6.8622e-06	1.07859e-05	0.0564347	0.000115449	0.0067383	1.37846e-05	0.709151	5.21735e-05
	MMC 38um	0.709226	5.46776e-05	9.13513e-06	7.95243e-06	0.0563818	0.000102294	0.00673198	1.22139e-05	0.70924	5.46748e-05
	MMC 38um	0.709197	5.32143e-05	1.03592e-06	7.79248e-06	0.0564656	0.000100267	0.00674199	1.19718e-05	0.709215	5.32152e-05
	MMC 38um	0.70923	5.57339e-05	1.00384e-05	8.03344e-06	0.056363	9.08806e-05	0.00672974	1.08511e-05	0.709248	5.57363e-05
	MMC 38um	0.709215	5.84602e-05	4.33428e-06	9.31076e-06	0.0565407	0.000109168	0.00675096	1.30347e-05	0.709224	5.84604e-05
	MMC 38um	0.709151	4.9392e-05	2.80095e-05	8.14114e-06	0.0564885	0.0001041	0.00674473	1.24296e-05	0.70916	4.93918e-05
	MMC 38um	0.709243	5.90607e-05	5.57973e-06	8.87633e-06	0.0565297	0.000100428	0.00674965	1.19911e-05	0.709247	5.90601e-05
	MMC 38um	0.709175	5.27462e-05	1.80273e-05	8.38104e-06	0.056516	0.000111336	0.00674802	1.32936e-05	0.70918	5.27466e-05
	MMC 38um	0.709154	6.60504e-05	6.58055e-06	8.30151e-06	0.0565758	0.000105322	0.00675515	1.25755e-05	0.709154	6.60503e-05
	MMC 38um	0.709203	6.1686e-05	3.11593e-06	6.71524e-06	0.0563111	0.000126149	0.00672354	1.50622e-05	0.709203	6.16858e-05
	MMC 38um	0.709163	6.24047e-05	2.07829e-06	8.03774e-06	0.056438	0.00010889	0.00673869	1.30014e-05	0.709169	6.24057e-05
	MMC 38um	0.709214	5.7097e-05	6.47047e-06	8.08289e-06	0.0564554	0.00010326	0.00674077	1.23293e-05	0.709221	5.70969e-05
	MMC 38um	0.709121	5.91349e-05	1.4797e-05	8.045e-06	0.0563999	0.000101917	0.00673415	1.21689e-05	0.709133	5.9138e-05
	MMC 38um	0.709166	5.37206e-05	1.5335e-05	8.07204e-06	0.0563239	0.000111271	0.00672507	1.32857e-05	0.709179	5.37196e-05
	MMC 38um	0.709166	5.63088e-05	1.65307e-05	9.2759e-06	0.0564882	9.15032e-05	0.00674469	1.09255e-05	0.709195	5.63096e-05
	MMC 38um	0.709185	6.60249e-05	9.38357e-06	9.35776e-06	0.0564334	0.000101757	0.00673815	1.21498e-05	0.709215	6.60271e-05
	MMC 38um	0.70916	5.92235e-05	1.36065e-05	8.63867e-06	0.0564333	0.00011432	0.00673814	1.36498e-05	0.70918	5.92233e-05
	MMC 38um	0.709169	5.81605e-05	2.39226e-05	7.90897e-06	0.0563857	9.5058e-05	0.00673245	1.13499e-05	0.709189	5.8161e-05
	MMC 38um	0.709175	6.33438e-05	7.45721e-06	8.95124e-06	0.0564657	9.49761e-05	0.006742	1.13401e-05	0.709195	6.33455e-05
	MMC 38um	0.709178	7.03358e-05	1.18376e-05	9.76808e-06	0.0564929	0.000104985	0.00674525	1.25352e-05	0.709197	7.03382e-05
	Group Stats	0.709202	7.09016e-05	8.69069e-06	1.29642e-05	0.0564673	0.000132745	0.00674219	1.58497e-05	0.709192	7.09004e-05
										0.709164	solution	Reference value
	G_BHVO2G	Sr87/Sr86 Corrected	2σ	Rb87Sr86 Corrected	2σ	Sr84/Sr86 Corrected	2σ	Sr84/Sr88 Corrected	2σ	Standard Corrected Sr87/Sr86	2σ
	BHVO	0.703642	0.000125799	0.0840246	0.000836006	0.0535906	0.000300055	0.00639872	3.58266e-05	0.703651	0.000125798
	BHVO	0.703661	0.000162714	0.0834837	0.000854941	0.0539629	0.000372363	0.00644317	4.44602e-05	0.703683	0.000162719
	BHVO	0.70371	0.000127602	0.0825428	0.000731139	0.0543348	0.000403414	0.00648757	4.81677e-05	0.703732	0.000127606
	BHVO	0.703715	0.000183523	0.0833506	0.000805723	0.0543617	0.000363284	0.00649078	4.33761e-05	0.703735	0.000183529
	BHVO	0.703554	0.000133908	0.0840231	0.000684323	0.0544114	0.000370779	0.00649672	4.42711e-05	0.703566	0.00013391
	BHVO	0.703722	0.000131316	0.0830018	0.000596499	0.0543814	0.00034583	0.00649314	4.12921e-05	0.703723	0.000131318
	BHVO	0.703629	0.000134597	0.0844414	0.00059007	0.0541173	0.000368894	0.0064616	4.40459e-05	0.70362	0.000134596
	BHVO	0.703826	0.000167697	0.0849765	0.000419463	0.0547825	0.000331238	0.00654104	3.95498e-05	0.703817	0.000167695
	BHVO	0.703759	0.00012072	0.0839513	0.000493671	0.0538336	0.000335857	0.00642773	4.01013e-05	0.703749	0.000120717
	BHVO	0.703952	0.000139358	0.0860065	0.00058091	0.0540821	0.000281735	0.0064574	3.36391e-05	0.703938	0.000139354
	BHVO	0.703642	0.000153757	0.0835834	0.000510211	0.0546286	0.000327863	0.00652266	3.91468e-05	0.703627	0.000153753
	BHVO	0.703646	0.000154385	0.0833878	0.000450004	0.0543496	0.000345216	0.00648934	4.12188e-05	0.703631	0.000154382
	BHVO	0.703915	0.00014685	0.0843062	0.000592998	0.0543698	0.000342914	0.00649175	4.0944e-05	0.703894	0.000146846
	BHVO	0.703567	0.000165148	0.0809006	0.000578036	0.0541927	0.000353579	0.00647061	4.22173e-05	0.703531	0.00016514
	BHVO	0.703743	0.000173594	0.0822888	0.000281986	0.0540582	0.000294733	0.00645455	3.51912e-05	0.703732	0.000173592
	BHVO	0.703621	0.000164699	0.0821491	0.000545759	0.0544735	0.000336359	0.00650413	4.01613e-05	0.703611	0.000164696
	BHVO	0.703768	0.000152648	0.0824991	0.000428431	0.0545661	0.000320316	0.00651519	3.82458e-05	0.703761	0.000152646
	BHVO	0.703822	0.000168488	0.0819883	0.000468718	0.0546136	0.000369945	0.00652087	4.41714e-05	0.703815	0.000168487
	BHVO	0.703742	0.000148307	0.0836185	0.000260566	0.0551923	0.000316815	0.00658996	3.78278e-05	0.70372	0.000148301
	BHVO	0.703661	0.000158384	0.0835643	0.000379136	0.0545031	0.000416286	0.00650767	4.97045e-05	0.703639	0.000158378
	Group Stats	0.703715	4.71797e-05	0.0834044	0.000514307	0.0543403	0.000157671	0.00648823	1.8826e-05	0.703709	4.67081e-05
										0.703469	solution	Reference value
	Hrappsey	Sr87/Sr86 Corrected	2σ	Rb87Sr86 Corrected	2σ	Sr84/Sr86 Corrected	2σ	Sr84/Sr88 Corrected	2σ	Standard Corrected Sr87/Sr86	2σ
	Hrappsey	0.703188	0.000228363	0.00147448	8.34401e-05	0.0564524	0.000758249	0.00674041	9.05349e-05	0.703207	0.000228369
	Hrappsey	0.703121	0.000247896	0.00141916	6.85946e-05	0.057276	0.000829466	0.00683875	9.90383e-05	0.703141	0.000247904
	Hrappsey	0.703093	0.000259886	0.00160647	8.55679e-05	0.0561226	0.000585666	0.00670104	6.99286e-05	0.703115	0.000259895
	Hrappsey	0.703112	0.000241664	0.00151413	0.000101173	0.0565015	0.00069343	0.00674628	8.27955e-05	0.703131	0.000241671
	Hrappsey	0.703122	0.000270418	0.0013899	6.70121e-05	0.0568649	0.000749522	0.00678967	8.9493e-05	0.703133	0.00027042
	Hrappsey	0.703446	0.00020989	0.00149497	6.53281e-05	0.0565529	0.000737776	0.00675241	8.80905e-05	0.703453	0.00020989
	Hrappsey	0.70288	0.00023409	0.00298651	0.000120151	0.0566374	0.000708805	0.0067625	8.46313e-05	0.702874	0.000234087
	Hrappsey	0.702794	0.000273812	0.00252946	0.000193344	0.0566042	0.000751821	0.00675854	8.97674e-05	0.702776	0.000273805
	Hrappsey	0.703111	0.000214896	0.00142555	7.7015e-05	0.0562364	0.000545827	0.00671462	6.51717e-05	0.703092	0.000214891
	Hrappsey	0.703106	0.000212906	0.00163234	6.62559e-05	0.0568632	0.000617233	0.00678947	7.36977e-05	0.703084	0.0002129
	Hrappsey	0.703122	0.000185268	0.00137568	5.94554e-05	0.0567281	0.000606213	0.00677334	7.23819e-05	0.703086	0.000185259
	Hrappsey	0.703304	0.000217002	0.00131156	6.90369e-05	0.0571339	0.000703892	0.00682179	8.40447e-05	0.703267	0.00021699
	Hrappsey	0.703313	0.00022752	0.00134956	5.72655e-05	0.0569889	0.000640901	0.00680448	7.65236e-05	0.703276	0.000227508
	Hrappsey	0.702895	0.00024376	0.00171134	8.64174e-05	0.0563754	0.000715905	0.00673122	8.54791e-05	0.702858	0.000243747
	Hrappsey	0.702996	0.000221215	0.00147306	6.33776e-05	0.0566417	0.000731702	0.00676302	8.73652e-05	0.702973	0.000221202
	Hrappsey	0.703266	0.000221873	0.00139605	5.38572e-05	0.0567964	0.000489254	0.00678149	5.84169e-05	0.703255	0.000221868
	Hrappsey	0.703053	0.000205525	0.00149775	5.21416e-05	0.0561288	0.000658439	0.00670178	7.86176e-05	0.703046	0.000205523
	Hrappsey	0.703094	0.000392725	0.00185957	8.22306e-05	0.0566696	0.00109612	0.00676636	0.000130877	0.703086	0.000392721
	Hrappsey	0.703455	0.000296472	0.0019479	0.000127402	0.0556239	0.000874883	0.00664149	0.000104461	0.703436	0.000296463
	Hrappsey	0.703191	0.000231079	0.00180287	8.60765e-05	0.0565132	0.000765947	0.00674767	9.14541e-05	0.70316	0.000231067
	Hrappsey	0.703146	9.47622e-05	0.00210086	0.000158759	0.0565071	0.000271329	0.00674695	3.23966e-05	0.703159	9.47668e-05
	Hrappsey	0.70333	0.000122773	0.0613196	0.00450788	0.0567365	0.000320055	0.00677433	3.82145e-05	0.703325	0.000122768
	Hrappsey	0.703018	0.000141991	0.00461468	0.000263305	0.0565431	0.000333411	0.00675124	3.98093e-05	0.70298	0.000141983
	Hrappsey	0.703209	0.000116531	0.00197367	8.68581e-05	0.0571067	0.000328418	0.00681854	3.92131e-05	0.70315	0.000116519
	Hrappsey	0.703322	0.000100747	0.00198159	7.27987e-05	0.0566615	0.000328187	0.00676538	3.91856e-05	0.70324	0.000100736
	Hrappsey	0.703269	0.00012377	0.00191919	0.000102483	0.0569101	0.000315634	0.00679506	3.76867e-05	0.703229	0.000123768
	Hrappsey	0.70328	0.000120739	0.00175941	4.07909e-05	0.0564954	0.000336793	0.00674555	4.02131e-05	0.703257	0.000120733
	Hrappsey	0.703171	0.000136561	0.00149978	2.99962e-05	0.0567321	0.000312515	0.00677381	3.73143e-05	0.703165	0.000136559
	Hrappsey	0.70309	0.000102794	0.0018026	6.32653e-05	0.0565203	0.000331418	0.00674852	3.95713e-05	0.703066	0.00010279
	Hrappsey	0.703148	0.000140142	0.00438711	0.000296091	0.0560441	0.000328486	0.00669166	3.92213e-05	0.70313	0.000140137
	Hrappsey	0.703111	0.0001453	0.00426339	0.000281	0.0568373	0.00029811	0.00678638	3.55944e-05	0.703128	0.000145304
	Hrappsey	0.70332	0.000116705	0.00138337	2.85266e-05	0.055915	0.000346601	0.00667625	4.13842e-05	0.703337	0.000116707
	Hrappsey	0.703219	0.000133684	0.045893	0.00631804	0.05675	0.000317149	0.00677595	3.78676e-05	0.703227	0.000133684
	Hrappsey	0.703177	0.000141253	0.0161207	0.00121061	0.0564012	0.000376743	0.0067343	4.49831e-05	0.703176	0.000141252
	Hrappsey	0.703217	0.00012859	0.00453583	0.000445144	0.0568563	0.000357827	0.00678864	4.27246e-05	0.703224	0.000128592
	Hrappsey	0.702991	0.000130842	0.00243084	0.000158108	0.0567908	0.000443488	0.00678082	5.29525e-05	0.703005	0.000130846
	Hrappsey	0.703213	0.000141311	0.00284738	0.00018699	0.0563266	0.000380704	0.00672539	4.5456e-05	0.703243	0.000141318
	Group Stats	0.703159	0.000188507	0.00524409	0.000430156	0.0565904	0.000540214	0.0067569	6.45016e-05	0.703148	0.000188504
										0.7031	solution	Reference value
	Plag_AMNH-107160	Sr87/Sr86 Corrected	2σ	Rb87Sr86 Corrected	2σ	Sr84/Sr86 Corrected	2σ	Sr84/Sr88 Corrected	2σ	Standard Corrected Sr87/Sr86	2σ
	AMNH 80um	0.704463	0.000168227	0.00142696	4.56857e-05	0.0562633	0.000290941	0.00671784	3.47384e-05	0.704463	0.000168226
	AMNH 80um	0.704364	0.000147627	0.00133462	4.69217e-05	0.0568585	0.000315716	0.0067889	3.76965e-05	0.704377	0.00014763
	AMNH 80um	0.704407	0.000151643	0.00136028	4.40512e-05	0.0566994	0.000418073	0.00676991	4.99179e-05	0.704428	0.000151648
	AMNH 80um	0.704338	0.000127548	0.00141465	4.1867e-05	0.0564015	0.000283708	0.00673434	3.38747e-05	0.704359	0.000127552
	AMNH 80um	0.704277	0.000166948	0.00145307	3.94626e-05	0.0565834	0.000385344	0.00675605	4.60101e-05	0.704293	0.000166952
	AMNH 80um	0.704422	0.000112593	0.00140771	4.54569e-05	0.056311	0.000307405	0.00672354	3.67041e-05	0.704429	0.000112596
	AMNH 80um	0.704299	0.000137123	0.00143348	3.87629e-05	0.0562919	0.000409469	0.00672126	4.88907e-05	0.704297	0.000137121
	AMNH 80um	0.704346	0.000143714	0.00141389	4.35022e-05	0.0566697	0.000333394	0.00676636	3.98072e-05	0.704332	0.000143711
	AMNH 80um	0.704349	0.000161402	0.00141873	3.60418e-05	0.0564992	0.000313208	0.00674601	3.7397e-05	0.704329	0.000161396
	AMNH 80um	0.704455	0.000135669	0.00141398	3.34627e-05	0.0565407	0.000279015	0.00675096	3.33144e-05	0.704431	0.000135664
	AMNH 80um	0.704306	0.000143734	0.00145321	3.49977e-05	0.0566032	0.000402175	0.00675842	4.80196e-05	0.704276	0.000143727
	AMNH 80um	0.704521	0.000106839	0.00146494	3.95697e-05	0.0561478	0.000297041	0.00670405	3.54667e-05	0.704486	0.000106834
	AMNH 80um	0.704469	0.000147732	0.00143915	3.79375e-05	0.0564244	0.000314411	0.00673708	3.75407e-05	0.704431	0.000147724
	AMNH 80um	0.704487	0.000124984	0.00151625	3.79023e-05	0.0565179	0.000296064	0.00674823	3.535e-05	0.704454	0.000124979
	AMNH 80um	0.704342	0.000155534	0.00147302	3.85701e-05	0.0568951	0.000387905	0.00679327	4.63158e-05	0.704321	0.000155526
	AMNH 80um	0.704486	0.000145383	0.0013955	4.12046e-05	0.056332	0.000342034	0.00672604	4.08388e-05	0.704478	0.000145381
	AMNH 80um	0.704395	0.000146259	0.00140177	3.60287e-05	0.0566519	0.000301467	0.00676424	3.59952e-05	0.704386	0.000146257
	AMNH 80um	0.704307	0.000130676	0.00147084	3.64241e-05	0.056529	0.00030104	0.00674957	3.59441e-05	0.70429	0.000130673
	AMNH 80um	0.704535	0.000147644	0.00137738	3.3614e-05	0.05664	0.000373368	0.00676282	4.45802e-05	0.704505	0.000147637
	AMNH 80um	0.704379	0.000147733	0.00147073	4.4099e-05	0.0564317	0.000308268	0.00673795	3.68072e-05	0.704343	0.000147726
	AMNH 80um	0.70433	7.9626e-05	0.00131015	1.15733e-05	0.0566112	0.000165213	0.00675937	1.97264e-05	0.704342	7.96277e-05
	AMNH 80um	0.704381	7.47771e-05	0.00136804	1.45752e-05	0.0565328	0.000145092	0.00675002	1.7324e-05	0.704375	7.47778e-05
	AMNH 80um	0.704322	8.09941e-05	0.00141625	1.85396e-05	0.0567543	0.000136626	0.00677646	1.63131e-05	0.704282	8.09891e-05
	AMNH 80um	0.704319	7.10684e-05	0.00140233	2.18975e-05	0.0566018	0.000165923	0.00675826	1.98113e-05	0.704259	7.10657e-05
	AMNH 80um	0.704365	6.91849e-05	0.00136765	1.77512e-05	0.0570354	0.000149036	0.00681003	1.77949e-05	0.704283	6.91784e-05
	AMNH 80um	0.704438	8.06211e-05	0.00135056	1.78613e-05	0.0565708	0.000143002	0.00675455	1.70744e-05	0.704399	8.06144e-05
	AMNH 80um	0.704427	8.41984e-05	0.00129021	1.37052e-05	0.0568139	0.000177902	0.00678358	2.12415e-05	0.704405	8.41965e-05
	AMNH 80um	0.704326	8.48336e-05	0.00131569	1.53678e-05	0.0566165	0.000167874	0.00676001	2.00441e-05	0.704319	8.48339e-05
	AMNH 80um	0.704311	7.24307e-05	0.00130863	1.78742e-05	0.0564782	0.000169191	0.0067435	2.02015e-05	0.704286	7.2428e-05
	AMNH 80um	0.704368	7.00038e-05	0.00138087	1.59122e-05	0.0566844	0.000145663	0.00676812	1.73921e-05	0.704352	7.00004e-05
	AMNH 80um	0.704405	9.50831e-05	0.00138017	1.7828e-05	0.056681	0.000175836	0.00676771	2.09949e-05	0.704423	9.50879e-05
	AMNH 80um	0.704438	8.13078e-05	0.00124259	2.11533e-05	0.0566746	0.00016261	0.00676695	1.94157e-05	0.704455	8.13093e-05
	AMNH 80um	0.704385	8.39564e-05	0.00125465	1.46798e-05	0.0566859	0.000178653	0.0067683	2.13312e-05	0.704393	8.39579e-05
	AMNH 80um	0.70438	7.53663e-05	0.00133113	1.70824e-05	0.05678	0.000158379	0.00677953	1.89104e-05	0.704384	7.53671e-05
	AMNH 80um	0.704384	8.24314e-05	0.00130486	1.69124e-05	0.0564788	0.000169888	0.00674357	2.02846e-05	0.704384	8.24303e-05
	AMNH 80um	0.704383	0.000103815	0.00122341	1.64427e-05	0.0565739	0.000192906	0.00675493	2.3033e-05	0.704391	0.000103816
	AMNH 80um	0.704319	9.1725e-05	0.00130203	1.46451e-05	0.0564607	0.000182306	0.00674141	2.17673e-05	0.704334	9.17243e-05
	AMNH 80um	0.704355	7.94422e-05	0.00131896	1.44288e-05	0.0562453	0.000158756	0.00671569	1.89554e-05	0.704385	7.94457e-05
	AMNH 80um	0.704355	7.68272e-05	0.00135695	1.67538e-05	0.0565204	0.000184054	0.00674853	2.1976e-05	0.704374	7.68287e-05
	Group Stats	0.704383	0.00011248	0.0013786	2.84755e-05	0.0565665	0.000250999	0.00675403	2.99693e-05	0.704373	0.000112478
										0.7043	solution	Reference value

## Sheet: Refs
Secondary Standard	Reference
GJ-1	Morel MLA, Nebel O, Nebel-Jacobsen YJ, Miller JS, Vroon PZ, 2008. Hafnium isotope characterization of the GJ-1 zircon reference material by solution and laser-ablation MC-ICPMS. Chemical Geology, 255, 231-235.
Plesovice	Sláma J, Košler J, Condon DJ, Crowley JL, Gerdes A, Hanchar JM, Horstwood MSA, Morris G, Nasdala L, Norberg N, Schaltegger U, Schoene B, Tubrett MN, Whitehouse MJ, 2008. Plešovice zircon - A new natural reference material for U-Pb and Hf isotopic microanalysis. Chemical Geology, 249, 1-35.
Temora	Wu F-Y, Yang Y-H, Xie L-W, Yanh J-H, Xu, P, 2006. Hf isotopic compositions of the standard zircons and baddeleyites used in U–Pb geochronology. Chemical Geology, 234, 105-126.
